# Supplementary material for: Analysis of physical and mechanical behaviors and microscopic mineral characteristics of thermally damaged granite
Source: Sci Rep. 2024 Jun 26;14:14776. doi: 10.1038/s41598-024-65752-4 (PMC11208172; doi:10.1038/s41598-024-65752-4)
Supplement: Supplementary file 1 — Supplementary Information. [file 41598_2024_65752_MOESM1_ESM.xlsx]

## Sheet: Supplementary Fig. 5.
Supplementary Fig. 5
x-axis data	y1-axis data	y2-axis data	y3-axis data	y4-axis data
0	1	1	1	1
200	1.00005	0.99801	0.99796	0.74765
400	1.00681	0.99781	0.99106	0.57526
600	1.02846	0.99701	0.96942	0.23912
800	1.06097	0.995	0.93782	0.16286
1000	1.06059	0.99682	0.93988	0.12239
1200	1.07962	0.99643	0.92294	0.30966

## Sheet: Supplementary Fig. 14.
Supplementary Fig. 14a		Supplementary Fig. 14b		Supplementary Fig. 14c		Supplementary Fig. 14d		Supplementary Fig. 14e		Supplementary Fig. 14f		Supplementary Fig. 14g
x-axis data	y-axis data	x-axis data	y-axis data	x-axis data	y-axis data	x-axis data	y-axis data	x-axis data	y-axis data	x-axis data	y-axis data	x-axis data	y-axis data
5.00813	0.499	5.00813	0.521	5.00813	0.473	5.00813	0.501	5.00813	0.493	5.00813	0.466	5.00813	0.485
5.03439	0.499	5.03439	0.521	5.03439	0.473	5.03439	0.501	5.03439	0.493	5.03439	0.466	5.03439	0.485
5.06065	0.499	5.06065	0.521	5.06065	0.473	5.06065	0.501	5.06065	0.493	5.06065	0.466	5.06065	0.485
5.08691	0.5	5.08691	0.506	5.08691	0.461	5.08691	0.503	5.08691	0.498	5.08691	0.465	5.08691	0.487
5.11317	0.5	5.11317	0.502	5.11317	0.459	5.11317	0.504	5.11317	0.509	5.11317	0.456	5.11317	0.48
5.13943	0.497	5.13943	0.507	5.13943	0.455	5.13943	0.505	5.13943	0.504	5.13943	0.453	5.13943	0.461
5.16569	0.492	5.16569	0.51	5.16569	0.447	5.16569	0.499	5.16569	0.502	5.16569	0.455	5.16569	0.459
5.19195	0.485	5.19195	0.514	5.19195	0.437	5.19195	0.493	5.19195	0.505	5.19195	0.457	5.19195	0.461
5.21822	0.479	5.21822	0.516	5.21822	0.432	5.21822	0.473	5.21822	0.496	5.21822	0.459	5.21822	0.462
5.24448	0.474	5.24448	0.514	5.24448	0.433	5.24448	0.47	5.24448	0.489	5.24448	0.452	5.24448	0.456
5.27074	0.47	5.27074	0.507	5.27074	0.431	5.27074	0.467	5.27074	0.484	5.27074	0.448	5.27074	0.454
5.297	0.466	5.297	0.498	5.297	0.432	5.297	0.468	5.297	0.489	5.297	0.433	5.297	0.454
5.32326	0.464	5.32326	0.488	5.32326	0.445	5.32326	0.465	5.32326	0.481	5.32326	0.432	5.32326	0.454
5.34952	0.463	5.34952	0.484	5.34952	0.443	5.34952	0.474	5.34952	0.464	5.34952	0.43	5.34952	0.447
5.37578	0.461	5.37578	0.479	5.37578	0.446	5.37578	0.478	5.37578	0.462	5.37578	0.421	5.37578	0.449
5.40204	0.461	5.40204	0.482	5.40204	0.44	5.40204	0.486	5.40204	0.458	5.40204	0.425	5.40204	0.448
5.4283	0.465	5.4283	0.48	5.4283	0.43	5.4283	0.484	5.4283	0.456	5.4283	0.429	5.4283	0.443
5.45456	0.466	5.45456	0.482	5.45456	0.425	5.45456	0.482	5.45456	0.461	5.45456	0.423	5.45456	0.448
5.48082	0.463	5.48082	0.493	5.48082	0.413	5.48082	0.47	5.48082	0.462	5.48082	0.418	5.48082	0.457
5.50708	0.459	5.50708	0.487	5.50708	0.407	5.50708	0.454	5.50708	0.463	5.50708	0.418	5.50708	0.455
5.53334	0.459	5.53334	0.483	5.53334	0.408	5.53334	0.443	5.53334	0.46	5.53334	0.419	5.53334	0.451
5.5596	0.459	5.5596	0.472	5.5596	0.412	5.5596	0.438	5.5596	0.454	5.5596	0.416	5.5596	0.45
5.58586	0.458	5.58586	0.464	5.58586	0.413	5.58586	0.437	5.58586	0.455	5.58586	0.412	5.58586	0.445
5.61212	0.456	5.61212	0.46	5.61212	0.413	5.61212	0.441	5.61212	0.451	5.61212	0.415	5.61212	0.435
5.63838	0.454	5.63838	0.456	5.63838	0.412	5.63838	0.441	5.63838	0.452	5.63838	0.424	5.63838	0.422
5.66464	0.445	5.66464	0.443	5.66464	0.417	5.66464	0.447	5.66464	0.447	5.66464	0.424	5.66464	0.425
5.69091	0.436	5.69091	0.443	5.69091	0.416	5.69091	0.456	5.69091	0.441	5.69091	0.42	5.69091	0.431
5.71717	0.428	5.71717	0.437	5.71717	0.418	5.71717	0.457	5.71717	0.439	5.71717	0.415	5.71717	0.428
5.74343	0.426	5.74343	0.437	5.74343	0.42	5.74343	0.459	5.74343	0.432	5.74343	0.402	5.74343	0.425
5.76969	0.427	5.76969	0.434	5.76969	0.423	5.76969	0.451	5.76969	0.438	5.76969	0.382	5.76969	0.421
5.79595	0.428	5.79595	0.433	5.79595	0.423	5.79595	0.437	5.79595	0.439	5.79595	0.38	5.79595	0.419
5.82221	0.43	5.82221	0.433	5.82221	0.431	5.82221	0.425	5.82221	0.44	5.82221	0.38	5.82221	0.413
5.84847	0.428	5.84847	0.432	5.84847	0.428	5.84847	0.409	5.84847	0.434	5.84847	0.389	5.84847	0.415
5.87473	0.419	5.87473	0.416	5.87473	0.417	5.87473	0.416	5.87473	0.431	5.87473	0.394	5.87473	0.418
5.90099	0.412	5.90099	0.412	5.90099	0.409	5.90099	0.417	5.90099	0.429	5.90099	0.392	5.90099	0.426
5.92725	0.407	5.92725	0.417	5.92725	0.395	5.92725	0.414	5.92725	0.428	5.92725	0.387	5.92725	0.423
5.95351	0.407	5.95351	0.423	5.95351	0.384	5.95351	0.425	5.95351	0.424	5.95351	0.378	5.95351	0.415
5.97977	0.413	5.97977	0.422	5.97977	0.379	5.97977	0.427	5.97977	0.424	5.97977	0.369	5.97977	0.408
6.00603	0.42	6.00603	0.417	6.00603	0.382	6.00603	0.421	6.00603	0.417	6.00603	0.371	6.00603	0.406
6.03229	0.429	6.03229	0.417	6.03229	0.39	6.03229	0.415	6.03229	0.409	6.03229	0.368	6.03229	0.399
6.05855	0.431	6.05855	0.413	6.05855	0.389	6.05855	0.419	6.05855	0.397	6.05855	0.367	6.05855	0.401
6.08481	0.427	6.08481	0.404	6.08481	0.38	6.08481	0.425	6.08481	0.402	6.08481	0.364	6.08481	0.398
6.11107	0.421	6.11107	0.396	6.11107	0.374	6.11107	0.417	6.11107	0.401	6.11107	0.365	6.11107	0.396
6.13733	0.413	6.13733	0.405	6.13733	0.369	6.13733	0.412	6.13733	0.409	6.13733	0.364	6.13733	0.392
6.1636	0.407	6.1636	0.398	6.1636	0.362	6.1636	0.41	6.1636	0.419	6.1636	0.364	6.1636	0.392
6.18986	0.404	6.18986	0.392	6.18986	0.356	6.18986	0.397	6.18986	0.42	6.18986	0.365	6.18986	0.395
6.21612	0.403	6.21612	0.398	6.21612	0.36	6.21612	0.392	6.21612	0.413	6.21612	0.365	6.21612	0.4
6.24238	0.406	6.24238	0.396	6.24238	0.364	6.24238	0.383	6.24238	0.413	6.24238	0.363	6.24238	0.394
6.26864	0.406	6.26864	0.395	6.26864	0.365	6.26864	0.387	6.26864	0.407	6.26864	0.358	6.26864	0.387
6.2949	0.402	6.2949	0.395	6.2949	0.364	6.2949	0.383	6.2949	0.402	6.2949	0.359	6.2949	0.379
6.32116	0.397	6.32116	0.396	6.32116	0.372	6.32116	0.377	6.32116	0.4	6.32116	0.366	6.32116	0.371
6.34742	0.391	6.34742	0.401	6.34742	0.39	6.34742	0.373	6.34742	0.402	6.34742	0.367	6.34742	0.366
6.37368	0.384	6.37368	0.389	6.37368	0.392	6.37368	0.369	6.37368	0.409	6.37368	0.362	6.37368	0.359
6.39994	0.379	6.39994	0.389	6.39994	0.382	6.39994	0.367	6.39994	0.398	6.39994	0.351	6.39994	0.361
6.4262	0.377	6.4262	0.385	6.4262	0.377	6.4262	0.373	6.4262	0.385	6.4262	0.343	6.4262	0.364
6.45246	0.38	6.45246	0.371	6.45246	0.37	6.45246	0.369	6.45246	0.372	6.45246	0.344	6.45246	0.36
6.47872	0.384	6.47872	0.364	6.47872	0.362	6.47872	0.382	6.47872	0.366	6.47872	0.344	6.47872	0.365
6.50498	0.389	6.50498	0.359	6.50498	0.352	6.50498	0.389	6.50498	0.367	6.50498	0.349	6.50498	0.367
6.53124	0.396	6.53124	0.363	6.53124	0.357	6.53124	0.389	6.53124	0.366	6.53124	0.357	6.53124	0.372
6.5575	0.398	6.5575	0.358	6.5575	0.361	6.5575	0.387	6.5575	0.366	6.5575	0.359	6.5575	0.371
6.58376	0.398	6.58376	0.356	6.58376	0.366	6.58376	0.391	6.58376	0.373	6.58376	0.352	6.58376	0.363
6.61002	0.392	6.61002	0.37	6.61002	0.349	6.61002	0.386	6.61002	0.37	6.61002	0.351	6.61002	0.361
6.63629	0.385	6.63629	0.367	6.63629	0.346	6.63629	0.378	6.63629	0.368	6.63629	0.34	6.63629	0.356
6.66255	0.377	6.66255	0.373	6.66255	0.344	6.66255	0.371	6.66255	0.361	6.66255	0.34	6.66255	0.351
6.68881	0.37	6.68881	0.374	6.68881	0.35	6.68881	0.376	6.68881	0.37	6.68881	0.336	6.68881	0.351
6.71507	0.366	6.71507	0.374	6.71507	0.351	6.71507	0.383	6.71507	0.375	6.71507	0.331	6.71507	0.354
6.74133	0.364	6.74133	0.376	6.74133	0.352	6.74133	0.383	6.74133	0.37	6.74133	0.329	6.74133	0.357
6.76759	0.364	6.76759	0.369	6.76759	0.353	6.76759	0.389	6.76759	0.367	6.76759	0.327	6.76759	0.355
6.79385	0.368	6.79385	0.368	6.79385	0.358	6.79385	0.392	6.79385	0.365	6.79385	0.327	6.79385	0.355
6.82011	0.371	6.82011	0.372	6.82011	0.346	6.82011	0.374	6.82011	0.357	6.82011	0.326	6.82011	0.354
6.84637	0.374	6.84637	0.374	6.84637	0.338	6.84637	0.368	6.84637	0.358	6.84637	0.319	6.84637	0.352
6.87263	0.377	6.87263	0.378	6.87263	0.332	6.87263	0.355	6.87263	0.359	6.87263	0.329	6.87263	0.355
6.89889	0.378	6.89889	0.372	6.89889	0.334	6.89889	0.349	6.89889	0.355	6.89889	0.33	6.89889	0.364
6.92515	0.377	6.92515	0.376	6.92515	0.333	6.92515	0.354	6.92515	0.353	6.92515	0.33	6.92515	0.366
6.95141	0.373	6.95141	0.379	6.95141	0.341	6.95141	0.355	6.95141	0.355	6.95141	0.337	6.95141	0.367
6.97767	0.368	6.97767	0.371	6.97767	0.349	6.97767	0.358	6.97767	0.352	6.97767	0.335	6.97767	0.367
7.00393	0.365	7.00393	0.372	7.00393	0.349	7.00393	0.363	7.00393	0.346	7.00393	0.336	7.00393	0.363
7.03019	0.363	7.03019	0.362	7.03019	0.35	7.03019	0.366	7.03019	0.342	7.03019	0.329	7.03019	0.353
7.05645	0.365	7.05645	0.364	7.05645	0.341	7.05645	0.372	7.05645	0.346	7.05645	0.331	7.05645	0.35
7.08272	0.371	7.08272	0.358	7.08272	0.33	7.08272	0.367	7.08272	0.349	7.08272	0.336	7.08272	0.349
7.10898	0.377	7.10898	0.347	7.10898	0.324	7.10898	0.362	7.10898	0.338	7.10898	0.334	7.10898	0.349
7.13524	0.383	7.13524	0.345	7.13524	0.319	7.13524	0.36	7.13524	0.332	7.13524	0.336	7.13524	0.349
7.1615	0.384	7.1615	0.347	7.1615	0.325	7.1615	0.346	7.1615	0.337	7.1615	0.344	7.1615	0.35
7.18776	0.379	7.18776	0.335	7.18776	0.32	7.18776	0.342	7.18776	0.34	7.18776	0.34	7.18776	0.357
7.21402	0.372	7.21402	0.337	7.21402	0.32	7.21402	0.346	7.21402	0.35	7.21402	0.339	7.21402	0.352
7.24028	0.363	7.24028	0.335	7.24028	0.32	7.24028	0.35	7.24028	0.359	7.24028	0.339	7.24028	0.352
7.26654	0.357	7.26654	0.339	7.26654	0.315	7.26654	0.348	7.26654	0.365	7.26654	0.336	7.26654	0.35
7.2928	0.355	7.2928	0.334	7.2928	0.325	7.2928	0.347	7.2928	0.372	7.2928	0.33	7.2928	0.349
7.31906	0.357	7.31906	0.333	7.31906	0.331	7.31906	0.344	7.31906	0.359	7.31906	0.327	7.31906	0.347
7.34532	0.362	7.34532	0.335	7.34532	0.334	7.34532	0.341	7.34532	0.348	7.34532	0.319	7.34532	0.342
7.37158	0.368	7.37158	0.336	7.37158	0.343	7.37158	0.333	7.37158	0.344	7.37158	0.321	7.37158	0.333
7.39784	0.372	7.39784	0.33	7.39784	0.336	7.39784	0.339	7.39784	0.347	7.39784	0.317	7.39784	0.338
7.4241	0.374	7.4241	0.332	7.4241	0.329	7.4241	0.343	7.4241	0.348	7.4241	0.317	7.4241	0.332
7.45036	0.377	7.45036	0.332	7.45036	0.328	7.45036	0.35	7.45036	0.344	7.45036	0.316	7.45036	0.335
7.47662	0.377	7.47662	0.328	7.47662	0.33	7.47662	0.351	7.47662	0.342	7.47662	0.319	7.47662	0.334
7.50288	0.375	7.50288	0.328	7.50288	0.338	7.50288	0.347	7.50288	0.342	7.50288	0.322	7.50288	0.343
7.52914	0.372	7.52914	0.339	7.52914	0.329	7.52914	0.351	7.52914	0.33	7.52914	0.319	7.52914	0.35
7.55541	0.372	7.55541	0.346	7.55541	0.328	7.55541	0.341	7.55541	0.334	7.55541	0.308	7.55541	0.349
7.58167	0.371	7.58167	0.348	7.58167	0.335	7.58167	0.331	7.58167	0.329	7.58167	0.306	7.58167	0.34
7.60793	0.37	7.60793	0.343	7.60793	0.326	7.60793	0.328	7.60793	0.335	7.60793	0.304	7.60793	0.346
7.63419	0.369	7.63419	0.336	7.63419	0.317	7.63419	0.326	7.63419	0.331	7.63419	0.306	7.63419	0.339
7.66045	0.371	7.66045	0.328	7.66045	0.321	7.66045	0.334	7.66045	0.341	7.66045	0.304	7.66045	0.334
7.68671	0.368	7.68671	0.324	7.68671	0.316	7.68671	0.336	7.68671	0.344	7.68671	0.312	7.68671	0.335
7.71297	0.363	7.71297	0.324	7.71297	0.312	7.71297	0.339	7.71297	0.347	7.71297	0.306	7.71297	0.34
7.73923	0.359	7.73923	0.327	7.73923	0.305	7.73923	0.34	7.73923	0.34	7.73923	0.301	7.73923	0.342
7.76549	0.355	7.76549	0.325	7.76549	0.307	7.76549	0.329	7.76549	0.342	7.76549	0.297	7.76549	0.343
7.79175	0.352	7.79175	0.327	7.79175	0.322	7.79175	0.331	7.79175	0.331	7.79175	0.295	7.79175	0.344
7.81801	0.353	7.81801	0.319	7.81801	0.328	7.81801	0.332	7.81801	0.326	7.81801	0.304	7.81801	0.356
7.84427	0.355	7.84427	0.316	7.84427	0.326	7.84427	0.336	7.84427	0.315	7.84427	0.316	7.84427	0.351
7.87053	0.361	7.87053	0.315	7.87053	0.33	7.87053	0.338	7.87053	0.317	7.87053	0.315	7.87053	0.345
7.89679	0.365	7.89679	0.314	7.89679	0.332	7.89679	0.345	7.89679	0.314	7.89679	0.32	7.89679	0.345
7.92305	0.366	7.92305	0.314	7.92305	0.323	7.92305	0.344	7.92305	0.308	7.92305	0.307	7.92305	0.336
7.94931	0.361	7.94931	0.319	7.94931	0.316	7.94931	0.343	7.94931	0.309	7.94931	0.305	7.94931	0.329
7.97557	0.352	7.97557	0.329	7.97557	0.311	7.97557	0.338	7.97557	0.311	7.97557	0.302	7.97557	0.321
8.00184	0.34	8.00184	0.335	8.00184	0.317	8.00184	0.342	8.00184	0.313	8.00184	0.298	8.00184	0.323
8.0281	0.331	8.0281	0.334	8.0281	0.31	8.0281	0.335	8.0281	0.316	8.0281	0.303	8.0281	0.326
8.05436	0.325	8.05436	0.336	8.05436	0.302	8.05436	0.331	8.05436	0.324	8.05436	0.296	8.05436	0.319
8.08062	0.327	8.08062	0.334	8.08062	0.306	8.08062	0.325	8.08062	0.331	8.08062	0.298	8.08062	0.322
8.10688	0.334	8.10688	0.335	8.10688	0.304	8.10688	0.328	8.10688	0.33	8.10688	0.31	8.10688	0.327
8.13314	0.341	8.13314	0.336	8.13314	0.305	8.13314	0.327	8.13314	0.329	8.13314	0.312	8.13314	0.331
8.1594	0.346	8.1594	0.338	8.1594	0.309	8.1594	0.333	8.1594	0.328	8.1594	0.325	8.1594	0.339
8.18566	0.346	8.18566	0.335	8.18566	0.319	8.18566	0.33	8.18566	0.326	8.18566	0.329	8.18566	0.333
8.21192	0.34	8.21192	0.323	8.21192	0.325	8.21192	0.336	8.21192	0.324	8.21192	0.326	8.21192	0.335
8.23818	0.335	8.23818	0.322	8.23818	0.33	8.23818	0.34	8.23818	0.322	8.23818	0.322	8.23818	0.329
8.26444	0.331	8.26444	0.32	8.26444	0.338	8.26444	0.347	8.26444	0.322	8.26444	0.298	8.26444	0.324
8.2907	0.334	8.2907	0.318	8.2907	0.342	8.2907	0.356	8.2907	0.327	8.2907	0.289	8.2907	0.319
8.31696	0.342	8.31696	0.318	8.31696	0.336	8.31696	0.36	8.31696	0.327	8.31696	0.281	8.31696	0.323
8.34322	0.35	8.34322	0.325	8.34322	0.338	8.34322	0.368	8.34322	0.334	8.34322	0.285	8.34322	0.32
8.36948	0.356	8.36948	0.327	8.36948	0.332	8.36948	0.364	8.36948	0.33	8.36948	0.288	8.36948	0.321
8.39574	0.357	8.39574	0.327	8.39574	0.327	8.39574	0.361	8.39574	0.33	8.39574	0.288	8.39574	0.319
8.422	0.358	8.422	0.333	8.422	0.326	8.422	0.371	8.422	0.325	8.422	0.29	8.422	0.318
8.44826	0.36	8.44826	0.344	8.44826	0.33	8.44826	0.387	8.44826	0.316	8.44826	0.299	8.44826	0.312
8.47452	0.363	8.47452	0.343	8.47452	0.335	8.47452	0.405	8.47452	0.314	8.47452	0.303	8.47452	0.316
8.50079	0.369	8.50079	0.345	8.50079	0.35	8.50079	0.43	8.50079	0.325	8.50079	0.303	8.50079	0.319
8.52705	0.376	8.52705	0.361	8.52705	0.365	8.52705	0.456	8.52705	0.332	8.52705	0.307	8.52705	0.328
8.55331	0.386	8.55331	0.402	8.55331	0.387	8.55331	0.505	8.55331	0.343	8.55331	0.316	8.55331	0.326
8.57957	0.413	8.57957	0.469	8.57957	0.413	8.57957	0.563	8.57957	0.369	8.57957	0.312	8.57957	0.335
8.60583	0.477	8.60583	0.548	8.60583	0.447	8.60583	0.666	8.60583	0.403	8.60583	0.308	8.60583	0.342
8.63209	0.592	8.63209	0.64	8.63209	0.483	8.63209	0.779	8.63209	0.444	8.63209	0.303	8.63209	0.333
8.65835	0.753	8.65835	0.744	8.65835	0.5	8.65835	0.929	8.65835	0.488	8.65835	0.307	8.65835	0.319
8.68461	0.923	8.68461	0.854	8.68461	0.518	8.68461	1.111	8.68461	0.563	8.68461	0.313	8.68461	0.314
8.71087	1.058	8.71087	0.928	8.71087	0.535	8.71087	1.294	8.71087	0.641	8.71087	0.33	8.71087	0.318
8.73713	1.109	8.73713	0.923	8.73713	0.529	8.73713	1.393	8.73713	0.705	8.73713	0.368	8.73713	0.312
8.76339	1.054	8.76339	0.841	8.76339	0.513	8.76339	1.361	8.76339	0.753	8.76339	0.412	8.76339	0.307
8.78965	0.905	8.78965	0.708	8.78965	0.478	8.78965	1.21	8.78965	0.759	8.78965	0.443	8.78965	0.31
8.81591	0.715	8.81591	0.545	8.81591	0.433	8.81591	0.988	8.81591	0.711	8.81591	0.456	8.81591	0.312
8.84217	0.535	8.84217	0.402	8.84217	0.384	8.84217	0.718	8.84217	0.622	8.84217	0.438	8.84217	0.306
8.86843	0.405	8.86843	0.306	8.86843	0.336	8.86843	0.501	8.86843	0.505	8.86843	0.396	8.86843	0.298
8.89469	0.335	8.89469	0.288	8.89469	0.308	8.89469	0.378	8.89469	0.412	8.89469	0.347	8.89469	0.306
8.92096	0.314	8.92096	0.297	8.92096	0.297	8.92096	0.345	8.92096	0.34	8.92096	0.312	8.92096	0.313
8.94722	0.319	8.94722	0.299	8.94722	0.294	8.94722	0.343	8.94722	0.303	8.94722	0.292	8.94722	0.314
8.97348	0.329	8.97348	0.303	8.97348	0.294	8.97348	0.34	8.97348	0.298	8.97348	0.286	8.97348	0.313
8.99974	0.33	8.99974	0.303	8.99974	0.286	8.99974	0.338	8.99974	0.296	8.99974	0.281	8.99974	0.307
9.026	0.326	9.026	0.309	9.026	0.279	9.026	0.328	9.026	0.302	9.026	0.278	9.026	0.302
9.05226	0.317	9.05226	0.312	9.05226	0.282	9.05226	0.316	9.05226	0.304	9.05226	0.276	9.05226	0.304
9.07852	0.307	9.07852	0.305	9.07852	0.289	9.07852	0.303	9.07852	0.302	9.07852	0.271	9.07852	0.302
9.10478	0.298	9.10478	0.307	9.10478	0.293	9.10478	0.296	9.10478	0.298	9.10478	0.272	9.10478	0.309
9.13104	0.293	9.13104	0.305	9.13104	0.298	9.13104	0.297	9.13104	0.293	9.13104	0.275	9.13104	0.314
9.1573	0.29	9.1573	0.304	9.1573	0.302	9.1573	0.299	9.1573	0.293	9.1573	0.28	9.1573	0.317
9.18356	0.292	9.18356	0.301	9.18356	0.301	9.18356	0.314	9.18356	0.287	9.18356	0.28	9.18356	0.317
9.20982	0.296	9.20982	0.291	9.20982	0.295	9.20982	0.32	9.20982	0.281	9.20982	0.276	9.20982	0.315
9.23608	0.3	9.23608	0.28	9.23608	0.291	9.23608	0.323	9.23608	0.281	9.23608	0.27	9.23608	0.31
9.26234	0.302	9.26234	0.273	9.26234	0.288	9.26234	0.325	9.26234	0.273	9.26234	0.269	9.26234	0.313
9.2886	0.301	9.2886	0.267	9.2886	0.28	9.2886	0.319	9.2886	0.272	9.2886	0.263	9.2886	0.31
9.31486	0.297	9.31486	0.272	9.31486	0.275	9.31486	0.312	9.31486	0.276	9.31486	0.266	9.31486	0.309
9.34112	0.295	9.34112	0.28	9.34112	0.274	9.34112	0.31	9.34112	0.282	9.34112	0.268	9.34112	0.308
9.36738	0.294	9.36738	0.283	9.36738	0.272	9.36738	0.304	9.36738	0.288	9.36738	0.273	9.36738	0.303
9.39364	0.296	9.39364	0.284	9.39364	0.275	9.39364	0.296	9.39364	0.288	9.39364	0.274	9.39364	0.297
9.41991	0.3	9.41991	0.287	9.41991	0.271	9.41991	0.292	9.41991	0.288	9.41991	0.277	9.41991	0.296
9.44617	0.304	9.44617	0.277	9.44617	0.271	9.44617	0.286	9.44617	0.289	9.44617	0.272	9.44617	0.297
9.47243	0.304	9.47243	0.27	9.47243	0.268	9.47243	0.29	9.47243	0.276	9.47243	0.267	9.47243	0.303
9.49869	0.301	9.49869	0.264	9.49869	0.264	9.49869	0.294	9.49869	0.266	9.49869	0.257	9.49869	0.307
9.52495	0.295	9.52495	0.273	9.52495	0.27	9.52495	0.296	9.52495	0.262	9.52495	0.265	9.52495	0.309
9.55121	0.292	9.55121	0.271	9.55121	0.275	9.55121	0.306	9.55121	0.259	9.55121	0.264	9.55121	0.309
9.57747	0.288	9.57747	0.264	9.57747	0.274	9.57747	0.305	9.57747	0.264	9.57747	0.264	9.57747	0.305
9.60373	0.285	9.60373	0.269	9.60373	0.27	9.60373	0.302	9.60373	0.263	9.60373	0.268	9.60373	0.299
9.62999	0.284	9.62999	0.272	9.62999	0.267	9.62999	0.311	9.62999	0.266	9.62999	0.266	9.62999	0.302
9.65625	0.282	9.65625	0.274	9.65625	0.271	9.65625	0.302	9.65625	0.267	9.65625	0.268	9.65625	0.301
9.68251	0.278	9.68251	0.27	9.68251	0.276	9.68251	0.304	9.68251	0.26	9.68251	0.27	9.68251	0.303
9.70877	0.274	9.70877	0.269	9.70877	0.276	9.70877	0.3	9.70877	0.256	9.70877	0.265	9.70877	0.297
9.73503	0.271	9.73503	0.276	9.73503	0.268	9.73503	0.294	9.73503	0.255	9.73503	0.271	9.73503	0.287
9.76129	0.271	9.76129	0.271	9.76129	0.264	9.76129	0.288	9.76129	0.258	9.76129	0.27	9.76129	0.288
9.78755	0.274	9.78755	0.269	9.78755	0.26	9.78755	0.275	9.78755	0.268	9.78755	0.266	9.78755	0.293
9.81381	0.279	9.81381	0.269	9.81381	0.265	9.81381	0.276	9.81381	0.268	9.81381	0.255	9.81381	0.301
9.84008	0.284	9.84008	0.263	9.84008	0.27	9.84008	0.286	9.84008	0.263	9.84008	0.247	9.84008	0.309
9.86634	0.288	9.86634	0.262	9.86634	0.273	9.86634	0.285	9.86634	0.26	9.86634	0.249	9.86634	0.308
9.8926	0.285	9.8926	0.25	9.8926	0.274	9.8926	0.292	9.8926	0.256	9.8926	0.246	9.8926	0.309
9.91886	0.279	9.91886	0.249	9.91886	0.272	9.91886	0.293	9.91886	0.25	9.91886	0.244	9.91886	0.306
9.94512	0.272	9.94512	0.251	9.94512	0.258	9.94512	0.299	9.94512	0.248	9.94512	0.248	9.94512	0.299
9.97138	0.265	9.97138	0.251	9.97138	0.255	9.97138	0.296	9.97138	0.244	9.97138	0.251	9.97138	0.304
9.99764	0.263	9.99764	0.255	9.99764	0.254	9.99764	0.284	9.99764	0.257	9.99764	0.252	9.99764	0.31
10.0239	0.265	10.0239	0.257	10.0239	0.261	10.0239	0.281	10.0239	0.262	10.0239	0.254	10.0239	0.314
10.0502	0.271	10.0502	0.256	10.0502	0.256	10.0502	0.278	10.0502	0.262	10.0502	0.25	10.0502	0.311
10.0764	0.275	10.0764	0.253	10.0764	0.245	10.0764	0.269	10.0764	0.271	10.0764	0.251	10.0764	0.307
10.1027	0.276	10.1027	0.251	10.1027	0.247	10.1027	0.268	10.1027	0.271	10.1027	0.255	10.1027	0.302
10.1289	0.275	10.1289	0.253	10.1289	0.258	10.1289	0.264	10.1289	0.264	10.1289	0.254	10.1289	0.302
10.1552	0.272	10.1552	0.255	10.1552	0.266	10.1552	0.269	10.1552	0.264	10.1552	0.259	10.1552	0.296
10.1815	0.269	10.1815	0.265	10.1815	0.27	10.1815	0.267	10.1815	0.26	10.1815	0.258	10.1815	0.297
10.2077	0.267	10.2077	0.269	10.2077	0.274	10.2077	0.268	10.2077	0.268	10.2077	0.262	10.2077	0.3
10.234	0.268	10.234	0.267	10.234	0.269	10.234	0.272	10.234	0.263	10.234	0.267	10.234	0.3
10.2602	0.269	10.2602	0.264	10.2602	0.259	10.2602	0.275	10.2602	0.26	10.2602	0.262	10.2602	0.299
10.2865	0.267	10.2865	0.265	10.2865	0.25	10.2865	0.275	10.2865	0.259	10.2865	0.263	10.2865	0.293
10.3128	0.265	10.3128	0.26	10.3128	0.252	10.3128	0.276	10.3128	0.252	10.3128	0.265	10.3128	0.297
10.339	0.264	10.339	0.251	10.339	0.257	10.339	0.27	10.339	0.244	10.339	0.26	10.339	0.303
10.3653	0.262	10.3653	0.257	10.3653	0.259	10.3653	0.266	10.3653	0.243	10.3653	0.268	10.3653	0.293
10.3915	0.258	10.3915	0.256	10.3915	0.259	10.3915	0.264	10.3915	0.238	10.3915	0.258	10.3915	0.288
10.4178	0.255	10.4178	0.25	10.4178	0.254	10.4178	0.262	10.4178	0.24	10.4178	0.255	10.4178	0.288
10.4441	0.255	10.4441	0.255	10.4441	0.247	10.4441	0.262	10.4441	0.241	10.4441	0.251	10.4441	0.28
10.4703	0.256	10.4703	0.254	10.4703	0.242	10.4703	0.27	10.4703	0.244	10.4703	0.252	10.4703	0.277
10.4966	0.256	10.4966	0.258	10.4966	0.243	10.4966	0.276	10.4966	0.249	10.4966	0.25	10.4966	0.272
10.5228	0.258	10.5228	0.259	10.5228	0.248	10.5228	0.272	10.5228	0.255	10.5228	0.244	10.5228	0.278
10.5491	0.263	10.5491	0.26	10.5491	0.249	10.5491	0.268	10.5491	0.258	10.5491	0.251	10.5491	0.284
10.5754	0.265	10.5754	0.266	10.5754	0.247	10.5754	0.273	10.5754	0.261	10.5754	0.258	10.5754	0.275
10.6016	0.264	10.6016	0.261	10.6016	0.243	10.6016	0.273	10.6016	0.261	10.6016	0.248	10.6016	0.283
10.6279	0.262	10.6279	0.26	10.6279	0.241	10.6279	0.267	10.6279	0.262	10.6279	0.247	10.6279	0.285
10.6541	0.261	10.6541	0.258	10.6541	0.24	10.6541	0.265	10.6541	0.25	10.6541	0.247	10.6541	0.286
10.6804	0.259	10.6804	0.253	10.6804	0.239	10.6804	0.267	10.6804	0.245	10.6804	0.247	10.6804	0.289
10.7067	0.257	10.7067	0.251	10.7067	0.242	10.7067	0.263	10.7067	0.242	10.7067	0.236	10.7067	0.287
10.7329	0.254	10.7329	0.249	10.7329	0.242	10.7329	0.253	10.7329	0.236	10.7329	0.229	10.7329	0.285
10.7592	0.25	10.7592	0.244	10.7592	0.241	10.7592	0.249	10.7592	0.243	10.7592	0.236	10.7592	0.29
10.7855	0.245	10.7855	0.246	10.7855	0.24	10.7855	0.252	10.7855	0.249	10.7855	0.242	10.7855	0.286
10.8117	0.241	10.8117	0.248	10.8117	0.239	10.8117	0.251	10.8117	0.257	10.8117	0.241	10.8117	0.294
10.838	0.241	10.838	0.245	10.838	0.238	10.838	0.249	10.838	0.256	10.838	0.242	10.838	0.297
10.8642	0.245	10.8642	0.241	10.8642	0.231	10.8642	0.256	10.8642	0.248	10.8642	0.242	10.8642	0.3
10.8905	0.249	10.8905	0.24	10.8905	0.231	10.8905	0.262	10.8905	0.25	10.8905	0.242	10.8905	0.298
10.9168	0.253	10.9168	0.24	10.9168	0.229	10.9168	0.265	10.9168	0.252	10.9168	0.234	10.9168	0.292
10.943	0.253	10.943	0.238	10.943	0.23	10.943	0.265	10.943	0.246	10.943	0.233	10.943	0.292
10.9693	0.25	10.9693	0.241	10.9693	0.227	10.9693	0.262	10.9693	0.251	10.9693	0.24	10.9693	0.289
10.9955	0.245	10.9955	0.247	10.9955	0.233	10.9955	0.263	10.9955	0.249	10.9955	0.243	10.9955	0.285
11.0218	0.243	11.0218	0.252	11.0218	0.237	11.0218	0.26	11.0218	0.247	11.0218	0.242	11.0218	0.284
11.0481	0.242	11.0481	0.256	11.0481	0.237	11.0481	0.259	11.0481	0.235	11.0481	0.236	11.0481	0.28
11.0743	0.242	11.0743	0.252	11.0743	0.238	11.0743	0.256	11.0743	0.225	11.0743	0.234	11.0743	0.277
11.1006	0.241	11.1006	0.245	11.1006	0.245	11.1006	0.257	11.1006	0.227	11.1006	0.231	11.1006	0.28
11.1268	0.238	11.1268	0.244	11.1268	0.247	11.1268	0.258	11.1268	0.229	11.1268	0.23	11.1268	0.278
11.1531	0.235	11.1531	0.243	11.1531	0.252	11.1531	0.253	11.1531	0.228	11.1531	0.23	11.1531	0.28
11.1794	0.23	11.1794	0.238	11.1794	0.24	11.1794	0.245	11.1794	0.229	11.1794	0.236	11.1794	0.285
11.2056	0.227	11.2056	0.235	11.2056	0.241	11.2056	0.244	11.2056	0.235	11.2056	0.233	11.2056	0.283
11.2319	0.227	11.2319	0.237	11.2319	0.234	11.2319	0.241	11.2319	0.232	11.2319	0.232	11.2319	0.278
11.2581	0.23	11.2581	0.237	11.2581	0.232	11.2581	0.245	11.2581	0.23	11.2581	0.228	11.2581	0.273
11.2844	0.235	11.2844	0.233	11.2844	0.237	11.2844	0.244	11.2844	0.232	11.2844	0.233	11.2844	0.277
11.3107	0.239	11.3107	0.233	11.3107	0.233	11.3107	0.254	11.3107	0.242	11.3107	0.228	11.3107	0.279
11.3369	0.24	11.3369	0.239	11.3369	0.236	11.3369	0.262	11.3369	0.249	11.3369	0.225	11.3369	0.281
11.3632	0.238	11.3632	0.236	11.3632	0.238	11.3632	0.266	11.3632	0.256	11.3632	0.229	11.3632	0.276
11.3894	0.234	11.3894	0.237	11.3894	0.227	11.3894	0.262	11.3894	0.253	11.3894	0.234	11.3894	0.28
11.4157	0.229	11.4157	0.238	11.4157	0.226	11.4157	0.257	11.4157	0.26	11.4157	0.236	11.4157	0.273
11.442	0.223	11.442	0.239	11.442	0.226	11.442	0.243	11.442	0.246	11.442	0.231	11.442	0.274
11.4682	0.22	11.4682	0.237	11.4682	0.226	11.4682	0.232	11.4682	0.245	11.4682	0.233	11.4682	0.276
11.4945	0.224	11.4945	0.24	11.4945	0.225	11.4945	0.223	11.4945	0.239	11.4945	0.235	11.4945	0.285
11.5207	0.231	11.5207	0.237	11.5207	0.223	11.5207	0.225	11.5207	0.236	11.5207	0.225	11.5207	0.291
11.547	0.238	11.547	0.234	11.547	0.229	11.547	0.233	11.547	0.236	11.547	0.216	11.547	0.294
11.5733	0.243	11.5733	0.229	11.5733	0.23	11.5733	0.242	11.5733	0.236	11.5733	0.217	11.5733	0.279
11.5995	0.245	11.5995	0.232	11.5995	0.228	11.5995	0.248	11.5995	0.229	11.5995	0.216	11.5995	0.27
11.6258	0.241	11.6258	0.227	11.6258	0.228	11.6258	0.251	11.6258	0.232	11.6258	0.216	11.6258	0.258
11.652	0.233	11.652	0.224	11.652	0.229	11.652	0.249	11.652	0.227	11.652	0.214	11.652	0.259
11.6783	0.226	11.6783	0.217	11.6783	0.227	11.6783	0.243	11.6783	0.229	11.6783	0.222	11.6783	0.259
11.7046	0.223	11.7046	0.221	11.7046	0.224	11.7046	0.243	11.7046	0.228	11.7046	0.218	11.7046	0.266
11.7308	0.226	11.7308	0.22	11.7308	0.22	11.7308	0.241	11.7308	0.23	11.7308	0.211	11.7308	0.268
11.7571	0.231	11.7571	0.228	11.7571	0.215	11.7571	0.238	11.7571	0.232	11.7571	0.207	11.7571	0.276
11.7834	0.236	11.7834	0.231	11.7834	0.217	11.7834	0.231	11.7834	0.234	11.7834	0.211	11.7834	0.271
11.8096	0.24	11.8096	0.234	11.8096	0.22	11.8096	0.226	11.8096	0.228	11.8096	0.211	11.8096	0.267
11.8359	0.239	11.8359	0.236	11.8359	0.22	11.8359	0.221	11.8359	0.225	11.8359	0.215	11.8359	0.262
11.8621	0.237	11.8621	0.236	11.8621	0.222	11.8621	0.218	11.8621	0.223	11.8621	0.227	11.8621	0.268
11.8884	0.234	11.8884	0.235	11.8884	0.229	11.8884	0.217	11.8884	0.226	11.8884	0.23	11.8884	0.277
11.9146	0.233	11.9146	0.237	11.9146	0.234	11.9146	0.227	11.9146	0.225	11.9146	0.232	11.9146	0.281
11.9409	0.233	11.9409	0.235	11.9409	0.23	11.9409	0.228	11.9409	0.219	11.9409	0.227	11.9409	0.286
11.9672	0.233	11.9672	0.236	11.9672	0.227	11.9672	0.228	11.9672	0.218	11.9672	0.221	11.9672	0.297
11.9934	0.234	11.9934	0.232	11.9934	0.23	11.9934	0.229	11.9934	0.217	11.9934	0.22	11.9934	0.291
12.0197	0.232	12.0197	0.232	12.0197	0.227	12.0197	0.227	12.0197	0.213	12.0197	0.215	12.0197	0.282
12.046	0.23	12.046	0.236	12.046	0.22	12.046	0.224	12.046	0.216	12.046	0.215	12.046	0.278
12.0722	0.227	12.0722	0.236	12.0722	0.225	12.0722	0.221	12.0722	0.224	12.0722	0.212	12.0722	0.273
12.0985	0.224	12.0985	0.237	12.0985	0.228	12.0985	0.218	12.0985	0.23	12.0985	0.206	12.0985	0.27
12.1247	0.223	12.1247	0.236	12.1247	0.24	12.1247	0.222	12.1247	0.231	12.1247	0.211	12.1247	0.263
12.151	0.223	12.151	0.242	12.151	0.241	12.151	0.225	12.151	0.226	12.151	0.207	12.151	0.262
12.1773	0.226	12.1773	0.246	12.1773	0.234	12.1773	0.229	12.1773	0.228	12.1773	0.211	12.1773	0.265
12.2035	0.229	12.2035	0.248	12.2035	0.237	12.2035	0.23	12.2035	0.229	12.2035	0.216	12.2035	0.258
12.2298	0.233	12.2298	0.249	12.2298	0.235	12.2298	0.229	12.2298	0.224	12.2298	0.218	12.2298	0.262
12.256	0.238	12.256	0.245	12.256	0.235	12.256	0.226	12.256	0.226	12.256	0.219	12.256	0.268
12.2823	0.243	12.2823	0.238	12.2823	0.24	12.2823	0.227	12.2823	0.222	12.2823	0.216	12.2823	0.269
12.3086	0.245	12.3086	0.232	12.3086	0.236	12.3086	0.22	12.3086	0.216	12.3086	0.212	12.3086	0.268
12.3348	0.244	12.3348	0.23	12.3348	0.234	12.3348	0.222	12.3348	0.21	12.3348	0.213	12.3348	0.267
12.3611	0.242	12.3611	0.227	12.3611	0.23	12.3611	0.225	12.3611	0.207	12.3611	0.213	12.3611	0.267
12.3873	0.238	12.3873	0.223	12.3873	0.217	12.3873	0.22	12.3873	0.205	12.3873	0.216	12.3873	0.271
12.4136	0.234	12.4136	0.217	12.4136	0.217	12.4136	0.214	12.4136	0.202	12.4136	0.218	12.4136	0.265
12.4399	0.23	12.4399	0.212	12.4399	0.212	12.4399	0.211	12.4399	0.196	12.4399	0.212	12.4399	0.264
12.4661	0.226	12.4661	0.211	12.4661	0.217	12.4661	0.21	12.4661	0.193	12.4661	0.211	12.4661	0.265
12.4924	0.224	12.4924	0.215	12.4924	0.219	12.4924	0.213	12.4924	0.189	12.4924	0.207	12.4924	0.263
12.5186	0.222	12.5186	0.218	12.5186	0.217	12.5186	0.221	12.5186	0.197	12.5186	0.203	12.5186	0.258
12.5449	0.219	12.5449	0.217	12.5449	0.216	12.5449	0.227	12.5449	0.201	12.5449	0.204	12.5449	0.262
12.5712	0.217	12.5712	0.211	12.5712	0.215	12.5712	0.226	12.5712	0.212	12.5712	0.202	12.5712	0.266
12.5974	0.216	12.5974	0.213	12.5974	0.21	12.5974	0.219	12.5974	0.213	12.5974	0.208	12.5974	0.268
12.6237	0.216	12.6237	0.21	12.6237	0.201	12.6237	0.218	12.6237	0.214	12.6237	0.216	12.6237	0.274
12.65	0.216	12.65	0.214	12.65	0.189	12.65	0.208	12.65	0.212	12.65	0.214	12.65	0.277
12.6762	0.215	12.6762	0.222	12.6762	0.19	12.6762	0.21	12.6762	0.206	12.6762	0.22	12.6762	0.286
12.7025	0.214	12.7025	0.225	12.7025	0.192	12.7025	0.205	12.7025	0.204	12.7025	0.213	12.7025	0.283
12.7287	0.213	12.7287	0.224	12.7287	0.199	12.7287	0.211	12.7287	0.207	12.7287	0.212	12.7287	0.279
12.755	0.209	12.755	0.215	12.755	0.207	12.755	0.218	12.755	0.205	12.755	0.208	12.755	0.279
12.7812	0.207	12.7812	0.208	12.7812	0.218	12.7812	0.217	12.7812	0.207	12.7812	0.2	12.7812	0.275
12.8075	0.206	12.8075	0.206	12.8075	0.225	12.8075	0.219	12.8075	0.208	12.8075	0.205	12.8075	0.267
12.8338	0.206	12.8338	0.204	12.8338	0.219	12.8338	0.224	12.8338	0.212	12.8338	0.208	12.8338	0.266
12.86	0.207	12.86	0.215	12.86	0.208	12.86	0.217	12.86	0.216	12.86	0.206	12.86	0.257
12.8863	0.208	12.8863	0.217	12.8863	0.202	12.8863	0.221	12.8863	0.22	12.8863	0.213	12.8863	0.254
12.9126	0.209	12.9126	0.218	12.9126	0.192	12.9126	0.214	12.9126	0.219	12.9126	0.209	12.9126	0.253
12.9388	0.21	12.9388	0.218	12.9388	0.194	12.9388	0.212	12.9388	0.211	12.9388	0.215	12.9388	0.257
12.9651	0.211	12.9651	0.211	12.9651	0.196	12.9651	0.213	12.9651	0.209	12.9651	0.214	12.9651	0.255
12.9913	0.214	12.9913	0.208	12.9913	0.205	12.9913	0.211	12.9913	0.209	12.9913	0.214	12.9913	0.253
13.0176	0.216	13.0176	0.213	13.0176	0.212	13.0176	0.215	13.0176	0.21	13.0176	0.212	13.0176	0.257
13.0439	0.218	13.0439	0.228	13.0439	0.216	13.0439	0.223	13.0439	0.21	13.0439	0.212	13.0439	0.257
13.0701	0.22	13.0701	0.244	13.0701	0.215	13.0701	0.221	13.0701	0.211	13.0701	0.21	13.0701	0.258
13.0964	0.222	13.0964	0.248	13.0964	0.217	13.0964	0.221	13.0964	0.218	13.0964	0.206	13.0964	0.262
13.1226	0.225	13.1226	0.24	13.1226	0.212	13.1226	0.228	13.1226	0.223	13.1226	0.205	13.1226	0.268
13.1489	0.229	13.1489	0.231	13.1489	0.218	13.1489	0.238	13.1489	0.228	13.1489	0.215	13.1489	0.269
13.1752	0.235	13.1752	0.214	13.1752	0.224	13.1752	0.256	13.1752	0.246	13.1752	0.226	13.1752	0.267
13.2014	0.24	13.2014	0.205	13.2014	0.228	13.2014	0.267	13.2014	0.255	13.2014	0.253	13.2014	0.264
13.2277	0.243	13.2277	0.211	13.2277	0.234	13.2277	0.269	13.2277	0.267	13.2277	0.276	13.2277	0.265
13.2539	0.245	13.2539	0.223	13.2539	0.239	13.2539	0.269	13.2539	0.267	13.2539	0.296	13.2539	0.26
13.2802	0.242	13.2802	0.25	13.2802	0.24	13.2802	0.261	13.2802	0.258	13.2802	0.308	13.2802	0.262
13.3065	0.237	13.3065	0.266	13.3065	0.239	13.3065	0.254	13.3065	0.271	13.3065	0.306	13.3065	0.267
13.3327	0.232	13.3327	0.263	13.3327	0.235	13.3327	0.25	13.3327	0.284	13.3327	0.296	13.3327	0.26
13.359	0.229	13.359	0.256	13.359	0.232	13.359	0.252	13.359	0.293	13.359	0.281	13.359	0.255
13.3852	0.228	13.3852	0.233	13.3852	0.225	13.3852	0.249	13.3852	0.297	13.3852	0.26	13.3852	0.257
13.4115	0.23	13.4115	0.244	13.4115	0.228	13.4115	0.258	13.4115	0.282	13.4115	0.244	13.4115	0.261
13.4378	0.24	13.4378	0.304	13.4378	0.236	13.4378	0.276	13.4378	0.285	13.4378	0.229	13.4378	0.264
13.464	0.262	13.464	0.384	13.464	0.252	13.464	0.309	13.464	0.286	13.464	0.238	13.464	0.263
13.4903	0.295	13.4903	0.504	13.4903	0.264	13.4903	0.377	13.4903	0.297	13.4903	0.257	13.4903	0.269
13.5166	0.343	13.5166	0.63	13.5166	0.29	13.5166	0.458	13.5166	0.354	13.5166	0.264	13.5166	0.278
13.5428	0.391	13.5428	0.714	13.5428	0.327	13.5428	0.532	13.5428	0.421	13.5428	0.342	13.5428	0.276
13.5691	0.426	13.5691	0.733	13.5691	0.374	13.5691	0.559	13.5691	0.467	13.5691	0.478	13.5691	0.27
13.5953	0.434	13.5953	0.716	13.5953	0.395	13.5953	0.538	13.5953	0.473	13.5953	0.637	13.5953	0.273
13.6216	0.421	13.6216	0.746	13.6216	0.41	13.6216	0.493	13.6216	0.444	13.6216	0.732	13.6216	0.278
13.6479	0.402	13.6479	0.808	13.6479	0.412	13.6479	0.467	13.6479	0.445	13.6479	0.765	13.6479	0.278
13.6741	0.409	13.6741	0.892	13.6741	0.411	13.6741	0.465	13.6741	0.475	13.6741	0.75	13.6741	0.274
13.7004	0.478	13.7004	0.983	13.7004	0.395	13.7004	0.523	13.7004	0.527	13.7004	0.684	13.7004	0.271
13.7266	0.611	13.7266	1.091	13.7266	0.451	13.7266	0.677	13.7266	0.65	13.7266	0.589	13.7266	0.265
13.7529	0.775	13.7529	1.128	13.7529	0.62	13.7529	0.884	13.7529	0.78	13.7529	0.616	13.7529	0.262
13.7792	0.911	13.7792	1.04	13.7792	0.866	13.7792	0.988	13.7792	0.842	13.7792	0.685	13.7792	0.254
13.8054	0.971	13.8054	0.872	13.8054	0.999	13.8054	0.97	13.8054	0.807	13.8054	0.729	13.8054	0.261
13.8317	0.927	13.8317	0.686	13.8317	1.013	13.8317	0.839	13.8317	0.695	13.8317	0.686	13.8317	0.268
13.8579	0.783	13.8579	0.498	13.8579	0.907	13.8579	0.672	13.8579	0.556	13.8579	0.583	13.8579	0.275
13.8842	0.593	13.8842	0.348	13.8842	0.708	13.8842	0.472	13.8842	0.418	13.8842	0.453	13.8842	0.278
13.9105	0.42	13.9105	0.244	13.9105	0.457	13.9105	0.306	13.9105	0.295	13.9105	0.325	13.9105	0.271
13.9367	0.301	13.9367	0.221	13.9367	0.265	13.9367	0.249	13.9367	0.237	13.9367	0.222	13.9367	0.269
13.963	0.241	13.963	0.23	13.963	0.202	13.963	0.252	13.963	0.213	13.963	0.207	13.963	0.266
13.9892	0.222	13.9892	0.227	13.9892	0.224	13.9892	0.239	13.9892	0.198	13.9892	0.207	13.9892	0.263
14.0155	0.223	14.0155	0.21	14.0155	0.215	14.0155	0.218	14.0155	0.189	14.0155	0.201	14.0155	0.257
14.0418	0.226	14.0418	0.196	14.0418	0.2	14.0418	0.202	14.0418	0.192	14.0418	0.196	14.0418	0.254
14.068	0.218	14.068	0.191	14.068	0.188	14.068	0.199	14.068	0.189	14.068	0.188	14.068	0.253
14.0943	0.206	14.0943	0.186	14.0943	0.175	14.0943	0.196	14.0943	0.185	14.0943	0.189	14.0943	0.252
14.1205	0.194	14.1205	0.182	14.1205	0.17	14.1205	0.2	14.1205	0.184	14.1205	0.189	14.1205	0.246
14.1468	0.188	14.1468	0.176	14.1468	0.17	14.1468	0.21	14.1468	0.179	14.1468	0.191	14.1468	0.249
14.1731	0.186	14.1731	0.177	14.1731	0.181	14.1731	0.21	14.1731	0.177	14.1731	0.197	14.1731	0.249
14.1993	0.182	14.1993	0.175	14.1993	0.189	14.1993	0.211	14.1993	0.169	14.1993	0.193	14.1993	0.255
14.2256	0.179	14.2256	0.169	14.2256	0.189	14.2256	0.207	14.2256	0.17	14.2256	0.187	14.2256	0.253
14.2518	0.18	14.2518	0.174	14.2518	0.184	14.2518	0.2	14.2518	0.178	14.2518	0.182	14.2518	0.256
14.2781	0.182	14.2781	0.184	14.2781	0.184	14.2781	0.202	14.2781	0.176	14.2781	0.179	14.2781	0.259
14.3044	0.184	14.3044	0.188	14.3044	0.177	14.3044	0.199	14.3044	0.173	14.3044	0.174	14.3044	0.255
14.3306	0.184	14.3306	0.189	14.3306	0.174	14.3306	0.199	14.3306	0.175	14.3306	0.171	14.3306	0.256
14.3569	0.184	14.3569	0.187	14.3569	0.181	14.3569	0.196	14.3569	0.178	14.3569	0.175	14.3569	0.252
14.3832	0.182	14.3832	0.182	14.3832	0.189	14.3832	0.196	14.3832	0.178	14.3832	0.176	14.3832	0.253
14.4094	0.179	14.4094	0.178	14.4094	0.188	14.4094	0.187	14.4094	0.179	14.4094	0.17	14.4094	0.255
14.4357	0.176	14.4357	0.178	14.4357	0.184	14.4357	0.179	14.4357	0.181	14.4357	0.171	14.4357	0.259
14.4619	0.174	14.4619	0.18	14.4619	0.182	14.4619	0.17	14.4619	0.177	14.4619	0.18	14.4619	0.261
14.4882	0.172	14.4882	0.178	14.4882	0.183	14.4882	0.173	14.4882	0.172	14.4882	0.177	14.4882	0.256
14.5145	0.173	14.5145	0.18	14.5145	0.178	14.5145	0.168	14.5145	0.171	14.5145	0.175	14.5145	0.252
14.5407	0.173	14.5407	0.179	14.5407	0.174	14.5407	0.175	14.5407	0.17	14.5407	0.175	14.5407	0.25
14.567	0.175	14.567	0.18	14.567	0.173	14.567	0.18	14.567	0.177	14.567	0.172	14.567	0.248
14.5932	0.177	14.5932	0.185	14.5932	0.173	14.5932	0.187	14.5932	0.179	14.5932	0.173	14.5932	0.246
14.6195	0.181	14.6195	0.191	14.6195	0.173	14.6195	0.189	14.6195	0.186	14.6195	0.171	14.6195	0.25
14.6457	0.185	14.6457	0.198	14.6457	0.174	14.6457	0.196	14.6457	0.19	14.6457	0.174	14.6457	0.255
14.672	0.19	14.672	0.202	14.672	0.18	14.672	0.2	14.672	0.184	14.672	0.182	14.672	0.26
14.6983	0.192	14.6983	0.204	14.6983	0.183	14.6983	0.2	14.6983	0.181	14.6983	0.176	14.6983	0.264
14.7245	0.192	14.7245	0.204	14.7245	0.184	14.7245	0.195	14.7245	0.171	14.7245	0.174	14.7245	0.267
14.7508	0.188	14.7508	0.194	14.7508	0.18	14.7508	0.197	14.7508	0.17	14.7508	0.172	14.7508	0.261
14.7771	0.183	14.7771	0.203	14.7771	0.175	14.7771	0.196	14.7771	0.18	14.7771	0.174	14.7771	0.259
14.8033	0.179	14.8033	0.215	14.8033	0.176	14.8033	0.207	14.8033	0.186	14.8033	0.181	14.8033	0.251
14.8296	0.184	14.8296	0.226	14.8296	0.184	14.8296	0.219	14.8296	0.184	14.8296	0.185	14.8296	0.255
14.8558	0.201	14.8558	0.238	14.8558	0.192	14.8558	0.235	14.8558	0.192	14.8558	0.188	14.8558	0.255
14.8821	0.23	14.8821	0.264	14.8821	0.205	14.8821	0.245	14.8821	0.201	14.8821	0.21	14.8821	0.265
14.9084	0.267	14.9084	0.281	14.9084	0.222	14.9084	0.264	14.9084	0.212	14.9084	0.234	14.9084	0.279
14.9346	0.302	14.9346	0.287	14.9346	0.243	14.9346	0.27	14.9346	0.223	14.9346	0.253	14.9346	0.284
14.9609	0.327	14.9609	0.287	14.9609	0.259	14.9609	0.262	14.9609	0.232	14.9609	0.269	14.9609	0.281
14.9871	0.329	14.9871	0.303	14.9871	0.27	14.9871	0.251	14.9871	0.236	14.9871	0.277	14.9871	0.275
15.0134	0.311	15.0134	0.314	15.0134	0.269	15.0134	0.243	15.0134	0.227	15.0134	0.266	15.0134	0.264
15.0397	0.279	15.0397	0.315	15.0397	0.259	15.0397	0.224	15.0397	0.207	15.0397	0.243	15.0397	0.258
15.0659	0.243	15.0659	0.296	15.0659	0.241	15.0659	0.208	15.0659	0.192	15.0659	0.215	15.0659	0.254
15.0922	0.211	15.0922	0.28	15.0922	0.221	15.0922	0.196	15.0922	0.182	15.0922	0.198	15.0922	0.251
15.1184	0.188	15.1184	0.251	15.1184	0.203	15.1184	0.191	15.1184	0.181	15.1184	0.188	15.1184	0.252
15.1447	0.177	15.1447	0.217	15.1447	0.192	15.1447	0.188	15.1447	0.186	15.1447	0.178	15.1447	0.25
15.171	0.174	15.171	0.193	15.171	0.181	15.171	0.182	15.171	0.187	15.171	0.178	15.171	0.246
15.1972	0.173	15.1972	0.181	15.1972	0.176	15.1972	0.183	15.1972	0.186	15.1972	0.17	15.1972	0.247
15.2235	0.174	15.2235	0.18	15.2235	0.158	15.2235	0.179	15.2235	0.182	15.2235	0.169	15.2235	0.245
15.2498	0.172	15.2498	0.179	15.2498	0.151	15.2498	0.177	15.2498	0.177	15.2498	0.168	15.2498	0.251
15.276	0.17	15.276	0.172	15.276	0.148	15.276	0.178	15.276	0.171	15.276	0.171	15.276	0.254
15.3023	0.169	15.3023	0.173	15.3023	0.148	15.3023	0.182	15.3023	0.167	15.3023	0.175	15.3023	0.251
15.3285	0.168	15.3285	0.173	15.3285	0.151	15.3285	0.178	15.3285	0.166	15.3285	0.178	15.3285	0.246
15.3548	0.169	15.3548	0.168	15.3548	0.156	15.3548	0.18	15.3548	0.166	15.3548	0.179	15.3548	0.243
15.3811	0.171	15.3811	0.168	15.3811	0.158	15.3811	0.173	15.3811	0.162	15.3811	0.18	15.3811	0.242
15.4073	0.172	15.4073	0.169	15.4073	0.165	15.4073	0.171	15.4073	0.161	15.4073	0.174	15.4073	0.25
15.4336	0.171	15.4336	0.173	15.4336	0.163	15.4336	0.169	15.4336	0.16	15.4336	0.174	15.4336	0.254
15.4598	0.17	15.4598	0.179	15.4598	0.173	15.4598	0.163	15.4598	0.159	15.4598	0.17	15.4598	0.258
15.4861	0.17	15.4861	0.178	15.4861	0.175	15.4861	0.161	15.4861	0.167	15.4861	0.167	15.4861	0.252
15.5123	0.171	15.5123	0.18	15.5123	0.172	15.5123	0.169	15.5123	0.169	15.5123	0.174	15.5123	0.255
15.5386	0.172	15.5386	0.174	15.5386	0.173	15.5386	0.179	15.5386	0.17	15.5386	0.173	15.5386	0.252
15.5649	0.173	15.5649	0.164	15.5649	0.173	15.5649	0.184	15.5649	0.175	15.5649	0.175	15.5649	0.249
15.5911	0.172	15.5911	0.158	15.5911	0.169	15.5911	0.186	15.5911	0.173	15.5911	0.172	15.5911	0.255
15.6174	0.171	15.6174	0.158	15.6174	0.169	15.6174	0.19	15.6174	0.175	15.6174	0.174	15.6174	0.262
15.6437	0.172	15.6437	0.17	15.6437	0.166	15.6437	0.192	15.6437	0.182	15.6437	0.18	15.6437	0.261
15.6699	0.178	15.6699	0.193	15.6699	0.172	15.6699	0.189	15.6699	0.199	15.6699	0.197	15.6699	0.26
15.6962	0.188	15.6962	0.204	15.6962	0.175	15.6962	0.191	15.6962	0.225	15.6962	0.217	15.6962	0.255
15.7224	0.199	15.7224	0.206	15.7224	0.177	15.7224	0.203	15.7224	0.241	15.7224	0.238	15.7224	0.256
15.7487	0.204	15.7487	0.201	15.7487	0.188	15.7487	0.201	15.7487	0.246	15.7487	0.245	15.7487	0.257
15.775	0.206	15.775	0.19	15.775	0.192	15.775	0.194	15.775	0.241	15.775	0.237	15.775	0.256
15.8012	0.2	15.8012	0.173	15.8012	0.191	15.8012	0.187	15.8012	0.22	15.8012	0.219	15.8012	0.258
15.8275	0.191	15.8275	0.165	15.8275	0.183	15.8275	0.175	15.8275	0.193	15.8275	0.196	15.8275	0.253
15.8537	0.183	15.8537	0.166	15.8537	0.176	15.8537	0.167	15.8537	0.176	15.8537	0.179	15.8537	0.25
15.88	0.177	15.88	0.169	15.88	0.167	15.88	0.167	15.88	0.17	15.88	0.172	15.88	0.245
15.9063	0.173	15.9063	0.168	15.9063	0.164	15.9063	0.176	15.9063	0.168	15.9063	0.165	15.9063	0.243
15.9325	0.169	15.9325	0.163	15.9325	0.161	15.9325	0.184	15.9325	0.172	15.9325	0.156	15.9325	0.243
15.9588	0.164	15.9588	0.164	15.9588	0.161	15.9588	0.181	15.9588	0.174	15.9588	0.152	15.9588	0.253
15.985	0.16	15.985	0.161	15.985	0.159	15.985	0.187	15.985	0.174	15.985	0.152	15.985	0.259
16.0113	0.155	16.0113	0.156	16.0113	0.16	16.0113	0.178	16.0113	0.164	16.0113	0.152	16.0113	0.265
16.0376	0.153	16.0376	0.154	16.0376	0.16	16.0376	0.168	16.0376	0.154	16.0376	0.156	16.0376	0.265
16.0638	0.155	16.0638	0.156	16.0638	0.163	16.0638	0.164	16.0638	0.153	16.0638	0.167	16.0638	0.268
16.0901	0.157	16.0901	0.152	16.0901	0.159	16.0901	0.161	16.0901	0.152	16.0901	0.168	16.0901	0.263
16.1164	0.159	16.1164	0.154	16.1164	0.158	16.1164	0.161	16.1164	0.151	16.1164	0.168	16.1164	0.266
16.1426	0.16	16.1426	0.154	16.1426	0.159	16.1426	0.159	16.1426	0.16	16.1426	0.166	16.1426	0.264
16.1689	0.161	16.1689	0.16	16.1689	0.158	16.1689	0.163	16.1689	0.165	16.1689	0.163	16.1689	0.267
16.1951	0.161	16.1951	0.157	16.1951	0.16	16.1951	0.167	16.1951	0.166	16.1951	0.159	16.1951	0.266
16.2214	0.159	16.2214	0.156	16.2214	0.165	16.2214	0.166	16.2214	0.158	16.2214	0.154	16.2214	0.272
16.2477	0.159	16.2477	0.152	16.2477	0.163	16.2477	0.172	16.2477	0.158	16.2477	0.154	16.2477	0.274
16.2739	0.158	16.2739	0.15	16.2739	0.156	16.2739	0.173	16.2739	0.159	16.2739	0.157	16.2739	0.271
16.3002	0.159	16.3002	0.148	16.3002	0.149	16.3002	0.173	16.3002	0.157	16.3002	0.158	16.3002	0.264
16.3264	0.161	16.3264	0.142	16.3264	0.146	16.3264	0.167	16.3264	0.155	16.3264	0.159	16.3264	0.265
16.3527	0.163	16.3527	0.142	16.3527	0.144	16.3527	0.165	16.3527	0.153	16.3527	0.16	16.3527	0.259
16.3789	0.166	16.3789	0.141	16.3789	0.145	16.3789	0.161	16.3789	0.153	16.3789	0.155	16.3789	0.26
16.4052	0.167	16.4052	0.141	16.4052	0.15	16.4052	0.156	16.4052	0.15	16.4052	0.153	16.4052	0.263
16.4315	0.165	16.4315	0.143	16.4315	0.153	16.4315	0.16	16.4315	0.148	16.4315	0.152	16.4315	0.268
16.4577	0.161	16.4577	0.151	16.4577	0.148	16.4577	0.166	16.4577	0.148	16.4577	0.151	16.4577	0.27
16.484	0.156	16.484	0.155	16.484	0.142	16.484	0.167	16.484	0.152	16.484	0.148	16.484	0.269
16.5102	0.15	16.5102	0.157	16.5102	0.137	16.5102	0.168	16.5102	0.155	16.5102	0.149	16.5102	0.268
16.5365	0.147	16.5365	0.15	16.5365	0.132	16.5365	0.162	16.5365	0.153	16.5365	0.146	16.5365	0.261
16.5628	0.145	16.5628	0.157	16.5628	0.133	16.5628	0.162	16.5628	0.15	16.5628	0.146	16.5628	0.25
16.589	0.144	16.589	0.155	16.589	0.137	16.589	0.16	16.589	0.157	16.589	0.143	16.589	0.252
16.6153	0.145	16.6153	0.156	16.6153	0.14	16.6153	0.157	16.6153	0.161	16.6153	0.146	16.6153	0.253
16.6416	0.146	16.6416	0.158	16.6416	0.14	16.6416	0.158	16.6416	0.16	16.6416	0.149	16.6416	0.252
16.6678	0.148	16.6678	0.163	16.6678	0.143	16.6678	0.16	16.6678	0.157	16.6678	0.154	16.6678	0.253
16.6941	0.148	16.6941	0.158	16.6941	0.146	16.6941	0.165	16.6941	0.157	16.6941	0.157	16.6941	0.251
16.7203	0.149	16.7203	0.152	16.7203	0.145	16.7203	0.164	16.7203	0.161	16.7203	0.16	16.7203	0.257
16.7466	0.149	16.7466	0.147	16.7466	0.143	16.7466	0.159	16.7466	0.158	16.7466	0.165	16.7466	0.258
16.7729	0.149	16.7729	0.155	16.7729	0.145	16.7729	0.157	16.7729	0.159	16.7729	0.167	16.7729	0.263
16.7991	0.149	16.7991	0.154	16.7991	0.142	16.7991	0.157	16.7991	0.162	16.7991	0.16	16.7991	0.266
16.8254	0.152	16.8254	0.154	16.8254	0.136	16.8254	0.155	16.8254	0.163	16.8254	0.153	16.8254	0.274
16.8516	0.154	16.8516	0.159	16.8516	0.129	16.8516	0.161	16.8516	0.161	16.8516	0.146	16.8516	0.278
16.8779	0.155	16.8779	0.157	16.8779	0.129	16.8779	0.165	16.8779	0.155	16.8779	0.144	16.8779	0.271
16.9042	0.155	16.9042	0.157	16.9042	0.138	16.9042	0.17	16.9042	0.152	16.9042	0.14	16.9042	0.262
16.9304	0.154	16.9304	0.154	16.9304	0.143	16.9304	0.178	16.9304	0.151	16.9304	0.136	16.9304	0.259
16.9567	0.152	16.9567	0.153	16.9567	0.147	16.9567	0.175	16.9567	0.141	16.9567	0.147	16.9567	0.26
16.9829	0.149	16.9829	0.153	16.9829	0.155	16.9829	0.172	16.9829	0.137	16.9829	0.148	16.9829	0.253
17.0092	0.146	17.0092	0.15	17.0092	0.156	17.0092	0.161	17.0092	0.141	17.0092	0.151	17.0092	0.248
17.0355	0.145	17.0355	0.145	17.0355	0.158	17.0355	0.156	17.0355	0.144	17.0355	0.153	17.0355	0.258
17.0617	0.145	17.0617	0.146	17.0617	0.155	17.0617	0.153	17.0617	0.149	17.0617	0.152	17.0617	0.265
17.088	0.145	17.088	0.148	17.088	0.153	17.088	0.149	17.088	0.153	17.088	0.149	17.088	0.264
17.1142	0.146	17.1142	0.147	17.1142	0.154	17.1142	0.146	17.1142	0.159	17.1142	0.15	17.1142	0.272
17.1405	0.147	17.1405	0.147	17.1405	0.151	17.1405	0.156	17.1405	0.157	17.1405	0.151	17.1405	0.276
17.1668	0.147	17.1668	0.147	17.1668	0.146	17.1668	0.156	17.1668	0.151	17.1668	0.154	17.1668	0.273
17.193	0.148	17.193	0.15	17.193	0.143	17.193	0.161	17.193	0.146	17.193	0.151	17.193	0.265
17.2193	0.149	17.2193	0.156	17.2193	0.14	17.2193	0.157	17.2193	0.146	17.2193	0.148	17.2193	0.266
17.2456	0.152	17.2456	0.149	17.2456	0.145	17.2456	0.155	17.2456	0.143	17.2456	0.14	17.2456	0.265
17.2718	0.155	17.2718	0.147	17.2718	0.144	17.2718	0.149	17.2718	0.139	17.2718	0.136	17.2718	0.266
17.2981	0.157	17.2981	0.15	17.2981	0.151	17.2981	0.15	17.2981	0.14	17.2981	0.134	17.2981	0.27
17.3243	0.159	17.3243	0.143	17.3243	0.151	17.3243	0.147	17.3243	0.138	17.3243	0.139	17.3243	0.27
17.3506	0.157	17.3506	0.142	17.3506	0.153	17.3506	0.151	17.3506	0.137	17.3506	0.145	17.3506	0.268
17.3769	0.153	17.3769	0.14	17.3769	0.152	17.3769	0.152	17.3769	0.144	17.3769	0.148	17.3769	0.263
17.4031	0.149	17.4031	0.144	17.4031	0.146	17.4031	0.157	17.4031	0.148	17.4031	0.149	17.4031	0.265
17.4294	0.144	17.4294	0.152	17.4294	0.145	17.4294	0.151	17.4294	0.149	17.4294	0.148	17.4294	0.267
17.4556	0.141	17.4556	0.146	17.4556	0.141	17.4556	0.146	17.4556	0.151	17.4556	0.14	17.4556	0.264
17.4819	0.142	17.4819	0.151	17.4819	0.139	17.4819	0.138	17.4819	0.146	17.4819	0.143	17.4819	0.27
17.5082	0.145	17.5082	0.153	17.5082	0.142	17.5082	0.137	17.5082	0.146	17.5082	0.143	17.5082	0.273
17.5344	0.149	17.5344	0.152	17.5344	0.142	17.5344	0.135	17.5344	0.14	17.5344	0.142	17.5344	0.268
17.5607	0.154	17.5607	0.153	17.5607	0.147	17.5607	0.14	17.5607	0.139	17.5607	0.147	17.5607	0.272
17.5869	0.156	17.5869	0.154	17.5869	0.149	17.5869	0.149	17.5869	0.145	17.5869	0.145	17.5869	0.273
17.6132	0.155	17.6132	0.155	17.6132	0.145	17.6132	0.157	17.6132	0.143	17.6132	0.142	17.6132	0.279
17.6395	0.153	17.6395	0.155	17.6395	0.146	17.6395	0.155	17.6395	0.148	17.6395	0.141	17.6395	0.278
17.6657	0.15	17.6657	0.147	17.6657	0.144	17.6657	0.155	17.6657	0.154	17.6657	0.139	17.6657	0.271
17.692	0.149	17.692	0.139	17.692	0.143	17.692	0.153	17.692	0.152	17.692	0.141	17.692	0.278
17.7182	0.149	17.7182	0.134	17.7182	0.14	17.7182	0.149	17.7182	0.152	17.7182	0.139	17.7182	0.268
17.7445	0.15	17.7445	0.13	17.7445	0.145	17.7445	0.15	17.7445	0.148	17.7445	0.14	17.7445	0.27
17.7708	0.153	17.7708	0.134	17.7708	0.146	17.7708	0.152	17.7708	0.142	17.7708	0.146	17.7708	0.267
17.797	0.154	17.797	0.136	17.797	0.142	17.797	0.158	17.797	0.142	17.797	0.148	17.797	0.269
17.8233	0.154	17.8233	0.139	17.8233	0.142	17.8233	0.158	17.8233	0.134	17.8233	0.148	17.8233	0.275
17.8495	0.153	17.8495	0.139	17.8495	0.139	17.8495	0.156	17.8495	0.137	17.8495	0.151	17.8495	0.277
17.8758	0.153	17.8758	0.14	17.8758	0.131	17.8758	0.151	17.8758	0.139	17.8758	0.152	17.8758	0.272
17.9021	0.152	17.9021	0.137	17.9021	0.125	17.9021	0.15	17.9021	0.136	17.9021	0.148	17.9021	0.275
17.9283	0.15	17.9283	0.142	17.9283	0.12	17.9283	0.144	17.9283	0.14	17.9283	0.142	17.9283	0.267
17.9546	0.148	17.9546	0.141	17.9546	0.125	17.9546	0.145	17.9546	0.137	17.9546	0.135	17.9546	0.266
17.9809	0.144	17.9809	0.14	17.9809	0.124	17.9809	0.143	17.9809	0.138	17.9809	0.134	17.9809	0.258
18.0071	0.139	18.0071	0.135	18.0071	0.128	18.0071	0.149	18.0071	0.142	18.0071	0.134	18.0071	0.266
18.0334	0.136	18.0334	0.129	18.0334	0.134	18.0334	0.152	18.0334	0.139	18.0334	0.137	18.0334	0.271
18.0596	0.134	18.0596	0.12	18.0596	0.134	18.0596	0.153	18.0596	0.139	18.0596	0.142	18.0596	0.277
18.0859	0.134	18.0859	0.125	18.0859	0.133	18.0859	0.153	18.0859	0.137	18.0859	0.144	18.0859	0.265
18.1121	0.134	18.1121	0.125	18.1121	0.134	18.1121	0.15	18.1121	0.133	18.1121	0.145	18.1121	0.268
18.1384	0.136	18.1384	0.131	18.1384	0.131	18.1384	0.146	18.1384	0.14	18.1384	0.146	18.1384	0.265
18.1647	0.136	18.1647	0.134	18.1647	0.134	18.1647	0.147	18.1647	0.14	18.1647	0.139	18.1647	0.258
18.1909	0.136	18.1909	0.137	18.1909	0.135	18.1909	0.139	18.1909	0.14	18.1909	0.135	18.1909	0.261
18.2172	0.137	18.2172	0.138	18.2172	0.133	18.2172	0.14	18.2172	0.144	18.2172	0.13	18.2172	0.279
18.2434	0.139	18.2434	0.143	18.2434	0.132	18.2434	0.14	18.2434	0.143	18.2434	0.131	18.2434	0.285
18.2697	0.141	18.2697	0.141	18.2697	0.134	18.2697	0.146	18.2697	0.145	18.2697	0.129	18.2697	0.289
18.296	0.143	18.296	0.145	18.296	0.136	18.296	0.152	18.296	0.144	18.296	0.128	18.296	0.285
18.3222	0.142	18.3222	0.139	18.3222	0.132	18.3222	0.153	18.3222	0.144	18.3222	0.129	18.3222	0.294
18.3485	0.14	18.3485	0.134	18.3485	0.124	18.3485	0.154	18.3485	0.143	18.3485	0.135	18.3485	0.287
18.3747	0.137	18.3747	0.129	18.3747	0.128	18.3747	0.157	18.3747	0.139	18.3747	0.132	18.3747	0.288
18.401	0.135	18.401	0.125	18.401	0.13	18.401	0.151	18.401	0.133	18.401	0.135	18.401	0.286
18.4273	0.137	18.4273	0.124	18.4273	0.131	18.4273	0.144	18.4273	0.135	18.4273	0.136	18.4273	0.29
18.4535	0.14	18.4535	0.131	18.4535	0.13	18.4535	0.137	18.4535	0.13	18.4535	0.138	18.4535	0.289
18.4798	0.143	18.4798	0.137	18.4798	0.132	18.4798	0.136	18.4798	0.131	18.4798	0.141	18.4798	0.286
18.5061	0.145	18.5061	0.144	18.5061	0.132	18.5061	0.132	18.5061	0.134	18.5061	0.139	18.5061	0.288
18.5323	0.145	18.5323	0.143	18.5323	0.123	18.5323	0.133	18.5323	0.135	18.5323	0.141	18.5323	0.295
18.5586	0.141	18.5586	0.137	18.5586	0.116	18.5586	0.132	18.5586	0.131	18.5586	0.142	18.5586	0.29
18.5848	0.137	18.5848	0.134	18.5848	0.123	18.5848	0.137	18.5848	0.13	18.5848	0.136	18.5848	0.294
18.6111	0.133	18.6111	0.125	18.6111	0.128	18.6111	0.141	18.6111	0.133	18.6111	0.135	18.6111	0.289
18.6374	0.132	18.6374	0.124	18.6374	0.133	18.6374	0.137	18.6374	0.137	18.6374	0.132	18.6374	0.29
18.6636	0.133	18.6636	0.128	18.6636	0.135	18.6636	0.132	18.6636	0.13	18.6636	0.126	18.6636	0.291
18.6899	0.136	18.6899	0.134	18.6899	0.136	18.6899	0.131	18.6899	0.133	18.6899	0.128	18.6899	0.282
18.7161	0.139	18.7161	0.141	18.7161	0.137	18.7161	0.131	18.7161	0.133	18.7161	0.125	18.7161	0.283
18.7424	0.141	18.7424	0.14	18.7424	0.134	18.7424	0.135	18.7424	0.133	18.7424	0.13	18.7424	0.284
18.7687	0.141	18.7687	0.137	18.7687	0.135	18.7687	0.134	18.7687	0.127	18.7687	0.133	18.7687	0.281
18.7949	0.142	18.7949	0.136	18.7949	0.142	18.7949	0.143	18.7949	0.127	18.7949	0.132	18.7949	0.278
18.8212	0.141	18.8212	0.13	18.8212	0.143	18.8212	0.148	18.8212	0.126	18.8212	0.136	18.8212	0.271
18.8474	0.141	18.8474	0.131	18.8474	0.142	18.8474	0.148	18.8474	0.132	18.8474	0.135	18.8474	0.277
18.8737	0.141	18.8737	0.131	18.8737	0.139	18.8737	0.152	18.8737	0.137	18.8737	0.136	18.8737	0.279
18.9	0.142	18.9	0.13	18.9	0.135	18.9	0.155	18.9	0.145	18.9	0.135	18.9	0.272
18.9262	0.142	18.9262	0.132	18.9262	0.134	18.9262	0.155	18.9262	0.143	18.9262	0.138	18.9262	0.277
18.9525	0.141	18.9525	0.131	18.9525	0.133	18.9525	0.15	18.9525	0.145	18.9525	0.14	18.9525	0.288
18.9788	0.14	18.9788	0.131	18.9788	0.135	18.9788	0.141	18.9788	0.14	18.9788	0.138	18.9788	0.291
19.005	0.138	19.005	0.136	19.005	0.134	19.005	0.139	19.005	0.131	19.005	0.138	19.005	0.291
19.0313	0.136	19.0313	0.14	19.0313	0.13	19.0313	0.134	19.0313	0.119	19.0313	0.141	19.0313	0.292
19.0575	0.135	19.0575	0.141	19.0575	0.128	19.0575	0.135	19.0575	0.12	19.0575	0.137	19.0575	0.297
19.0838	0.137	19.0838	0.145	19.0838	0.128	19.0838	0.144	19.0838	0.12	19.0838	0.137	19.0838	0.29
19.1101	0.138	19.1101	0.149	19.1101	0.131	19.1101	0.15	19.1101	0.126	19.1101	0.138	19.1101	0.286
19.1363	0.14	19.1363	0.148	19.1363	0.136	19.1363	0.156	19.1363	0.127	19.1363	0.14	19.1363	0.281
19.1626	0.142	19.1626	0.145	19.1626	0.143	19.1626	0.16	19.1626	0.133	19.1626	0.138	19.1626	0.291
19.1888	0.142	19.1888	0.147	19.1888	0.158	19.1888	0.159	19.1888	0.138	19.1888	0.133	19.1888	0.287
19.2151	0.141	19.2151	0.146	19.2151	0.158	19.2151	0.166	19.2151	0.143	19.2151	0.133	19.2151	0.293
19.2414	0.138	19.2414	0.146	19.2414	0.164	19.2414	0.165	19.2414	0.147	19.2414	0.138	19.2414	0.301
19.2676	0.136	19.2676	0.141	19.2676	0.166	19.2676	0.165	19.2676	0.156	19.2676	0.138	19.2676	0.308
19.2939	0.134	19.2939	0.139	19.2939	0.166	19.2939	0.162	19.2939	0.159	19.2939	0.14	19.2939	0.305
19.3201	0.134	19.3201	0.139	19.3201	0.161	19.3201	0.153	19.3201	0.16	19.3201	0.142	19.3201	0.311
19.3464	0.136	19.3464	0.137	19.3464	0.153	19.3464	0.141	19.3464	0.153	19.3464	0.138	19.3464	0.308
19.3727	0.14	19.3727	0.132	19.3727	0.144	19.3727	0.135	19.3727	0.146	19.3727	0.135	19.3727	0.322
19.3989	0.145	19.3989	0.136	19.3989	0.137	19.3989	0.129	19.3989	0.139	19.3989	0.133	19.3989	0.323
19.4252	0.148	19.4252	0.133	19.4252	0.125	19.4252	0.135	19.4252	0.135	19.4252	0.129	19.4252	0.317
19.4514	0.149	19.4514	0.132	19.4514	0.124	19.4514	0.136	19.4514	0.13	19.4514	0.13	19.4514	0.312
19.4777	0.146	19.4777	0.128	19.4777	0.127	19.4777	0.141	19.4777	0.128	19.4777	0.128	19.4777	0.307
19.504	0.144	19.504	0.128	19.504	0.129	19.504	0.149	19.504	0.128	19.504	0.128	19.504	0.296
19.5302	0.142	19.5302	0.131	19.5302	0.128	19.5302	0.152	19.5302	0.129	19.5302	0.125	19.5302	0.296
19.5565	0.142	19.5565	0.132	19.5565	0.13	19.5565	0.148	19.5565	0.129	19.5565	0.124	19.5565	0.293
19.5827	0.142	19.5827	0.134	19.5827	0.127	19.5827	0.148	19.5827	0.134	19.5827	0.125	19.5827	0.301
19.609	0.141	19.609	0.138	19.609	0.124	19.609	0.144	19.609	0.136	19.609	0.129	19.609	0.306
19.6353	0.14	19.6353	0.139	19.6353	0.122	19.6353	0.137	19.6353	0.136	19.6353	0.131	19.6353	0.295
19.6615	0.137	19.6615	0.135	19.6615	0.125	19.6615	0.133	19.6615	0.133	19.6615	0.13	19.6615	0.297
19.6878	0.134	19.6878	0.131	19.6878	0.133	19.6878	0.125	19.6878	0.132	19.6878	0.132	19.6878	0.29
19.714	0.135	19.714	0.134	19.714	0.137	19.714	0.126	19.714	0.135	19.714	0.134	19.714	0.293
19.7403	0.138	19.7403	0.135	19.7403	0.136	19.7403	0.119	19.7403	0.139	19.7403	0.13	19.7403	0.299
19.7666	0.142	19.7666	0.131	19.7666	0.137	19.7666	0.123	19.7666	0.136	19.7666	0.126	19.7666	0.298
19.7928	0.144	19.7928	0.133	19.7928	0.137	19.7928	0.127	19.7928	0.137	19.7928	0.12	19.7928	0.304
19.8191	0.144	19.8191	0.133	19.8191	0.133	19.8191	0.135	19.8191	0.135	19.8191	0.114	19.8191	0.303
19.8453	0.14	19.8453	0.136	19.8453	0.129	19.8453	0.139	19.8453	0.132	19.8453	0.109	19.8453	0.298
19.8716	0.135	19.8716	0.132	19.8716	0.127	19.8716	0.15	19.8716	0.135	19.8716	0.106	19.8716	0.296
19.8979	0.131	19.8979	0.131	19.8979	0.128	19.8979	0.147	19.8979	0.143	19.8979	0.109	19.8979	0.287
19.9241	0.131	19.9241	0.135	19.9241	0.133	19.9241	0.143	19.9241	0.145	19.9241	0.117	19.9241	0.29
19.9504	0.133	19.9504	0.134	19.9504	0.135	19.9504	0.135	19.9504	0.144	19.9504	0.118	19.9504	0.293
19.9766	0.136	19.9766	0.134	19.9766	0.137	19.9766	0.133	19.9766	0.134	19.9766	0.121	19.9766	0.294
20.0029	0.136	20.0029	0.132	20.0029	0.138	20.0029	0.132	20.0029	0.129	20.0029	0.119	20.0029	0.304
20.0292	0.135	20.0292	0.133	20.0292	0.138	20.0292	0.14	20.0292	0.124	20.0292	0.119	20.0292	0.312
20.0554	0.131	20.0554	0.133	20.0554	0.139	20.0554	0.142	20.0554	0.123	20.0554	0.123	20.0554	0.319
20.0817	0.129	20.0817	0.129	20.0817	0.133	20.0817	0.146	20.0817	0.127	20.0817	0.125	20.0817	0.311
20.1079	0.129	20.1079	0.129	20.1079	0.131	20.1079	0.15	20.1079	0.132	20.1079	0.126	20.1079	0.308
20.1342	0.131	20.1342	0.132	20.1342	0.133	20.1342	0.151	20.1342	0.134	20.1342	0.127	20.1342	0.311
20.1605	0.135	20.1605	0.132	20.1605	0.133	20.1605	0.146	20.1605	0.132	20.1605	0.129	20.1605	0.311
20.1867	0.139	20.1867	0.133	20.1867	0.136	20.1867	0.14	20.1867	0.127	20.1867	0.129	20.1867	0.312
20.213	0.138	20.213	0.135	20.213	0.134	20.213	0.139	20.213	0.127	20.213	0.13	20.213	0.311
20.2392	0.137	20.2392	0.136	20.2392	0.137	20.2392	0.139	20.2392	0.129	20.2392	0.132	20.2392	0.312
20.2655	0.136	20.2655	0.136	20.2655	0.14	20.2655	0.136	20.2655	0.134	20.2655	0.135	20.2655	0.312
20.2918	0.136	20.2918	0.136	20.2918	0.138	20.2918	0.135	20.2918	0.136	20.2918	0.13	20.2918	0.302
20.318	0.138	20.318	0.136	20.318	0.139	20.318	0.143	20.318	0.138	20.318	0.128	20.318	0.293
20.3443	0.142	20.3443	0.129	20.3443	0.134	20.3443	0.143	20.3443	0.135	20.3443	0.13	20.3443	0.296
20.3706	0.145	20.3706	0.136	20.3706	0.137	20.3706	0.146	20.3706	0.133	20.3706	0.134	20.3706	0.298
20.3968	0.147	20.3968	0.183	20.3968	0.139	20.3968	0.146	20.3968	0.132	20.3968	0.138	20.3968	0.308
20.4231	0.146	20.4231	0.221	20.4231	0.128	20.4231	0.141	20.4231	0.131	20.4231	0.142	20.4231	0.313
20.4493	0.144	20.4493	0.254	20.4493	0.143	20.4493	0.137	20.4493	0.13	20.4493	0.139	20.4493	0.325
20.4756	0.14	20.4756	0.294	20.4756	0.154	20.4756	0.157	20.4756	0.13	20.4756	0.134	20.4756	0.338
20.5019	0.141	20.5019	0.321	20.5019	0.172	20.5019	0.171	20.5019	0.133	20.5019	0.14	20.5019	0.337
20.5281	0.147	20.5281	0.349	20.5281	0.189	20.5281	0.206	20.5281	0.135	20.5281	0.153	20.5281	0.344
20.5544	0.159	20.5544	0.348	20.5544	0.211	20.5544	0.216	20.5544	0.134	20.5544	0.172	20.5544	0.383
20.5806	0.181	20.5806	0.355	20.5806	0.236	20.5806	0.237	20.5806	0.148	20.5806	0.184	20.5806	0.426
20.6069	0.185	20.6069	0.376	20.6069	0.281	20.6069	0.281	20.6069	0.187	20.6069	0.2	20.6069	0.487
20.6332	0.174	20.6332	0.358	20.6332	0.364	20.6332	0.327	20.6332	0.261	20.6332	0.205	20.6332	0.52
20.6594	0.184	20.6594	0.278	20.6594	0.456	20.6594	0.485	20.6594	0.261	20.6594	0.19	20.6594	0.525
20.6857	0.256	20.6857	0.931	20.6857	0.552	20.6857	0.673	20.6857	0.519	20.6857	0.11	20.6857	0.468
20.7119	0.423	20.7119	1.592	20.7119	0.671	20.7119	0.882	20.7119	1.034	20.7119	0.101	20.7119	0.614
20.7382	0.678	20.7382	2.372	20.7382	0.912	20.7382	1.221	20.7382	2.164	20.7382	0.601	20.7382	1.026
20.7645	0.978	20.7645	2.855	20.7645	1.145	20.7645	1.505	20.7645	3.117	20.7645	1.266	20.7645	1.552
20.7907	1.248	20.7907	2.891	20.7907	1.3	20.7907	1.67	20.7907	3.843	20.7907	1.969	20.7907	2.017
20.817	1.359	20.817	2.467	20.817	1.361	20.817	1.69	20.817	3.956	20.817	2.422	20.817	2.242
20.8433	1.283	20.8433	1.718	20.8433	1.277	20.8433	1.517	20.8433	3.448	20.8433	2.468	20.8433	2.114
20.8695	1.072	20.8695	0.857	20.8695	1.069	20.8695	1.299	20.8695	2.418	20.8695	2.092	20.8695	1.668
20.8958	0.794	20.8958	0.644	20.8958	0.805	20.8958	1.022	20.8958	1.421	20.8958	1.35	20.8958	1.036
20.922	0.543	20.922	0.386	20.922	0.571	20.922	0.805	20.922	0.657	20.922	0.608	20.922	0.577
20.9483	0.365	20.9483	0.415	20.9483	0.499	20.9483	0.742	20.9483	0.521	20.9483	0.46	20.9483	0.355
20.9746	0.272	20.9746	0.4	20.9746	0.441	20.9746	0.709	20.9746	0.375	20.9746	0.531	20.9746	0.294
21.0008	0.238	21.0008	0.327	21.0008	0.409	21.0008	0.648	21.0008	0.418	21.0008	0.788	21.0008	0.323
21.0271	0.212	21.0271	0.238	21.0271	0.361	21.0271	0.558	21.0271	0.346	21.0271	0.981	21.0271	0.354
21.0533	0.183	21.0533	0.19	21.0533	0.278	21.0533	0.417	21.0533	0.258	21.0533	1.01	21.0533	0.359
21.0796	0.159	21.0796	0.157	21.0796	0.218	21.0796	0.289	21.0796	0.191	21.0796	0.893	21.0796	0.354
21.1059	0.137	21.1059	0.145	21.1059	0.164	21.1059	0.207	21.1059	0.157	21.1059	0.65	21.1059	0.352
21.1321	0.13	21.1321	0.137	21.1321	0.141	21.1321	0.159	21.1321	0.146	21.1321	0.38	21.1321	0.346
21.1584	0.13	21.1584	0.135	21.1584	0.137	21.1584	0.142	21.1584	0.142	21.1584	0.239	21.1584	0.35
21.1846	0.134	21.1846	0.136	21.1846	0.13	21.1846	0.148	21.1846	0.142	21.1846	0.169	21.1846	0.345
21.2109	0.136	21.2109	0.138	21.2109	0.132	21.2109	0.148	21.2109	0.138	21.2109	0.15	21.2109	0.339
21.2372	0.136	21.2372	0.134	21.2372	0.132	21.2372	0.144	21.2372	0.131	21.2372	0.157	21.2372	0.343
21.2634	0.136	21.2634	0.128	21.2634	0.131	21.2634	0.141	21.2634	0.132	21.2634	0.157	21.2634	0.345
21.2897	0.133	21.2897	0.13	21.2897	0.128	21.2897	0.138	21.2897	0.131	21.2897	0.159	21.2897	0.34
21.3159	0.131	21.3159	0.131	21.3159	0.13	21.3159	0.134	21.3159	0.13	21.3159	0.153	21.3159	0.339
21.3422	0.126	21.3422	0.129	21.3422	0.128	21.3422	0.131	21.3422	0.126	21.3422	0.152	21.3422	0.338
21.3685	0.122	21.3685	0.133	21.3685	0.128	21.3685	0.132	21.3685	0.128	21.3685	0.148	21.3685	0.343
21.3947	0.119	21.3947	0.13	21.3947	0.128	21.3947	0.132	21.3947	0.128	21.3947	0.146	21.3947	0.338
21.421	0.116	21.421	0.132	21.421	0.125	21.421	0.134	21.421	0.125	21.421	0.141	21.421	0.338
21.4472	0.117	21.4472	0.12	21.4472	0.128	21.4472	0.133	21.4472	0.12	21.4472	0.135	21.4472	0.338
21.4735	0.12	21.4735	0.114	21.4735	0.126	21.4735	0.136	21.4735	0.126	21.4735	0.13	21.4735	0.331
21.4998	0.124	21.4998	0.115	21.4998	0.124	21.4998	0.138	21.4998	0.128	21.4998	0.127	21.4998	0.329
21.526	0.13	21.526	0.121	21.526	0.124	21.526	0.138	21.526	0.132	21.526	0.123	21.526	0.337
21.5523	0.134	21.5523	0.122	21.5523	0.116	21.5523	0.142	21.5523	0.128	21.5523	0.129	21.5523	0.338
21.5785	0.138	21.5785	0.119	21.5785	0.122	21.5785	0.145	21.5785	0.129	21.5785	0.128	21.5785	0.352
21.6048	0.139	21.6048	0.121	21.6048	0.121	21.6048	0.143	21.6048	0.121	21.6048	0.13	21.6048	0.361
21.6311	0.139	21.6311	0.125	21.6311	0.128	21.6311	0.144	21.6311	0.121	21.6311	0.131	21.6311	0.373
21.6573	0.139	21.6573	0.139	21.6573	0.147	21.6573	0.142	21.6573	0.13	21.6573	0.135	21.6573	0.379
21.6836	0.138	21.6836	0.164	21.6836	0.163	21.6836	0.14	21.6836	0.145	21.6836	0.137	21.6836	0.382
21.7098	0.137	21.7098	0.188	21.7098	0.176	21.7098	0.142	21.7098	0.156	21.7098	0.14	21.7098	0.397
21.7361	0.134	21.7361	0.221	21.7361	0.183	21.7361	0.159	21.7361	0.159	21.7361	0.145	21.7361	0.42
21.7624	0.133	21.7624	0.299	21.7624	0.183	21.7624	0.178	21.7624	0.219	21.7624	0.15	21.7624	0.433
21.7886	0.144	21.7886	0.381	21.7886	0.183	21.7886	0.198	21.7886	0.298	21.7886	0.156	21.7886	0.462
21.8149	0.172	21.8149	0.461	21.8149	0.147	21.8149	0.209	21.8149	0.346	21.8149	0.171	21.8149	0.49
21.8411	0.227	21.8411	0.536	21.8411	0.205	21.8411	0.264	21.8411	0.597	21.8411	0.189	21.8411	0.515
21.8674	0.307	21.8674	0.613	21.8674	0.404	21.8674	0.377	21.8674	0.773	21.8674	0.231	21.8674	0.521
21.8937	0.397	21.8937	0.661	21.8937	0.617	21.8937	0.506	21.8937	1.031	21.8937	0.297	21.8937	0.516
21.9199	0.476	21.9199	0.655	21.9199	0.963	21.9199	0.659	21.9199	1.248	21.9199	0.39	21.9199	0.5
21.9462	0.516	21.9462	0.618	21.9462	1.228	21.9462	0.765	21.9462	1.322	21.9462	0.479	21.9462	0.478
21.9724	0.507	21.9724	0.564	21.9724	1.361	21.9724	0.77	21.9724	1.306	21.9724	0.527	21.9724	0.447
21.9987	0.452	21.9987	0.464	21.9987	1.31	21.9987	0.681	21.9987	1.115	21.9987	0.521	21.9987	0.417
22.025	0.365	22.025	0.343	22.025	1.055	22.025	0.509	22.025	0.794	22.025	0.459	22.025	0.392
22.0512	0.274	22.0512	0.242	22.0512	0.758	22.0512	0.346	22.0512	0.584	22.0512	0.356	22.0512	0.371
22.0775	0.199	22.0775	0.181	22.0775	0.487	22.0775	0.222	22.0775	0.286	22.0775	0.259	22.0775	0.353
22.1038	0.151	22.1038	0.152	22.1038	0.235	22.1038	0.143	22.1038	0.177	22.1038	0.179	22.1038	0.337
22.13	0.129	22.13	0.144	22.13	0.17	22.13	0.129	22.13	0.128	22.13	0.144	22.13	0.332
22.1563	0.122	22.1563	0.146	22.1563	0.119	22.1563	0.127	22.1563	0.104	22.1563	0.134	22.1563	0.334
22.1825	0.126	22.1825	0.153	22.1825	0.121	22.1825	0.129	22.1825	0.119	22.1825	0.133	22.1825	0.346
22.2088	0.132	22.2088	0.165	22.2088	0.145	22.2088	0.134	22.2088	0.137	22.2088	0.134	22.2088	0.347
22.2351	0.136	22.2351	0.175	22.2351	0.149	22.2351	0.141	22.2351	0.151	22.2351	0.139	22.2351	0.353
22.2613	0.14	22.2613	0.185	22.2613	0.149	22.2613	0.15	22.2613	0.165	22.2613	0.149	22.2613	0.352
22.2876	0.145	22.2876	0.21	22.2876	0.144	22.2876	0.16	22.2876	0.174	22.2876	0.164	22.2876	0.352
22.3138	0.156	22.3138	0.237	22.3138	0.151	22.3138	0.184	22.3138	0.177	22.3138	0.168	22.3138	0.338
22.3401	0.174	22.3401	0.27	22.3401	0.176	22.3401	0.213	22.3401	0.179	22.3401	0.176	22.3401	0.336
22.3664	0.198	22.3664	0.293	22.3664	0.23	22.3664	0.255	22.3664	0.207	22.3664	0.203	22.3664	0.332
22.3926	0.23	22.3926	0.311	22.3926	0.309	22.3926	0.316	22.3926	0.234	22.3926	0.233	22.3926	0.333
22.4189	0.264	22.4189	0.315	22.4189	0.396	22.4189	0.366	22.4189	0.269	22.4189	0.267	22.4189	0.333
22.4451	0.29	22.4451	0.303	22.4451	0.444	22.4451	0.402	22.4451	0.289	22.4451	0.296	22.4451	0.343
22.4714	0.303	22.4714	0.27	22.4714	0.467	22.4714	0.402	22.4714	0.284	22.4714	0.31	22.4714	0.338
22.4977	0.301	22.4977	0.231	22.4977	0.428	22.4977	0.369	22.4977	0.259	22.4977	0.3	22.4977	0.343
22.5239	0.283	22.5239	0.194	22.5239	0.357	22.5239	0.316	22.5239	0.215	22.5239	0.263	22.5239	0.341
22.5502	0.252	22.5502	0.171	22.5502	0.28	22.5502	0.247	22.5502	0.171	22.5502	0.219	22.5502	0.345
22.5764	0.215	22.5764	0.151	22.5764	0.211	22.5764	0.195	22.5764	0.149	22.5764	0.192	22.5764	0.353
22.6027	0.181	22.6027	0.138	22.6027	0.16	22.6027	0.168	22.6027	0.133	22.6027	0.167	22.6027	0.351
22.629	0.155	22.629	0.133	22.629	0.132	22.629	0.15	22.629	0.127	22.629	0.15	22.629	0.349
22.6552	0.138	22.6552	0.136	22.6552	0.118	22.6552	0.142	22.6552	0.119	22.6552	0.143	22.6552	0.352
22.6815	0.13	22.6815	0.133	22.6815	0.123	22.6815	0.14	22.6815	0.121	22.6815	0.14	22.6815	0.348
22.7078	0.13	22.7078	0.131	22.7078	0.12	22.7078	0.143	22.7078	0.13	22.7078	0.137	22.7078	0.353
22.734	0.135	22.734	0.135	22.734	0.122	22.734	0.14	22.734	0.14	22.734	0.134	22.734	0.35
22.7603	0.142	22.7603	0.144	22.7603	0.126	22.7603	0.143	22.7603	0.149	22.7603	0.136	22.7603	0.357
22.7865	0.149	22.7865	0.16	22.7865	0.136	22.7865	0.142	22.7865	0.156	22.7865	0.142	22.7865	0.354
22.8128	0.16	22.8128	0.172	22.8128	0.142	22.8128	0.149	22.8128	0.155	22.8128	0.142	22.8128	0.355
22.8391	0.179	22.8391	0.172	22.8391	0.155	22.8391	0.165	22.8391	0.152	22.8391	0.146	22.8391	0.349
22.8653	0.205	22.8653	0.266	22.8653	0.181	22.8653	0.194	22.8653	0.16	22.8653	0.16	22.8653	0.351
22.8916	0.237	22.8916	0.346	22.8916	0.216	22.8916	0.239	22.8916	0.218	22.8916	0.175	22.8916	0.343
22.9178	0.275	22.9178	0.446	22.9178	0.273	22.9178	0.286	22.9178	0.324	22.9178	0.197	22.9178	0.336
22.9441	0.31	22.9441	0.518	22.9441	0.316	22.9441	0.317	22.9441	0.443	22.9441	0.224	22.9441	0.333
22.9703	0.337	22.9703	0.528	22.9703	0.353	22.9703	0.34	22.9703	0.542	22.9703	0.264	22.9703	0.336
22.9966	0.346	22.9966	0.487	22.9966	0.367	22.9966	0.319	22.9966	0.587	22.9966	0.291	22.9966	0.339
23.0229	0.334	23.0229	0.386	23.0229	0.345	23.0229	0.287	23.0229	0.553	23.0229	0.302	23.0229	0.357
23.0491	0.305	23.0491	0.265	23.0491	0.3	23.0491	0.236	23.0491	0.456	23.0491	0.306	23.0491	0.359
23.0754	0.265	23.0754	0.219	23.0754	0.239	23.0754	0.191	23.0754	0.332	23.0754	0.29	23.0754	0.362
23.1017	0.226	23.1017	0.163	23.1017	0.183	23.1017	0.158	23.1017	0.233	23.1017	0.259	23.1017	0.35
23.1279	0.194	23.1279	0.161	23.1279	0.163	23.1279	0.139	23.1279	0.177	23.1279	0.222	23.1279	0.34
23.1542	0.172	23.1542	0.165	23.1542	0.165	23.1542	0.134	23.1542	0.152	23.1542	0.194	23.1542	0.325
23.1804	0.162	23.1804	0.166	23.1804	0.184	23.1804	0.142	23.1804	0.15	23.1804	0.185	23.1804	0.321
23.2067	0.162	23.2067	0.176	23.2067	0.21	23.2067	0.149	23.2067	0.152	23.2067	0.176	23.2067	0.322
23.233	0.171	23.233	0.186	23.233	0.224	23.233	0.162	23.233	0.156	23.233	0.174	23.233	0.324
23.2592	0.19	23.2592	0.201	23.2592	0.232	23.2592	0.172	23.2592	0.172	23.2592	0.186	23.2592	0.327
23.2855	0.216	23.2855	0.222	23.2855	0.217	23.2855	0.181	23.2855	0.196	23.2855	0.196	23.2855	0.341
23.3117	0.248	23.3117	0.269	23.3117	0.219	23.3117	0.204	23.3117	0.229	23.3117	0.21	23.3117	0.343
23.338	0.286	23.338	0.341	23.338	0.231	23.338	0.232	23.338	0.269	23.338	0.23	23.338	0.347
23.3643	0.33	23.3643	0.397	23.3643	0.255	23.3643	0.29	23.3643	0.305	23.3643	0.258	23.3643	0.343
23.3905	0.396	23.3905	0.501	23.3905	0.304	23.3905	0.378	23.3905	0.348	23.3905	0.295	23.3905	0.35
23.4168	0.494	23.4168	0.905	23.4168	0.43	23.4168	0.55	23.4168	0.413	23.4168	0.347	23.4168	0.349
23.443	0.626	23.443	1.348	23.443	0.599	23.443	0.766	23.443	0.48	23.443	0.508	23.443	0.349
23.4693	0.782	23.4693	1.837	23.4693	0.83	23.4693	0.957	23.4693	0.537	23.4693	0.759	23.4693	0.354
23.4956	0.93	23.4956	2.196	23.4956	1.025	23.4956	1.065	23.4956	0.563	23.4956	0.968	23.4956	0.368
23.5218	1.034	23.5218	2.276	23.5218	1.137	23.5218	1.048	23.5218	0.555	23.5218	1.109	23.5218	0.361
23.5481	1.06	23.5481	2.045	23.5481	1.107	23.5481	0.909	23.5481	0.496	23.5481	1.116	23.5481	0.371
23.5743	0.99	23.5743	1.524	23.5743	0.962	23.5743	0.695	23.5743	0.409	23.5743	0.975	23.5743	0.371
23.6006	0.85	23.6006	0.933	23.6006	0.76	23.6006	0.46	23.6006	0.325	23.6006	0.722	23.6006	0.365
23.6269	0.667	23.6269	0.572	23.6269	0.575	23.6269	0.307	23.6269	0.267	23.6269	0.441	23.6269	0.36
23.6531	0.485	23.6531	0.269	23.6531	0.431	23.6531	0.219	23.6531	0.218	23.6531	0.273	23.6531	0.348
23.6794	0.34	23.6794	0.175	23.6794	0.373	23.6794	0.186	23.6794	0.186	23.6794	0.205	23.6794	0.34
23.7056	0.245	23.7056	0.16	23.7056	0.33	23.7056	0.184	23.7056	0.171	23.7056	0.158	23.7056	0.336
23.7319	0.196	23.7319	0.154	23.7319	0.289	23.7319	0.179	23.7319	0.17	23.7319	0.167	23.7319	0.326
23.7582	0.176	23.7582	0.158	23.7582	0.24	23.7582	0.181	23.7582	0.158	23.7582	0.172	23.7582	0.335
23.7844	0.168	23.7844	0.163	23.7844	0.194	23.7844	0.179	23.7844	0.17	23.7844	0.17	23.7844	0.339
23.8107	0.167	23.8107	0.15	23.8107	0.161	23.8107	0.176	23.8107	0.182	23.8107	0.157	23.8107	0.347
23.837	0.163	23.837	0.148	23.837	0.142	23.837	0.176	23.837	0.19	23.837	0.153	23.837	0.351
23.8632	0.16	23.8632	0.231	23.8632	0.141	23.8632	0.168	23.8632	0.192	23.8632	0.173	23.8632	0.344
23.8895	0.16	23.8895	0.337	23.8895	0.158	23.8895	0.165	23.8895	0.193	23.8895	0.193	23.8895	0.338
23.9157	0.165	23.9157	0.565	23.9157	0.171	23.9157	0.188	23.9157	0.189	23.9157	0.219	23.9157	0.326
23.942	0.174	23.942	0.825	23.942	0.195	23.942	0.211	23.942	0.188	23.942	0.281	23.942	0.313
23.9683	0.188	23.9683	1.023	23.9683	0.204	23.9683	0.236	23.9683	0.2	23.9683	0.337	23.9683	0.313
23.9945	0.206	23.9945	1.15	23.9945	0.222	23.9945	0.286	23.9945	0.233	23.9945	0.457	23.9945	0.321
24.0208	0.239	24.0208	1.181	24.0208	0.209	24.0208	0.351	24.0208	0.27	24.0208	0.642	24.0208	0.327
24.047	0.286	24.047	1.102	24.047	0.249	24.047	0.42	24.047	0.302	24.047	0.808	24.047	0.332
24.0733	0.347	24.0733	1.102	24.0733	0.359	24.0733	0.458	24.0733	0.359	24.0733	0.965	24.0733	0.333
24.0996	0.419	24.0996	1.124	24.0996	0.483	24.0996	0.476	24.0996	0.43	24.0996	1.034	24.0996	0.335
24.1258	0.492	24.1258	1.195	24.1258	0.626	24.1258	0.489	24.1258	0.499	24.1258	0.991	24.1258	0.328
24.1521	0.552	24.1521	1.329	24.1521	0.742	24.1521	0.46	24.1521	0.593	24.1521	0.88	24.1521	0.324
24.1783	0.586	24.1783	1.321	24.1783	0.779	24.1783	0.415	24.1783	0.659	24.1783	0.695	24.1783	0.328
24.2046	0.584	24.2046	1.218	24.2046	0.734	24.2046	0.375	24.2046	0.666	24.2046	0.54	24.2046	0.326
24.2309	0.554	24.2309	1.022	24.2309	0.59	24.2309	0.339	24.2309	0.607	24.2309	0.434	24.2309	0.327
24.2571	0.494	24.2571	0.724	24.2571	0.458	24.2571	0.303	24.2571	0.492	24.2571	0.329	24.2571	0.331
24.2834	0.41	24.2834	0.497	24.2834	0.343	24.2834	0.255	24.2834	0.375	24.2834	0.278	24.2834	0.342
24.3096	0.323	24.3096	0.317	24.3096	0.239	24.3096	0.213	24.3096	0.259	24.3096	0.239	24.3096	0.346
24.3359	0.247	24.3359	0.175	24.3359	0.191	24.3359	0.18	24.3359	0.174	24.3359	0.192	24.3359	0.35
24.3622	0.191	24.3622	0.179	24.3622	0.165	24.3622	0.159	24.3622	0.149	24.3622	0.173	24.3622	0.351
24.3884	0.159	24.3884	0.162	24.3884	0.146	24.3884	0.152	24.3884	0.136	24.3884	0.155	24.3884	0.343
24.4147	0.15	24.4147	0.164	24.4147	0.137	24.4147	0.146	24.4147	0.144	24.4147	0.146	24.4147	0.332
24.4409	0.159	24.4409	0.182	24.4409	0.131	24.4409	0.152	24.4409	0.161	24.4409	0.149	24.4409	0.329
24.4672	0.171	24.4672	0.184	24.4672	0.131	24.4672	0.156	24.4672	0.186	24.4672	0.149	24.4672	0.33
24.4935	0.179	24.4935	0.191	24.4935	0.138	24.4935	0.158	24.4935	0.21	24.4935	0.147	24.4935	0.338
24.5197	0.18	24.5197	0.19	24.5197	0.148	24.5197	0.158	24.5197	0.228	24.5197	0.147	24.5197	0.336
24.546	0.174	24.546	0.186	24.546	0.156	24.546	0.161	24.546	0.234	24.546	0.15	24.546	0.338
24.5723	0.166	24.5723	0.181	24.5723	0.165	24.5723	0.168	24.5723	0.225	24.5723	0.151	24.5723	0.335
24.5985	0.156	24.5985	0.167	24.5985	0.165	24.5985	0.172	24.5985	0.211	24.5985	0.146	24.5985	0.331
24.6248	0.148	24.6248	0.152	24.6248	0.158	24.6248	0.176	24.6248	0.193	24.6248	0.144	24.6248	0.321
24.651	0.142	24.651	0.146	24.651	0.147	24.651	0.177	24.651	0.175	24.651	0.14	24.651	0.318
24.6773	0.14	24.6773	0.137	24.6773	0.139	24.6773	0.171	24.6773	0.157	24.6773	0.135	24.6773	0.335
24.7035	0.14	24.7035	0.133	24.7035	0.138	24.7035	0.162	24.7035	0.142	24.7035	0.125	24.7035	0.344
24.7298	0.141	24.7298	0.129	24.7298	0.13	24.7298	0.146	24.7298	0.135	24.7298	0.121	24.7298	0.348
24.7561	0.144	24.7561	0.129	24.7561	0.128	24.7561	0.132	24.7561	0.126	24.7561	0.121	24.7561	0.344
24.7823	0.147	24.7823	0.126	24.7823	0.126	24.7823	0.132	24.7823	0.117	24.7823	0.121	24.7823	0.339
24.8086	0.15	24.8086	0.122	24.8086	0.126	24.8086	0.128	24.8086	0.122	24.8086	0.117	24.8086	0.326
24.8348	0.155	24.8348	0.121	24.8348	0.127	24.8348	0.132	24.8348	0.118	24.8348	0.115	24.8348	0.309
24.8611	0.159	24.8611	0.12	24.8611	0.133	24.8611	0.139	24.8611	0.123	24.8611	0.113	24.8611	0.306
24.8874	0.163	24.8874	0.122	24.8874	0.145	24.8874	0.141	24.8874	0.125	24.8874	0.12	24.8874	0.309
24.9136	0.166	24.9136	0.123	24.9136	0.15	24.9136	0.147	24.9136	0.137	24.9136	0.121	24.9136	0.309
24.9399	0.166	24.9399	0.123	24.9399	0.15	24.9399	0.143	24.9399	0.14	24.9399	0.123	24.9399	0.312
24.9662	0.164	24.9662	0.124	24.9662	0.148	24.9662	0.148	24.9662	0.143	24.9662	0.119	24.9662	0.315
24.9924	0.16	24.9924	0.122	24.9924	0.147	24.9924	0.154	24.9924	0.143	24.9924	0.119	24.9924	0.319
25.0187	0.158	25.0187	0.127	25.0187	0.145	25.0187	0.154	25.0187	0.148	25.0187	0.118	25.0187	0.314
25.0449	0.159	25.0449	0.129	25.0449	0.142	25.0449	0.15	25.0449	0.135	25.0449	0.117	25.0449	0.317
25.0712	0.158	25.0712	0.128	25.0712	0.141	25.0712	0.147	25.0712	0.131	25.0712	0.116	25.0712	0.328
25.0975	0.157	25.0975	0.126	25.0975	0.139	25.0975	0.138	25.0975	0.135	25.0975	0.122	25.0975	0.324
25.1237	0.155	25.1237	0.126	25.1237	0.131	25.1237	0.134	25.1237	0.142	25.1237	0.124	25.1237	0.321
25.15	0.15	25.15	0.135	25.15	0.127	25.15	0.134	25.15	0.153	25.15	0.126	25.15	0.319
25.1762	0.138	25.1762	0.144	25.1762	0.126	25.1762	0.142	25.1762	0.159	25.1762	0.128	25.1762	0.316
25.2025	0.128	25.2025	0.151	25.2025	0.129	25.2025	0.153	25.2025	0.192	25.2025	0.132	25.2025	0.313
25.2288	0.135	25.2288	0.173	25.2288	0.133	25.2288	0.169	25.2288	0.224	25.2288	0.132	25.2288	0.309
25.255	0.163	25.255	0.185	25.255	0.141	25.255	0.173	25.255	0.281	25.255	0.128	25.255	0.302
25.2813	0.213	25.2813	0.204	25.2813	0.158	25.2813	0.181	25.2813	0.366	25.2813	0.127	25.2813	0.308
25.3075	0.282	25.3075	0.245	25.3075	0.174	25.3075	0.197	25.3075	0.445	25.3075	0.131	25.3075	0.308
25.3338	0.352	25.3338	0.29	25.3338	0.181	25.3338	0.214	25.3338	0.497	25.3338	0.166	25.3338	0.314
25.3601	0.407	25.3601	0.333	25.3601	0.203	25.3601	0.23	25.3601	0.505	25.3601	0.216	25.3601	0.315
25.3863	0.422	25.3863	0.351	25.3863	0.242	25.3863	0.235	25.3863	0.457	25.3863	0.265	25.3863	0.319
25.4126	0.412	25.4126	0.346	25.4126	0.262	25.4126	0.286	25.4126	0.401	25.4126	0.314	25.4126	0.318
25.4388	0.399	25.4388	0.373	25.4388	0.293	25.4388	0.359	25.4388	0.361	25.4388	0.342	25.4388	0.312
25.4651	0.4	25.4651	0.396	25.4651	0.314	25.4651	0.465	25.4651	0.455	25.4651	0.375	25.4651	0.307
25.4914	0.428	25.4914	0.435	25.4914	0.341	25.4914	0.595	25.4914	0.617	25.4914	0.437	25.4914	0.302
25.5176	0.482	25.5176	0.481	25.5176	0.356	25.5176	0.703	25.5176	0.786	25.5176	0.533	25.5176	0.302
25.5439	0.54	25.5439	0.489	25.5439	0.372	25.5439	0.758	25.5439	0.911	25.5439	0.657	25.5439	0.308
25.5702	0.574	25.5702	0.465	25.5702	0.392	25.5702	0.737	25.5702	0.925	25.5702	0.753	25.5702	0.308
25.5964	0.551	25.5964	0.389	25.5964	0.415	25.5964	0.63	25.5964	0.822	25.5964	0.791	25.5964	0.318
25.6227	0.484	25.6227	0.291	25.6227	0.391	25.6227	0.511	25.6227	0.623	25.6227	0.745	25.6227	0.327
25.6489	0.391	25.6489	0.222	25.6489	0.355	25.6489	0.379	25.6489	0.41	25.6489	0.619	25.6489	0.324
25.6752	0.29	25.6752	0.168	25.6752	0.287	25.6752	0.277	25.6752	0.274	25.6752	0.464	25.6752	0.328
25.7015	0.207	25.7015	0.137	25.7015	0.225	25.7015	0.207	25.7015	0.18	25.7015	0.328	25.7015	0.32
25.7277	0.154	25.7277	0.123	25.7277	0.166	25.7277	0.159	25.7277	0.132	25.7277	0.229	25.7277	0.317
25.754	0.13	25.754	0.117	25.754	0.134	25.754	0.139	25.754	0.118	25.754	0.165	25.754	0.309
25.7802	0.124	25.7802	0.125	25.7802	0.117	25.7802	0.135	25.7802	0.113	25.7802	0.137	25.7802	0.305
25.8065	0.124	25.8065	0.122	25.8065	0.126	25.8065	0.13	25.8065	0.118	25.8065	0.136	25.8065	0.312
25.8328	0.126	25.8328	0.122	25.8328	0.13	25.8328	0.13	25.8328	0.118	25.8328	0.134	25.8328	0.322
25.859	0.129	25.859	0.122	25.859	0.132	25.859	0.135	25.859	0.116	25.859	0.139	25.859	0.322
25.8853	0.128	25.8853	0.123	25.8853	0.134	25.8853	0.142	25.8853	0.118	25.8853	0.143	25.8853	0.323
25.9115	0.128	25.9115	0.127	25.9115	0.133	25.9115	0.146	25.9115	0.12	25.9115	0.149	25.9115	0.324
25.9378	0.129	25.9378	0.127	25.9378	0.131	25.9378	0.151	25.9378	0.121	25.9378	0.148	25.9378	0.328
25.9641	0.131	25.9641	0.131	25.9641	0.13	25.9641	0.151	25.9641	0.121	25.9641	0.147	25.9641	0.321
25.9903	0.133	25.9903	0.138	25.9903	0.135	25.9903	0.148	25.9903	0.123	25.9903	0.147	25.9903	0.316
26.0166	0.135	26.0166	0.141	26.0166	0.135	26.0166	0.147	26.0166	0.125	26.0166	0.148	26.0166	0.32
26.0428	0.136	26.0428	0.142	26.0428	0.138	26.0428	0.143	26.0428	0.13	26.0428	0.147	26.0428	0.325
26.0691	0.139	26.0691	0.141	26.0691	0.142	26.0691	0.154	26.0691	0.13	26.0691	0.147	26.0691	0.324
26.0954	0.145	26.0954	0.141	26.0954	0.147	26.0954	0.168	26.0954	0.13	26.0954	0.148	26.0954	0.321
26.1216	0.154	26.1216	0.148	26.1216	0.154	26.1216	0.174	26.1216	0.132	26.1216	0.152	26.1216	0.321
26.1479	0.166	26.1479	0.153	26.1479	0.164	26.1479	0.2	26.1479	0.142	26.1479	0.155	26.1479	0.331
26.1741	0.177	26.1741	0.167	26.1741	0.176	26.1741	0.219	26.1741	0.159	26.1741	0.163	26.1741	0.329
26.2004	0.185	26.2004	0.177	26.2004	0.193	26.2004	0.238	26.2004	0.177	26.2004	0.176	26.2004	0.322
26.2267	0.194	26.2267	0.239	26.2267	0.198	26.2267	0.257	26.2267	0.208	26.2267	0.184	26.2267	0.328
26.2529	0.209	26.2529	0.281	26.2529	0.213	26.2529	0.287	26.2529	0.242	26.2529	0.217	26.2529	0.337
26.2792	0.236	26.2792	0.343	26.2792	0.286	26.2792	0.307	26.2792	0.29	26.2792	0.264	26.2792	0.351
26.3054	0.29	26.3054	0.782	26.3054	0.367	26.3054	0.378	26.3054	0.361	26.3054	0.333	26.3054	0.364
26.3317	0.357	26.3317	1.346	26.3317	0.364	26.3317	0.632	26.3317	0.425	26.3317	0.413	26.3317	0.373
26.358	0.315	26.358	1.756	26.358	0.591	26.358	1.097	26.358	0.497	26.358	0.452	26.358	0.347
26.3842	0.26	26.3842	2.123	26.3842	1.234	26.3842	1.462	26.3842	0.441	26.3842	0.588	26.3842	0.409
26.4105	0.32	26.4105	2.419	26.4105	1.698	26.4105	1.912	26.4105	0.431	26.4105	0.939	26.4105	0.648
26.4367	0.627	26.4367	2.348	26.4367	2.001	26.4367	2.321	26.4367	1.274	26.4367	1.174	26.4367	0.823
26.463	1.419	26.463	2.175	26.463	1.932	26.463	2.621	26.463	2.066	26.463	1.513	26.463	0.964
26.4893	2.718	26.4893	3.146	26.4893	3.214	26.4893	4.307	26.4893	6.301	26.4893	1.556	26.4893	1.111
26.5155	4.384	26.5155	4.504	26.5155	5.816	26.5155	7.302	26.5155	7.963	26.5155	2.402	26.5155	2.199
26.5418	6.017	26.5418	5.512	26.5418	8.669	26.5418	9.979	26.5418	8.887	26.5418	6.568	26.5418	3.312
26.568	6.996	26.568	6.193	26.568	11.343	26.568	12.044	26.568	9.167	26.568	9.585	26.568	4.106
26.5943	7.171	26.5943	6.171	26.5943	13.287	26.5943	12.781	26.5943	8.515	26.5943	12.352	26.5943	4.826
26.6206	6.462	26.6206	5.279	26.6206	13.082	26.6206	11.728	26.6206	7.255	26.6206	14.336	26.6206	4.964
26.6468	5.031	26.6468	3.514	26.6468	10.723	26.6468	8.983	26.6468	6.158	26.6468	13.821	26.6468	4.222
26.6731	3.452	26.6731	1.804	26.6731	6.88	26.6731	5.418	26.6731	1.68	26.6731	11.185	26.6731	2.911
26.6993	2.047	26.6993	1.155	26.6993	3.914	26.6993	3.116	26.6993	0.876	26.6993	6.927	26.6993	1.51
26.7256	1.094	26.7256	0.571	26.7256	2.03	26.7256	1.89	26.7256	0.698	26.7256	3.448	26.7256	0.985
26.7519	0.617	26.7519	0.281	26.7519	0.861	26.7519	0.842	26.7519	0.37	26.7519	2.724	26.7519	0.482
26.7781	0.43	26.7781	0.476	26.7781	0.449	26.7781	0.563	26.7781	0.367	26.7781	1.01	26.7781	0.184
26.8044	0.457	26.8044	0.579	26.8044	0.657	26.8044	0.665	26.8044	0.418	26.8044	0.683	26.8044	0.292
26.8307	0.513	26.8307	0.62	26.8307	0.804	26.8307	0.615	26.8307	0.428	26.8307	1.059	26.8307	0.327
26.8569	0.513	26.8569	0.603	26.8569	0.841	26.8569	0.563	26.8569	0.44	26.8569	1.043	26.8569	0.324
26.8832	0.522	26.8832	0.568	26.8832	1.06	26.8832	0.519	26.8832	0.463	26.8832	0.985	26.8832	0.326
26.9094	0.498	26.9094	0.655	26.9094	1.299	26.9094	0.512	26.9094	0.544	26.9094	0.923	26.9094	0.326
26.9357	0.484	26.9357	0.902	26.9357	1.506	26.9357	0.508	26.9357	0.665	26.9357	0.877	26.9357	0.328
26.962	0.488	26.962	1.169	26.962	1.669	26.962	0.527	26.962	0.8	26.962	0.855	26.962	0.324
26.9882	0.492	26.9882	1.386	26.9882	1.673	26.9882	0.547	26.9882	0.922	26.9882	0.825	26.9882	0.315
27.0145	0.48	27.0145	1.48	27.0145	1.495	27.0145	0.544	27.0145	0.984	27.0145	0.813	27.0145	0.31
27.0407	0.45	27.0407	1.395	27.0407	1.15	27.0407	0.511	27.0407	0.958	27.0407	0.81	27.0407	0.302
27.067	0.398	27.067	1.119	27.067	0.806	27.067	0.458	27.067	0.843	27.067	0.788	27.067	0.298
27.0933	0.335	27.0933	0.749	27.0933	0.616	27.0933	0.384	27.0933	0.656	27.0933	0.751	27.0933	0.302
27.1195	0.279	27.1195	0.498	27.1195	0.448	27.1195	0.315	27.1195	0.47	27.1195	0.694	27.1195	0.311
27.1458	0.237	27.1458	0.393	27.1458	0.347	27.1458	0.26	27.1458	0.326	27.1458	0.607	27.1458	0.319
27.172	0.211	27.172	0.312	27.172	0.323	27.172	0.232	27.172	0.25	27.172	0.525	27.172	0.322
27.1983	0.201	27.1983	0.311	27.1983	0.291	27.1983	0.227	27.1983	0.202	27.1983	0.447	27.1983	0.315
27.2246	0.209	27.2246	0.333	27.2246	0.33	27.2246	0.252	27.2246	0.177	27.2246	0.391	27.2246	0.31
27.2508	0.226	27.2508	0.336	27.2508	0.393	27.2508	0.336	27.2508	0.156	27.2508	0.378	27.2508	0.308
27.2771	0.248	27.2771	0.337	27.2771	0.46	27.2771	0.43	27.2771	0.27	27.2771	0.414	27.2771	0.302
27.3033	0.258	27.3033	0.285	27.3033	0.623	27.3033	0.623	27.3033	0.512	27.3033	0.41	27.3033	0.303
27.3296	0.31	27.3296	0.453	27.3296	0.766	27.3296	1.004	27.3296	0.912	27.3296	0.272	27.3296	0.304
27.3559	0.486	27.3559	0.858	27.3559	0.957	27.3559	1.329	27.3559	1.494	27.3559	0.187	27.3559	0.295
27.3821	0.81	27.3821	1.455	27.3821	1.224	27.3821	1.698	27.3821	2.035	27.3821	2.479	27.3821	0.291
27.4084	1.292	27.4084	2.833	27.4084	1.414	27.4084	2.048	27.4084	2.376	27.4084	6.286	27.4084	0.286
27.4347	1.878	27.4347	4.036	27.4347	1.592	27.4347	2.162	27.4347	2.423	27.4347	9.479	27.4347	0.285
27.4609	2.425	27.4609	4.752	27.4609	1.62	27.4609	2.078	27.4609	2.123	27.4609	12.43	27.4609	0.297
27.4872	2.773	27.4872	5.058	27.4872	1.484	27.4872	1.776	27.4872	1.676	27.4872	13.88	27.4872	0.303
27.5134	2.779	27.5134	4.562	27.5134	1.275	27.5134	1.445	27.5134	1.128	27.5134	12.906	27.5134	0.31
27.5397	2.475	27.5397	3.592	27.5397	0.929	27.5397	1.164	27.5397	0.67	27.5397	9.73	27.5397	0.302
27.566	1.985	27.566	2.346	27.566	0.637	27.566	0.804	27.566	0.455	27.566	5.674	27.566	0.294
27.5922	1.459	27.5922	1.287	27.5922	0.52	27.5922	0.706	27.5922	0.486	27.5922	3.445	27.5922	0.289
27.6185	1.123	27.6185	1.191	27.6185	0.543	27.6185	0.738	27.6185	0.613	27.6185	2.072	27.6185	0.298
27.6447	1.096	27.6447	0.975	27.6447	0.675	27.6447	0.73	27.6447	0.756	27.6447	0.83	27.6447	0.317
27.671	1.191	27.671	0.948	27.671	0.851	27.671	0.781	27.671	0.863	27.671	0.863	27.671	0.344
27.6973	1.367	27.6973	1.579	27.6973	1.011	27.6973	0.749	27.6973	1.053	27.6973	1.058	27.6973	0.366
27.7235	1.734	27.7235	2.606	27.7235	0.928	27.7235	0.603	27.7235	1.436	27.7235	1.07	27.7235	0.375
27.7498	2.405	27.7498	4.1	27.7498	0.377	27.7498	0.975	27.7498	1.818	27.7498	1.029	27.7498	0.369
27.776	3.537	27.776	6.604	27.776	1.342	27.776	2.589	27.776	2.333	27.776	0.966	27.776	0.345
27.8023	5.223	27.8023	9.653	27.8023	3.88	27.8023	5.291	27.8023	3.328	27.8023	1.176	27.8023	0.318
27.8286	7.363	27.8286	11.7	27.8286	5.867	27.8286	7.677	27.8286	4.241	27.8286	1.873	27.8286	0.307
27.8548	9.473	27.8548	12.421	27.8548	8.308	27.8548	9.51	27.8548	4.786	27.8548	2.51	27.8548	0.307
27.8811	10.643	27.8811	11.685	27.8811	10.298	27.8811	10.231	27.8811	4.844	27.8811	2.985	27.8811	0.306
27.9073	10.541	27.9073	9.556	27.9073	10.484	27.9073	9.177	27.9073	4.498	27.9073	3.235	27.9073	0.316
27.9336	9.252	27.9336	6.584	27.9336	8.951	27.9336	6.665	27.9336	3.788	27.9336	3.054	27.9336	0.329
27.9599	7.06	27.9599	3.63	27.9599	6.098	27.9599	3.971	27.9599	2.671	27.9599	2.449	27.9599	0.342
27.9861	4.605	27.9861	1.9	27.9861	4.156	27.9861	2.139	27.9861	1.602	27.9861	1.602	27.9861	0.339
28.0124	2.493	28.0124	1.113	28.0124	2.789	28.0124	1.153	28.0124	1.019	28.0124	0.98	28.0124	0.336
28.0386	1.133	28.0386	0.508	28.0386	1.037	28.0386	0.408	28.0386	0.654	28.0386	0.762	28.0386	0.327
28.0649	0.523	28.0649	0.598	28.0649	0.785	28.0649	0.325	28.0649	0.478	28.0649	0.48	28.0649	0.316
28.0912	0.32	28.0912	0.855	28.0912	0.894	28.0912	0.542	28.0912	0.448	28.0912	0.397	28.0912	0.301
28.1174	0.348	28.1174	0.911	28.1174	0.763	28.1174	0.599	28.1174	0.474	28.1174	0.455	28.1174	0.29
28.1437	0.44	28.1437	0.854	28.1437	0.841	28.1437	0.584	28.1437	0.457	28.1437	0.432	28.1437	0.287
28.1699	0.472	28.1699	0.747	28.1699	0.815	28.1699	0.552	28.1699	0.406	28.1699	0.388	28.1699	0.285
28.1962	0.451	28.1962	0.654	28.1962	0.702	28.1962	0.493	28.1962	0.337	28.1962	0.342	28.1962	0.281
28.2225	0.386	28.2225	0.525	28.2225	0.547	28.2225	0.404	28.2225	0.275	28.2225	0.303	28.2225	0.28
28.2487	0.325	28.2487	0.419	28.2487	0.436	28.2487	0.309	28.2487	0.22	28.2487	0.259	28.2487	0.279
28.275	0.28	28.275	0.348	28.275	0.333	28.275	0.243	28.275	0.189	28.275	0.212	28.275	0.278
28.3012	0.243	28.3012	0.281	28.3012	0.224	28.3012	0.221	28.3012	0.174	28.3012	0.188	28.3012	0.273
28.3275	0.214	28.3275	0.228	28.3275	0.194	28.3275	0.185	28.3275	0.159	28.3275	0.166	28.3275	0.281
28.3538	0.19	28.3538	0.193	28.3538	0.192	28.3538	0.161	28.3538	0.152	28.3538	0.143	28.3538	0.285
28.38	0.174	28.38	0.174	28.38	0.176	28.38	0.158	28.38	0.142	28.38	0.13	28.38	0.28
28.4063	0.162	28.4063	0.168	28.4063	0.168	28.4063	0.155	28.4063	0.135	28.4063	0.124	28.4063	0.286
28.4325	0.154	28.4325	0.155	28.4325	0.162	28.4325	0.149	28.4325	0.13	28.4325	0.123	28.4325	0.283
28.4588	0.148	28.4588	0.148	28.4588	0.149	28.4588	0.142	28.4588	0.121	28.4588	0.125	28.4588	0.279
28.4851	0.143	28.4851	0.143	28.4851	0.139	28.4851	0.141	28.4851	0.12	28.4851	0.126	28.4851	0.273
28.5113	0.138	28.5113	0.136	28.5113	0.136	28.5113	0.143	28.5113	0.123	28.5113	0.127	28.5113	0.255
28.5376	0.133	28.5376	0.13	28.5376	0.134	28.5376	0.138	28.5376	0.123	28.5376	0.122	28.5376	0.25
28.5638	0.13	28.5638	0.127	28.5638	0.134	28.5638	0.136	28.5638	0.121	28.5638	0.118	28.5638	0.248
28.5901	0.128	28.5901	0.122	28.5901	0.133	28.5901	0.133	28.5901	0.116	28.5901	0.111	28.5901	0.25
28.6164	0.126	28.6164	0.121	28.6164	0.129	28.6164	0.127	28.6164	0.11	28.6164	0.109	28.6164	0.262
28.6426	0.125	28.6426	0.114	28.6426	0.124	28.6426	0.125	28.6426	0.113	28.6426	0.103	28.6426	0.266
28.6689	0.124	28.6689	0.11	28.6689	0.118	28.6689	0.122	28.6689	0.111	28.6689	0.098	28.6689	0.27
28.6952	0.121	28.6952	0.114	28.6952	0.115	28.6952	0.119	28.6952	0.111	28.6952	0.099	28.6952	0.268
28.7214	0.117	28.7214	0.111	28.7214	0.115	28.7214	0.118	28.7214	0.108	28.7214	0.1	28.7214	0.262
28.7477	0.114	28.7477	0.111	28.7477	0.11	28.7477	0.113	28.7477	0.102	28.7477	0.097	28.7477	0.265
28.7739	0.113	28.7739	0.109	28.7739	0.108	28.7739	0.112	28.7739	0.097	28.7739	0.098	28.7739	0.266
28.8002	0.113	28.8002	0.102	28.8002	0.105	28.8002	0.107	28.8002	0.097	28.8002	0.099	28.8002	0.267
28.8265	0.114	28.8265	0.102	28.8265	0.106	28.8265	0.106	28.8265	0.097	28.8265	0.1	28.8265	0.262
28.8527	0.116	28.8527	0.095	28.8527	0.103	28.8527	0.108	28.8527	0.104	28.8527	0.098	28.8527	0.265
28.879	0.118	28.879	0.1	28.879	0.101	28.879	0.113	28.879	0.106	28.879	0.097	28.879	0.264
28.9052	0.118	28.9052	0.104	28.9052	0.1	28.9052	0.115	28.9052	0.106	28.9052	0.101	28.9052	0.26
28.9315	0.118	28.9315	0.105	28.9315	0.097	28.9315	0.115	28.9315	0.106	28.9315	0.1	28.9315	0.266
28.9578	0.118	28.9578	0.106	28.9578	0.094	28.9578	0.115	28.9578	0.104	28.9578	0.101	28.9578	0.266
28.984	0.117	28.984	0.102	28.984	0.096	28.984	0.112	28.984	0.107	28.984	0.101	28.984	0.262
29.0103	0.118	29.0103	0.099	29.0103	0.096	29.0103	0.11	29.0103	0.111	29.0103	0.101	29.0103	0.256
29.0365	0.119	29.0365	0.103	29.0365	0.099	29.0365	0.108	29.0365	0.113	29.0365	0.105	29.0365	0.248
29.0628	0.118	29.0628	0.099	29.0628	0.101	29.0628	0.105	29.0628	0.111	29.0628	0.105	29.0628	0.251
29.0891	0.118	29.0891	0.102	29.0891	0.102	29.0891	0.105	29.0891	0.11	29.0891	0.105	29.0891	0.258
29.1153	0.118	29.1153	0.103	29.1153	0.098	29.1153	0.103	29.1153	0.111	29.1153	0.105	29.1153	0.262
29.1416	0.121	29.1416	0.104	29.1416	0.097	29.1416	0.108	29.1416	0.108	29.1416	0.102	29.1416	0.267
29.1679	0.129	29.1679	0.108	29.1679	0.104	29.1679	0.111	29.1679	0.114	29.1679	0.105	29.1679	0.264
29.1941	0.137	29.1941	0.116	29.1941	0.105	29.1941	0.114	29.1941	0.119	29.1941	0.105	29.1941	0.269
29.2204	0.148	29.2204	0.123	29.2204	0.107	29.2204	0.118	29.2204	0.123	29.2204	0.104	29.2204	0.277
29.2466	0.161	29.2466	0.132	29.2466	0.111	29.2466	0.12	29.2466	0.123	29.2466	0.11	29.2466	0.286
29.2729	0.175	29.2729	0.139	29.2729	0.114	29.2729	0.124	29.2729	0.126	29.2729	0.111	29.2729	0.301
29.2992	0.195	29.2992	0.154	29.2992	0.117	29.2992	0.134	29.2992	0.134	29.2992	0.119	29.2992	0.324
29.3254	0.227	29.3254	0.175	29.3254	0.115	29.3254	0.138	29.3254	0.144	29.3254	0.13	29.3254	0.343
29.3517	0.277	29.3517	0.203	29.3517	0.121	29.3517	0.152	29.3517	0.154	29.3517	0.141	29.3517	0.371
29.3779	0.342	29.3779	0.227	29.3779	0.13	29.3779	0.166	29.3779	0.179	29.3779	0.16	29.3779	0.397
29.4042	0.411	29.4042	0.247	29.4042	0.138	29.4042	0.172	29.4042	0.193	29.4042	0.169	29.4042	0.423
29.4305	0.479	29.4305	0.256	29.4305	0.153	29.4305	0.179	29.4305	0.205	29.4305	0.178	29.4305	0.432
29.4567	0.528	29.4567	0.248	29.4567	0.164	29.4567	0.184	29.4567	0.214	29.4567	0.185	29.4567	0.425
29.483	0.546	29.483	0.231	29.483	0.168	29.483	0.182	29.483	0.215	29.483	0.183	29.483	0.412
29.5092	0.53	29.5092	0.214	29.5092	0.163	29.5092	0.188	29.5092	0.209	29.5092	0.178	29.5092	0.384
29.5355	0.49	29.5355	0.197	29.5355	0.154	29.5355	0.182	29.5355	0.201	29.5355	0.168	29.5355	0.349
29.5618	0.438	29.5618	0.188	29.5618	0.145	29.5618	0.201	29.5618	0.214	29.5618	0.16	29.5618	0.321
29.588	0.38	29.588	0.183	29.588	0.138	29.588	0.216	29.588	0.286	29.588	0.157	29.588	0.295
29.6143	0.329	29.6143	0.185	29.6143	0.146	29.6143	0.234	29.6143	0.359	29.6143	0.181	29.6143	0.278
29.6405	0.298	29.6405	0.193	29.6405	0.166	29.6405	0.257	29.6405	0.431	29.6405	0.229	29.6405	0.261
29.6668	0.291	29.6668	0.202	29.6668	0.196	29.6668	0.277	29.6668	0.537	29.6668	0.292	29.6668	0.252
29.6931	0.311	29.6931	0.212	29.6931	0.222	29.6931	0.289	29.6931	0.618	29.6931	0.351	29.6931	0.258
29.7193	0.356	29.7193	0.223	29.7193	0.237	29.7193	0.314	29.7193	0.639	29.7193	0.421	29.7193	0.253
29.7456	0.419	29.7456	0.225	29.7456	0.245	29.7456	0.349	29.7456	0.625	29.7456	0.483	29.7456	0.259
29.7718	0.488	29.7718	0.233	29.7718	0.244	29.7718	0.386	29.7718	0.566	29.7718	0.527	29.7718	0.261
29.7981	0.54	29.7981	0.244	29.7981	0.23	29.7981	0.418	29.7981	0.511	29.7981	0.553	29.7981	0.263
29.8244	0.559	29.8244	0.257	29.8244	0.232	29.8244	0.445	29.8244	0.473	29.8244	0.579	29.8244	0.268
29.8506	0.55	29.8506	0.262	29.8506	0.241	29.8506	0.452	29.8506	0.451	29.8506	0.573	29.8506	0.269
29.8769	0.52	29.8769	0.284	29.8769	0.257	29.8769	0.447	29.8769	0.471	29.8769	0.541	29.8769	0.273
29.9031	0.49	29.9031	0.321	29.9031	0.268	29.9031	0.419	29.9031	0.546	29.9031	0.485	29.9031	0.272
29.9294	0.469	29.9294	0.377	29.9294	0.28	29.9294	0.389	29.9294	0.629	29.9294	0.441	29.9294	0.263
29.9557	0.463	29.9557	0.418	29.9557	0.278	29.9557	0.355	29.9557	0.673	29.9557	0.395	29.9557	0.262
29.9819	0.469	29.9819	0.453	29.9819	0.274	29.9819	0.306	29.9819	0.644	29.9819	0.356	29.9819	0.258
30.0082	0.461	30.0082	0.475	30.0082	0.252	30.0082	0.272	30.0082	0.583	30.0082	0.326	30.0082	0.254
30.0344	0.415	30.0344	0.47	30.0344	0.237	30.0344	0.24	30.0344	0.513	30.0344	0.304	30.0344	0.245
30.0607	0.362	30.0607	0.42	30.0607	0.215	30.0607	0.213	30.0607	0.41	30.0607	0.271	30.0607	0.243
30.087	0.33	30.087	0.366	30.087	0.192	30.087	0.208	30.087	0.315	30.087	0.243	30.087	0.247
30.1132	0.341	30.1132	0.317	30.1132	0.183	30.1132	0.206	30.1132	0.276	30.1132	0.212	30.1132	0.238
30.1395	0.411	30.1395	0.286	30.1395	0.183	30.1395	0.206	30.1395	0.261	30.1395	0.188	30.1395	0.234
30.1657	0.526	30.1657	0.266	30.1657	0.178	30.1657	0.207	30.1657	0.239	30.1657	0.175	30.1657	0.238
30.192	0.651	30.192	0.246	30.192	0.191	30.192	0.237	30.192	0.229	30.192	0.174	30.192	0.24
30.2183	0.74	30.2183	0.238	30.2183	0.248	30.2183	0.286	30.2183	0.221	30.2183	0.171	30.2183	0.246
30.2445	0.754	30.2445	0.258	30.2445	0.305	30.2445	0.32	30.2445	0.204	30.2445	0.169	30.2445	0.242
30.2708	0.735	30.2708	0.275	30.2708	0.356	30.2708	0.361	30.2708	0.233	30.2708	0.239	30.2708	0.244
30.297	0.704	30.297	0.287	30.297	0.418	30.297	0.4	30.297	0.285	30.297	0.319	30.297	0.246
30.3233	0.68	30.3233	0.317	30.3233	0.469	30.3233	0.515	30.3233	0.337	30.3233	0.405	30.3233	0.24
30.3496	0.681	30.3496	0.38	30.3496	0.54	30.3496	0.683	30.3496	0.404	30.3496	0.592	30.3496	0.243
30.3758	0.683	30.3758	0.428	30.3758	0.645	30.3758	0.803	30.3758	0.46	30.3758	0.826	30.3758	0.245
30.4021	0.662	30.4021	0.424	30.4021	0.703	30.4021	0.892	30.4021	0.482	30.4021	0.989	30.4021	0.245
30.4283	0.61	30.4283	0.402	30.4283	0.732	30.4283	0.931	30.4283	0.46	30.4283	1.049	30.4283	0.244
30.4546	0.516	30.4546	0.366	30.4546	0.721	30.4546	0.844	30.4546	0.392	30.4546	1.027	30.4546	0.238
30.4809	0.409	30.4809	0.299	30.4809	0.636	30.4809	0.67	30.4809	0.325	30.4809	0.94	30.4809	0.235
30.5071	0.31	30.5071	0.228	30.5071	0.504	30.5071	0.448	30.5071	0.245	30.5071	0.724	30.5071	0.232
30.5334	0.232	30.5334	0.205	30.5334	0.348	30.5334	0.307	30.5334	0.179	30.5334	0.483	30.5334	0.224
30.5597	0.188	30.5597	0.237	30.5597	0.238	30.5597	0.226	30.5597	0.149	30.5597	0.332	30.5597	0.23
30.5859	0.167	30.5859	0.261	30.5859	0.193	30.5859	0.148	30.5859	0.132	30.5859	0.239	30.5859	0.225
30.6122	0.163	30.6122	0.291	30.6122	0.138	30.6122	0.132	30.6122	0.145	30.6122	0.171	30.6122	0.228
30.6384	0.175	30.6384	0.34	30.6384	0.114	30.6384	0.186	30.6384	0.214	30.6384	0.147	30.6384	0.227
30.6647	0.195	30.6647	0.362	30.6647	0.152	30.6647	0.247	30.6647	0.297	30.6647	0.19	30.6647	0.223
30.691	0.223	30.691	0.37	30.691	0.193	30.691	0.298	30.691	0.387	30.691	0.253	30.691	0.221
30.7172	0.26	30.7172	0.37	30.7172	0.237	30.7172	0.35	30.7172	0.485	30.7172	0.31	30.7172	0.22
30.7435	0.295	30.7435	0.371	30.7435	0.27	30.7435	0.38	30.7435	0.547	30.7435	0.366	30.7435	0.217
30.7697	0.331	30.7697	0.354	30.7697	0.286	30.7697	0.384	30.7697	0.571	30.7697	0.39	30.7697	0.224
30.796	0.359	30.796	0.314	30.796	0.288	30.796	0.351	30.796	0.527	30.796	0.378	30.796	0.228
30.8223	0.367	30.8223	0.266	30.8223	0.265	30.8223	0.298	30.8223	0.447	30.8223	0.343	30.8223	0.239
30.8485	0.349	30.8485	0.225	30.8485	0.226	30.8485	0.249	30.8485	0.362	30.8485	0.281	30.8485	0.248
30.8748	0.312	30.8748	0.174	30.8748	0.184	30.8748	0.204	30.8748	0.271	30.8748	0.223	30.8748	0.253
30.901	0.264	30.901	0.136	30.901	0.151	30.901	0.159	30.901	0.199	30.901	0.179	30.901	0.255
30.9273	0.211	30.9273	0.118	30.9273	0.122	30.9273	0.14	30.9273	0.156	30.9273	0.145	30.9273	0.257
30.9536	0.163	30.9536	0.105	30.9536	0.1	30.9536	0.125	30.9536	0.127	30.9536	0.13	30.9536	0.252
30.9798	0.132	30.9798	0.1	30.9798	0.097	30.9798	0.124	30.9798	0.126	30.9798	0.12	30.9798	0.254
31.0061	0.115	31.0061	0.108	31.0061	0.101	31.0061	0.126	31.0061	0.116	31.0061	0.117	31.0061	0.247
31.0324	0.106	31.0324	0.102	31.0324	0.111	31.0324	0.128	31.0324	0.108	31.0324	0.122	31.0324	0.239
31.0586	0.107	31.0586	0.104	31.0586	0.126	31.0586	0.133	31.0586	0.107	31.0586	0.123	31.0586	0.237
31.0849	0.118	31.0849	0.195	31.0849	0.144	31.0849	0.141	31.0849	0.116	31.0849	0.077	31.0849	0.236
31.1111	0.139	31.1111	0.313	31.1111	0.161	31.1111	0.15	31.1111	0.136	31.1111	0.136	31.1111	0.236
31.1374	0.167	31.1374	0.391	31.1374	0.196	31.1374	0.163	31.1374	0.162	31.1374	0.455	31.1374	0.23
31.1637	0.202	31.1637	0.466	31.1637	0.222	31.1637	0.175	31.1637	0.184	31.1637	0.757	31.1637	0.232
31.1899	0.239	31.1899	0.508	31.1899	0.257	31.1899	0.209	31.1899	0.199	31.1899	0.987	31.1899	0.242
31.2162	0.26	31.2162	0.479	31.2162	0.276	31.2162	0.239	31.2162	0.197	31.2162	1.186	31.2162	0.235
31.2424	0.258	31.2424	0.383	31.2424	0.279	31.2424	0.251	31.2424	0.189	31.2424	1.236	31.2424	0.236
31.2687	0.239	31.2687	0.274	31.2687	0.269	31.2687	0.253	31.2687	0.172	31.2687	1.079	31.2687	0.239
31.295	0.205	31.295	0.23	31.295	0.241	31.295	0.236	31.295	0.15	31.295	0.747	31.295	0.237
31.3212	0.168	31.3212	0.179	31.3212	0.203	31.3212	0.203	31.3212	0.131	31.3212	0.47	31.3212	0.239
31.3475	0.136	31.3475	0.113	31.3475	0.173	31.3475	0.167	31.3475	0.122	31.3475	0.361	31.3475	0.225
31.3737	0.12	31.3737	0.103	31.3737	0.141	31.3737	0.128	31.3737	0.11	31.3737	0.204	31.3737	0.227
31.4	0.118	31.4	0.108	31.4	0.128	31.4	0.123	31.4	0.099	31.4	0.11	31.4	0.225
31.4263	0.122	31.4263	0.109	31.4263	0.116	31.4263	0.125	31.4263	0.106	31.4263	0.133	31.4263	0.22
31.4525	0.129	31.4525	0.114	31.4525	0.113	31.4525	0.127	31.4525	0.116	31.4525	0.163	31.4525	0.227
31.4788	0.134	31.4788	0.115	31.4788	0.116	31.4788	0.134	31.4788	0.117	31.4788	0.183	31.4788	0.227
31.505	0.135	31.505	0.116	31.505	0.11	31.505	0.139	31.505	0.117	31.505	0.192	31.505	0.218
31.5313	0.132	31.5313	0.113	31.5313	0.106	31.5313	0.134	31.5313	0.113	31.5313	0.184	31.5313	0.222
31.5576	0.126	31.5576	0.107	31.5576	0.099	31.5576	0.121	31.5576	0.107	31.5576	0.161	31.5576	0.218
31.5838	0.12	31.5838	0.101	31.5838	0.093	31.5838	0.106	31.5838	0.099	31.5838	0.14	31.5838	0.216
31.6101	0.115	31.6101	0.099	31.6101	0.086	31.6101	0.099	31.6101	0.088	31.6101	0.127	31.6101	0.21
31.6363	0.111	31.6363	0.094	31.6363	0.08	31.6363	0.095	31.6363	0.091	31.6363	0.115	31.6363	0.212
31.6626	0.108	31.6626	0.086	31.6626	0.082	31.6626	0.087	31.6626	0.088	31.6626	0.105	31.6626	0.211
31.6889	0.105	31.6889	0.082	31.6889	0.082	31.6889	0.088	31.6889	0.088	31.6889	0.097	31.6889	0.208
31.7151	0.102	31.7151	0.082	31.7151	0.085	31.7151	0.09	31.7151	0.091	31.7151	0.095	31.7151	0.205
31.7414	0.099	31.7414	0.08	31.7414	0.086	31.7414	0.091	31.7414	0.087	31.7414	0.098	31.7414	0.204
31.7676	0.095	31.7676	0.079	31.7676	0.082	31.7676	0.095	31.7676	0.087	31.7676	0.098	31.7676	0.208
31.7939	0.093	31.7939	0.082	31.7939	0.078	31.7939	0.1	31.7939	0.091	31.7939	0.098	31.7939	0.209
31.8202	0.092	31.8202	0.082	31.8202	0.072	31.8202	0.102	31.8202	0.093	31.8202	0.097	31.8202	0.206
31.8464	0.093	31.8464	0.085	31.8464	0.075	31.8464	0.102	31.8464	0.094	31.8464	0.097	31.8464	0.205
31.8727	0.095	31.8727	0.086	31.8727	0.081	31.8727	0.102	31.8727	0.095	31.8727	0.094	31.8727	0.196
31.8989	0.099	31.8989	0.094	31.8989	0.088	31.8989	0.103	31.8989	0.101	31.8989	0.092	31.8989	0.198
31.9252	0.103	31.9252	0.101	31.9252	0.093	31.9252	0.102	31.9252	0.104	31.9252	0.097	31.9252	0.201
31.9515	0.107	31.9515	0.108	31.9515	0.095	31.9515	0.104	31.9515	0.104	31.9515	0.099	31.9515	0.201
31.9777	0.111	31.9777	0.109	31.9777	0.093	31.9777	0.117	31.9777	0.106	31.9777	0.099	31.9777	0.209
32.004	0.115	32.004	0.117	32.004	0.097	32.004	0.124	32.004	0.112	32.004	0.102	32.004	0.213
32.0303	0.115	32.0303	0.114	32.0303	0.096	32.0303	0.126	32.0303	0.12	32.0303	0.104	32.0303	0.216
32.0565	0.114	32.0565	0.114	32.0565	0.103	32.0565	0.126	32.0565	0.125	32.0565	0.111	32.0565	0.209
32.0828	0.112	32.0828	0.108	32.0828	0.107	32.0828	0.126	32.0828	0.126	32.0828	0.117	32.0828	0.202
32.109	0.111	32.109	0.106	32.109	0.116	32.109	0.121	32.109	0.116	32.109	0.119	32.109	0.197
32.1353	0.114	32.1353	0.118	32.1353	0.123	32.1353	0.125	32.1353	0.134	32.1353	0.127	32.1353	0.197
32.1615	0.121	32.1615	0.165	32.1615	0.129	32.1615	0.138	32.1615	0.235	32.1615	0.153	32.1615	0.198
32.1878	0.132	32.1878	0.2	32.1878	0.131	32.1878	0.162	32.1878	0.352	32.1878	0.184	32.1878	0.199
32.2141	0.142	32.2141	0.222	32.2141	0.136	32.2141	0.175	32.2141	0.438	32.2141	0.22	32.2141	0.201
32.2403	0.148	32.2403	0.241	32.2403	0.133	32.2403	0.184	32.2403	0.511	32.2403	0.251	32.2403	0.207
32.2666	0.152	32.2666	0.239	32.2666	0.126	32.2666	0.194	32.2666	0.54	32.2666	0.282	32.2666	0.206
32.2929	0.149	32.2929	0.212	32.2929	0.119	32.2929	0.188	32.2929	0.496	32.2929	0.292	32.2929	0.208
32.3191	0.143	32.3191	0.172	32.3191	0.115	32.3191	0.17	32.3191	0.383	32.3191	0.277	32.3191	0.204
32.3454	0.133	32.3454	0.138	32.3454	0.109	32.3454	0.154	32.3454	0.276	32.3454	0.249	32.3454	0.207
32.3716	0.121	32.3716	0.128	32.3716	0.101	32.3716	0.137	32.3716	0.219	32.3716	0.222	32.3716	0.203
32.3979	0.11	32.3979	0.101	32.3979	0.093	32.3979	0.119	32.3979	0.164	32.3979	0.184	32.3979	0.202
32.4242	0.098	32.4242	0.079	32.4242	0.09	32.4242	0.102	32.4242	0.106	32.4242	0.147	32.4242	0.203
32.4504	0.089	32.4504	0.079	32.4504	0.085	32.4504	0.094	32.4504	0.087	32.4504	0.122	32.4504	0.2
32.4767	0.083	32.4767	0.075	32.4767	0.082	32.4767	0.094	32.4767	0.086	32.4767	0.105	32.4767	0.204
32.5029	0.081	32.5029	0.075	32.5029	0.079	32.5029	0.093	32.5029	0.087	32.5029	0.094	32.5029	0.208
32.5292	0.081	32.5292	0.074	32.5292	0.077	32.5292	0.094	32.5292	0.085	32.5292	0.091	32.5292	0.209
32.5555	0.082	32.5555	0.076	32.5555	0.078	32.5555	0.094	32.5555	0.083	32.5555	0.088	32.5555	0.203
32.5817	0.084	32.5817	0.079	32.5817	0.075	32.5817	0.092	32.5817	0.077	32.5817	0.086	32.5817	0.199
32.608	0.087	32.608	0.082	32.608	0.072	32.608	0.092	32.608	0.076	32.608	0.085	32.608	0.194
32.6342	0.088	32.6342	0.086	32.6342	0.074	32.6342	0.089	32.6342	0.076	32.6342	0.083	32.6342	0.19
32.6605	0.088	32.6605	0.088	32.6605	0.077	32.6605	0.088	32.6605	0.076	32.6605	0.081	32.6605	0.187
32.6868	0.087	32.6868	0.088	32.6868	0.082	32.6868	0.083	32.6868	0.078	32.6868	0.076	32.6868	0.196
32.713	0.086	32.713	0.089	32.713	0.082	32.713	0.082	32.713	0.08	32.713	0.079	32.713	0.205
32.7393	0.086	32.7393	0.087	32.7393	0.083	32.7393	0.085	32.7393	0.077	32.7393	0.084	32.7393	0.209
32.7655	0.084	32.7655	0.087	32.7655	0.083	32.7655	0.083	32.7655	0.075	32.7655	0.087	32.7655	0.208
32.7918	0.082	32.7918	0.085	32.7918	0.077	32.7918	0.086	32.7918	0.076	32.7918	0.088	32.7918	0.203
32.8181	0.081	32.8181	0.089	32.8181	0.073	32.8181	0.085	32.8181	0.076	32.8181	0.088	32.8181	0.189
32.8443	0.08	32.8443	0.089	32.8443	0.073	32.8443	0.084	32.8443	0.077	32.8443	0.085	32.8443	0.181
32.8706	0.08	32.8706	0.087	32.8706	0.072	32.8706	0.082	32.8706	0.078	32.8706	0.08	32.8706	0.172
32.8969	0.081	32.8969	0.08	32.8969	0.071	32.8969	0.084	32.8969	0.081	32.8969	0.077	32.8969	0.175
32.9231	0.084	32.9231	0.079	32.9231	0.071	32.9231	0.086	32.9231	0.082	32.9231	0.079	32.9231	0.184
32.9494	0.089	32.9494	0.079	32.9494	0.073	32.9494	0.092	32.9494	0.08	32.9494	0.079	32.9494	0.188
32.9756	0.092	32.9756	0.078	32.9756	0.076	32.9756	0.091	32.9756	0.081	32.9756	0.076	32.9756	0.193
33.0019	0.094	33.0019	0.081	33.0019	0.081	33.0019	0.095	33.0019	0.084	33.0019	0.078	33.0019	0.197
33.0281	0.094	33.0281	0.085	33.0281	0.086	33.0281	0.094	33.0281	0.085	33.0281	0.083	33.0281	0.195
33.0544	0.092	33.0544	0.088	33.0544	0.087	33.0544	0.095	33.0544	0.086	33.0544	0.08	33.0544	0.192
33.0807	0.09	33.0807	0.088	33.0807	0.082	33.0807	0.094	33.0807	0.09	33.0807	0.083	33.0807	0.187
33.1069	0.089	33.1069	0.083	33.1069	0.076	33.1069	0.097	33.1069	0.09	33.1069	0.082	33.1069	0.185
33.1332	0.089	33.1332	0.081	33.1332	0.075	33.1332	0.098	33.1332	0.094	33.1332	0.085	33.1332	0.182
33.1594	0.09	33.1594	0.077	33.1594	0.074	33.1594	0.095	33.1594	0.095	33.1594	0.089	33.1594	0.175
33.1857	0.089	33.1857	0.076	33.1857	0.077	33.1857	0.094	33.1857	0.092	33.1857	0.09	33.1857	0.175
33.212	0.088	33.212	0.078	33.212	0.083	33.212	0.092	33.212	0.088	33.212	0.093	33.212	0.18
33.2382	0.086	33.2382	0.085	33.2382	0.086	33.2382	0.088	33.2382	0.084	33.2382	0.097	33.2382	0.188
33.2645	0.083	33.2645	0.086	33.2645	0.084	33.2645	0.086	33.2645	0.081	33.2645	0.092	33.2645	0.192
33.2908	0.081	33.2908	0.085	33.2908	0.08	33.2908	0.086	33.2908	0.075	33.2908	0.092	33.2908	0.195
33.317	0.08	33.317	0.081	33.317	0.074	33.317	0.088	33.317	0.071	33.317	0.088	33.317	0.202
33.3433	0.08	33.3433	0.079	33.3433	0.07	33.3433	0.089	33.3433	0.072	33.3433	0.081	33.3433	0.198
33.3695	0.08	33.3695	0.072	33.3695	0.071	33.3695	0.087	33.3695	0.075	33.3695	0.079	33.3695	0.192
33.3958	0.081	33.3958	0.074	33.3958	0.07	33.3958	0.089	33.3958	0.077	33.3958	0.077	33.3958	0.186
33.4221	0.081	33.4221	0.074	33.4221	0.074	33.4221	0.086	33.4221	0.081	33.4221	0.076	33.4221	0.183
33.4483	0.082	33.4483	0.083	33.4483	0.073	33.4483	0.085	33.4483	0.084	33.4483	0.079	33.4483	0.184
33.4746	0.084	33.4746	0.081	33.4746	0.074	33.4746	0.086	33.4746	0.085	33.4746	0.083	33.4746	0.179
33.5008	0.087	33.5008	0.076	33.5008	0.075	33.5008	0.086	33.5008	0.082	33.5008	0.085	33.5008	0.176
33.5271	0.089	33.5271	0.076	33.5271	0.075	33.5271	0.087	33.5271	0.088	33.5271	0.085	33.5271	0.186
33.5534	0.089	33.5534	0.077	33.5534	0.075	33.5534	0.084	33.5534	0.091	33.5534	0.078	33.5534	0.188
33.5796	0.089	33.5796	0.075	33.5796	0.078	33.5796	0.086	33.5796	0.092	33.5796	0.077	33.5796	0.194
33.6059	0.087	33.6059	0.079	33.6059	0.078	33.6059	0.091	33.6059	0.09	33.6059	0.076	33.6059	0.196
33.6321	0.085	33.6321	0.08	33.6321	0.079	33.6321	0.097	33.6321	0.096	33.6321	0.075	33.6321	0.195
33.6584	0.084	33.6584	0.088	33.6584	0.077	33.6584	0.101	33.6584	0.101	33.6584	0.077	33.6584	0.193
33.6847	0.085	33.6847	0.09	33.6847	0.077	33.6847	0.108	33.6847	0.104	33.6847	0.079	33.6847	0.19
33.7109	0.087	33.7109	0.091	33.7109	0.079	33.7109	0.104	33.7109	0.108	33.7109	0.08	33.7109	0.189
33.7372	0.095	33.7372	0.102	33.7372	0.087	33.7372	0.114	33.7372	0.113	33.7372	0.082	33.7372	0.196
33.7634	0.107	33.7634	0.117	33.7634	0.096	33.7634	0.14	33.7634	0.118	33.7634	0.086	33.7634	0.195
33.7897	0.123	33.7897	0.133	33.7897	0.102	33.7897	0.166	33.7897	0.123	33.7897	0.091	33.7897	0.196
33.816	0.139	33.816	0.142	33.816	0.112	33.816	0.18	33.816	0.13	33.816	0.095	33.816	0.19
33.8422	0.153	33.8422	0.148	33.8422	0.116	33.8422	0.191	33.8422	0.14	33.8422	0.095	33.8422	0.179
33.8685	0.16	33.8685	0.151	33.8685	0.114	33.8685	0.192	33.8685	0.147	33.8685	0.094	33.8685	0.174
33.8948	0.158	33.8948	0.144	33.8948	0.106	33.8948	0.18	33.8948	0.143	33.8948	0.09	33.8948	0.169
33.921	0.15	33.921	0.132	33.921	0.1	33.921	0.149	33.921	0.134	33.921	0.084	33.921	0.17
33.9473	0.14	33.9473	0.121	33.9473	0.094	33.9473	0.128	33.9473	0.115	33.9473	0.081	33.9473	0.172
33.9735	0.129	33.9735	0.113	33.9735	0.092	33.9735	0.118	33.9735	0.101	33.9735	0.08	33.9735	0.178
33.9998	0.118	33.9998	0.109	33.9998	0.09	33.9998	0.105	33.9998	0.093	33.9998	0.078	33.9998	0.184
34.026	0.107	34.026	0.103	34.026	0.092	34.026	0.095	34.026	0.086	34.026	0.082	34.026	0.187
34.0523	0.099	34.0523	0.101	34.0523	0.094	34.0523	0.096	34.0523	0.08	34.0523	0.086	34.0523	0.187
34.0786	0.095	34.0786	0.103	34.0786	0.091	34.0786	0.104	34.0786	0.08	34.0786	0.087	34.0786	0.185
34.1048	0.094	34.1048	0.103	34.1048	0.094	34.1048	0.107	34.1048	0.079	34.1048	0.086	34.1048	0.175
34.1311	0.097	34.1311	0.108	34.1311	0.094	34.1311	0.103	34.1311	0.086	34.1311	0.085	34.1311	0.171
34.1574	0.105	34.1574	0.132	34.1574	0.096	34.1574	0.101	34.1574	0.088	34.1574	0.091	34.1574	0.172
34.1836	0.115	34.1836	0.176	34.1836	0.101	34.1836	0.106	34.1836	0.098	34.1836	0.093	34.1836	0.177
34.2099	0.127	34.2099	0.218	34.2099	0.109	34.2099	0.11	34.2099	0.114	34.2099	0.099	34.2099	0.179
34.2361	0.137	34.2361	0.264	34.2361	0.121	34.2361	0.119	34.2361	0.129	34.2361	0.111	34.2361	0.187
34.2624	0.145	34.2624	0.315	34.2624	0.128	34.2624	0.125	34.2624	0.144	34.2624	0.12	34.2624	0.187
34.2887	0.153	34.2887	0.341	34.2887	0.134	34.2887	0.133	34.2887	0.154	34.2887	0.121	34.2887	0.175
34.3149	0.158	34.3149	0.332	34.3149	0.141	34.3149	0.132	34.3149	0.158	34.3149	0.116	34.3149	0.166
34.3412	0.158	34.3412	0.311	34.3412	0.141	34.3412	0.13	34.3412	0.159	34.3412	0.116	34.3412	0.161
34.3674	0.154	34.3674	0.284	34.3674	0.142	34.3674	0.13	34.3674	0.152	34.3674	0.116	34.3674	0.16
34.3937	0.147	34.3937	0.246	34.3937	0.138	34.3937	0.134	34.3937	0.147	34.3937	0.116	34.3937	0.162
34.42	0.139	34.42	0.198	34.42	0.133	34.42	0.127	34.42	0.143	34.42	0.123	34.42	0.165
34.4462	0.129	34.4462	0.166	34.4462	0.127	34.4462	0.121	34.4462	0.143	34.4462	0.128	34.4462	0.177
34.4725	0.122	34.4725	0.153	34.4725	0.117	34.4725	0.116	34.4725	0.142	34.4725	0.131	34.4725	0.175
34.4987	0.121	34.4987	0.142	34.4987	0.111	34.4987	0.12	34.4987	0.134	34.4987	0.126	34.4987	0.163
34.525	0.122	34.525	0.137	34.525	0.11	34.525	0.126	34.525	0.131	34.525	0.117	34.525	0.163
34.5513	0.126	34.5513	0.144	34.5513	0.114	34.5513	0.13	34.5513	0.129	34.5513	0.113	34.5513	0.161
34.5775	0.132	34.5775	0.155	34.5775	0.117	34.5775	0.133	34.5775	0.127	34.5775	0.111	34.5775	0.16
34.6038	0.14	34.6038	0.16	34.6038	0.121	34.6038	0.138	34.6038	0.136	34.6038	0.111	34.6038	0.164
34.63	0.148	34.63	0.172	34.63	0.128	34.63	0.144	34.63	0.145	34.63	0.112	34.63	0.163
34.6563	0.155	34.6563	0.177	34.6563	0.141	34.6563	0.151	34.6563	0.161	34.6563	0.119	34.6563	0.166
34.6826	0.16	34.6826	0.179	34.6826	0.153	34.6826	0.169	34.6826	0.176	34.6826	0.119	34.6826	0.163
34.7088	0.163	34.7088	0.177	34.7088	0.167	34.7088	0.189	34.7088	0.188	34.7088	0.118	34.7088	0.161
34.7351	0.162	34.7351	0.169	34.7351	0.182	34.7351	0.2	34.7351	0.199	34.7351	0.12	34.7351	0.165
34.7614	0.159	34.7614	0.165	34.7614	0.182	34.7614	0.204	34.7614	0.201	34.7614	0.13	34.7614	0.165
34.7876	0.156	34.7876	0.161	34.7876	0.176	34.7876	0.199	34.7876	0.196	34.7876	0.144	34.7876	0.168
34.8139	0.15	34.8139	0.161	34.8139	0.168	34.8139	0.194	34.8139	0.194	34.8139	0.154	34.8139	0.169
34.8401	0.146	34.8401	0.173	34.8401	0.163	34.8401	0.186	34.8401	0.182	34.8401	0.156	34.8401	0.165
34.8664	0.145	34.8664	0.182	34.8664	0.163	34.8664	0.186	34.8664	0.176	34.8664	0.17	34.8664	0.164
34.8927	0.149	34.8927	0.19	34.8927	0.166	34.8927	0.196	34.8927	0.171	34.8927	0.178	34.8927	0.165
34.9189	0.159	34.9189	0.201	34.9189	0.193	34.9189	0.217	34.9189	0.174	34.9189	0.186	34.9189	0.167
34.9452	0.178	34.9452	0.215	34.9452	0.233	34.9452	0.242	34.9452	0.176	34.9452	0.197	34.9452	0.171
34.9714	0.206	34.9714	0.227	34.9714	0.262	34.9714	0.293	34.9714	0.18	34.9714	0.212	34.9714	0.174
34.9977	0.234	34.9977	0.239	34.9977	0.305	34.9977	0.338	34.9977	0.194	34.9977	0.243	34.9977	0.182
35.0239	0.255	35.0239	0.237	35.0239	0.367	35.0239	0.364	35.0239	0.205	35.0239	0.28	35.0239	0.185
35.0502	0.266	35.0502	0.23	35.0502	0.415	35.0502	0.354	35.0502	0.207	35.0502	0.334	35.0502	0.182
35.0765	0.263	35.0765	0.208	35.0765	0.427	35.0765	0.338	35.0765	0.204	35.0765	0.382	35.0765	0.181
35.1027	0.246	35.1027	0.182	35.1027	0.41	35.1027	0.301	35.1027	0.194	35.1027	0.403	35.1027	0.177
35.129	0.219	35.129	0.163	35.129	0.383	35.129	0.248	35.129	0.181	35.129	0.403	35.129	0.166
35.1553	0.19	35.1553	0.141	35.1553	0.33	35.1553	0.195	35.1553	0.158	35.1553	0.384	35.1553	0.167
35.1815	0.163	35.1815	0.13	35.1815	0.254	35.1815	0.167	35.1815	0.137	35.1815	0.333	35.1815	0.168
35.2078	0.139	35.2078	0.146	35.2078	0.194	35.2078	0.149	35.2078	0.131	35.2078	0.282	35.2078	0.174
35.234	0.122	35.234	0.163	35.234	0.162	35.234	0.139	35.234	0.135	35.234	0.231	35.234	0.178
35.2603	0.113	35.2603	0.179	35.2603	0.138	35.2603	0.134	35.2603	0.138	35.2603	0.201	35.2603	0.181
35.2866	0.111	35.2866	0.194	35.2866	0.115	35.2866	0.14	35.2866	0.14	35.2866	0.166	35.2866	0.184
35.3128	0.109	35.3128	0.201	35.3128	0.103	35.3128	0.145	35.3128	0.148	35.3128	0.137	35.3128	0.18
35.3391	0.11	35.3391	0.195	35.3391	0.104	35.3391	0.142	35.3391	0.151	35.3391	0.126	35.3391	0.171
35.3653	0.115	35.3653	0.17	35.3653	0.103	35.3653	0.138	35.3653	0.145	35.3653	0.121	35.3653	0.169
35.3916	0.121	35.3916	0.152	35.3916	0.108	35.3916	0.134	35.3916	0.135	35.3916	0.113	35.3916	0.167
35.4179	0.13	35.4179	0.144	35.4179	0.111	35.4179	0.128	35.4179	0.125	35.4179	0.111	35.4179	0.166
35.4441	0.143	35.4441	0.135	35.4441	0.114	35.4441	0.129	35.4441	0.126	35.4441	0.114	35.4441	0.161
35.4704	0.16	35.4704	0.116	35.4704	0.117	35.4704	0.128	35.4704	0.121	35.4704	0.154	35.4704	0.163
35.4966	0.177	35.4966	0.181	35.4966	0.116	35.4966	0.124	35.4966	0.114	35.4966	0.229	35.4966	0.158
35.5229	0.189	35.5229	0.31	35.5229	0.116	35.5229	0.135	35.5229	0.109	35.5229	0.306	35.5229	0.16
35.5492	0.198	35.5492	0.398	35.5492	0.114	35.5492	0.148	35.5492	0.153	35.5492	0.364	35.5492	0.16
35.5754	0.201	35.5754	0.452	35.5754	0.112	35.5754	0.159	35.5754	0.268	35.5754	0.394	35.5754	0.163
35.6017	0.198	35.6017	0.509	35.6017	0.115	35.6017	0.175	35.6017	0.354	35.6017	0.393	35.6017	0.167
35.6279	0.189	35.6279	0.515	35.6279	0.118	35.6279	0.18	35.6279	0.411	35.6279	0.354	35.6279	0.17
35.6542	0.178	35.6542	0.449	35.6542	0.121	35.6542	0.19	35.6542	0.459	35.6542	0.286	35.6542	0.169
35.6805	0.167	35.6805	0.344	35.6805	0.122	35.6805	0.188	35.6805	0.464	35.6805	0.234	35.6805	0.169
35.7067	0.156	35.7067	0.287	35.7067	0.128	35.7067	0.191	35.7067	0.402	35.7067	0.199	35.7067	0.167
35.733	0.147	35.733	0.252	35.733	0.136	35.733	0.194	35.733	0.3	35.733	0.162	35.733	0.169
35.7593	0.144	35.7593	0.174	35.7593	0.137	35.7593	0.196	35.7593	0.232	35.7593	0.136	35.7593	0.162
35.7855	0.141	35.7855	0.124	35.7855	0.146	35.7855	0.191	35.7855	0.204	35.7855	0.12	35.7855	0.159
35.8118	0.14	35.8118	0.124	35.8118	0.15	35.8118	0.19	35.8118	0.149	35.8118	0.113	35.8118	0.161
35.838	0.135	35.838	0.121	35.838	0.154	35.838	0.18	35.838	0.11	35.838	0.113	35.838	0.166
35.8643	0.13	35.8643	0.114	35.8643	0.152	35.8643	0.172	35.8643	0.106	35.8643	0.108	35.8643	0.171
35.8905	0.127	35.8905	0.11	35.8905	0.144	35.8905	0.158	35.8905	0.109	35.8905	0.111	35.8905	0.175
35.9168	0.125	35.9168	0.105	35.9168	0.141	35.9168	0.155	35.9168	0.105	35.9168	0.11	35.9168	0.183
35.9431	0.127	35.9431	0.102	35.9431	0.134	35.9431	0.151	35.9431	0.105	35.9431	0.105	35.9431	0.19
35.9693	0.131	35.9693	0.106	35.9693	0.129	35.9693	0.152	35.9693	0.107	35.9693	0.104	35.9693	0.19
35.9956	0.135	35.9956	0.108	35.9956	0.129	35.9956	0.15	35.9956	0.108	35.9956	0.099	35.9956	0.193
36.0219	0.139	36.0219	0.111	36.0219	0.125	36.0219	0.151	36.0219	0.113	36.0219	0.092	36.0219	0.195
36.0481	0.136	36.0481	0.106	36.0481	0.12	36.0481	0.157	36.0481	0.115	36.0481	0.093	36.0481	0.199
36.0744	0.132	36.0744	0.102	36.0744	0.116	36.0744	0.156	36.0744	0.112	36.0744	0.098	36.0744	0.198
36.1006	0.129	36.1006	0.098	36.1006	0.109	36.1006	0.152	36.1006	0.106	36.1006	0.111	36.1006	0.197
36.1269	0.126	36.1269	0.094	36.1269	0.111	36.1269	0.148	36.1269	0.096	36.1269	0.118	36.1269	0.187
36.1532	0.124	36.1532	0.096	36.1532	0.117	36.1532	0.143	36.1532	0.094	36.1532	0.13	36.1532	0.186
36.1794	0.124	36.1794	0.098	36.1794	0.124	36.1794	0.145	36.1794	0.088	36.1794	0.143	36.1794	0.181
36.2057	0.121	36.2057	0.097	36.2057	0.126	36.2057	0.143	36.2057	0.085	36.2057	0.15	36.2057	0.177
36.2319	0.115	36.2319	0.103	36.2319	0.127	36.2319	0.142	36.2319	0.09	36.2319	0.151	36.2319	0.169
36.2582	0.111	36.2582	0.109	36.2582	0.127	36.2582	0.154	36.2582	0.101	36.2582	0.148	36.2582	0.167
36.2845	0.112	36.2845	0.119	36.2845	0.127	36.2845	0.161	36.2845	0.117	36.2845	0.146	36.2845	0.167
36.3107	0.127	36.3107	0.13	36.3107	0.128	36.3107	0.161	36.3107	0.151	36.3107	0.138	36.3107	0.172
36.337	0.167	36.337	0.13	36.337	0.135	36.337	0.164	36.337	0.177	36.337	0.123	36.337	0.171
36.3632	0.235	36.3632	0.156	36.3632	0.155	36.3632	0.217	36.3632	0.197	36.3632	0.116	36.3632	0.163
36.3895	0.322	36.3895	0.22	36.3895	0.181	36.3895	0.294	36.3895	0.222	36.3895	0.154	36.3895	0.242
36.4158	0.405	36.4158	0.307	36.4158	0.277	36.4158	0.626	36.4158	0.244	36.4158	0.263	36.4158	0.372
36.442	0.475	36.442	0.369	36.442	0.59	36.442	1.112	36.442	0.258	36.442	0.403	36.442	0.46
36.4683	0.523	36.4683	0.403	36.4683	0.92	36.4683	1.471	36.4683	0.256	36.4683	0.499	36.4683	0.494
36.4945	0.532	36.4945	0.413	36.4945	1.109	36.4945	1.651	36.4945	0.244	36.4945	0.563	36.4945	0.521
36.5208	0.513	36.5208	0.378	36.5208	1.19	36.5208	1.762	36.5208	0.236	36.5208	0.58	36.5208	0.507
36.5471	0.487	36.5471	0.302	36.5471	1.209	36.5471	1.674	36.5471	0.208	36.5471	0.536	36.5471	0.437
36.5733	0.462	36.5733	0.244	36.5733	1.069	36.5733	1.395	36.5733	0.169	36.5733	0.434	36.5733	0.324
36.5996	0.433	36.5996	0.21	36.5996	0.797	36.5996	0.998	36.5996	0.146	36.5996	0.338	36.5996	0.284
36.6258	0.398	36.6258	0.189	36.6258	0.539	36.6258	0.776	36.6258	0.128	36.6258	0.275	36.6258	0.27
36.6521	0.363	36.6521	0.159	36.6521	0.442	36.6521	0.611	36.6521	0.114	36.6521	0.223	36.6521	0.218
36.6784	0.327	36.6784	0.139	36.6784	0.33	36.6784	0.37	36.6784	0.103	36.6784	0.157	36.6784	0.172
36.7046	0.282	36.7046	0.13	36.7046	0.179	36.7046	0.183	36.7046	0.095	36.7046	0.119	36.7046	0.17
36.7309	0.24	36.7309	0.125	36.7309	0.108	36.7309	0.172	36.7309	0.091	36.7309	0.106	36.7309	0.175
36.7572	0.206	36.7572	0.117	36.7572	0.128	36.7572	0.169	36.7572	0.093	36.7572	0.107	36.7572	0.173
36.7834	0.18	36.7834	0.109	36.7834	0.128	36.7834	0.153	36.7834	0.09	36.7834	0.103	36.7834	0.164
36.8097	0.159	36.8097	0.102	36.8097	0.174	36.8097	0.148	36.8097	0.093	36.8097	0.102	36.8097	0.153
36.8359	0.144	36.8359	0.101	36.8359	0.219	36.8359	0.177	36.8359	0.1	36.8359	0.099	36.8359	0.154
36.8622	0.137	36.8622	0.125	36.8622	0.255	36.8622	0.238	36.8622	0.116	36.8622	0.101	36.8622	0.153
36.8884	0.137	36.8884	0.143	36.8884	0.288	36.8884	0.289	36.8884	0.132	36.8884	0.106	36.8884	0.154
36.9147	0.14	36.9147	0.151	36.9147	0.308	36.9147	0.317	36.9147	0.136	36.9147	0.109	36.9147	0.155
36.941	0.143	36.941	0.156	36.941	0.298	36.941	0.335	36.941	0.14	36.941	0.11	36.941	0.155
36.9672	0.144	36.9672	0.153	36.9672	0.264	36.9672	0.332	36.9672	0.143	36.9672	0.115	36.9672	0.151
36.9935	0.141	36.9935	0.142	36.9935	0.223	36.9935	0.287	36.9935	0.137	36.9935	0.118	36.9935	0.142
37.0198	0.135	37.0198	0.136	37.0198	0.207	37.0198	0.237	37.0198	0.135	37.0198	0.12	37.0198	0.136
37.046	0.129	37.046	0.134	37.046	0.175	37.046	0.204	37.046	0.129	37.046	0.121	37.046	0.136
37.0723	0.125	37.0723	0.148	37.0723	0.141	37.0723	0.196	37.0723	0.125	37.0723	0.124	37.0723	0.137
37.0985	0.123	37.0985	0.156	37.0985	0.123	37.0985	0.174	37.0985	0.118	37.0985	0.138	37.0985	0.143
37.1248	0.124	37.1248	0.159	37.1248	0.117	37.1248	0.162	37.1248	0.11	37.1248	0.146	37.1248	0.152
37.1511	0.125	37.1511	0.159	37.1511	0.109	37.1511	0.166	37.1511	0.113	37.1511	0.155	37.1511	0.156
37.1773	0.125	37.1773	0.164	37.1773	0.117	37.1773	0.176	37.1773	0.113	37.1773	0.159	37.1773	0.159
37.2036	0.124	37.2036	0.165	37.2036	0.126	37.2036	0.181	37.2036	0.112	37.2036	0.159	37.2036	0.155
37.2298	0.124	37.2298	0.172	37.2298	0.13	37.2298	0.183	37.2298	0.131	37.2298	0.154	37.2298	0.148
37.2561	0.125	37.2561	0.189	37.2561	0.139	37.2561	0.178	37.2561	0.148	37.2561	0.145	37.2561	0.144
37.2824	0.126	37.2824	0.199	37.2824	0.145	37.2824	0.182	37.2824	0.159	37.2824	0.133	37.2824	0.138
37.3086	0.127	37.3086	0.21	37.3086	0.157	37.3086	0.177	37.3086	0.159	37.3086	0.13	37.3086	0.143
37.3349	0.129	37.3349	0.218	37.3349	0.168	37.3349	0.175	37.3349	0.158	37.3349	0.122	37.3349	0.145
37.3611	0.128	37.3611	0.222	37.3611	0.168	37.3611	0.185	37.3611	0.157	37.3611	0.119	37.3611	0.146
37.3874	0.126	37.3874	0.22	37.3874	0.165	37.3874	0.205	37.3874	0.143	37.3874	0.109	37.3874	0.147
37.4137	0.123	37.4137	0.201	37.4137	0.168	37.4137	0.222	37.4137	0.123	37.4137	0.103	37.4137	0.147
37.4399	0.118	37.4399	0.185	37.4399	0.168	37.4399	0.228	37.4399	0.116	37.4399	0.101	37.4399	0.146
37.4662	0.115	37.4662	0.186	37.4662	0.163	37.4662	0.241	37.4662	0.117	37.4662	0.104	37.4662	0.144
37.4924	0.111	37.4924	0.176	37.4924	0.158	37.4924	0.249	37.4924	0.115	37.4924	0.108	37.4924	0.135
37.5187	0.111	37.5187	0.166	37.5187	0.158	37.5187	0.236	37.5187	0.112	37.5187	0.109	37.5187	0.135
37.545	0.113	37.545	0.162	37.545	0.162	37.545	0.211	37.545	0.117	37.545	0.112	37.545	0.136
37.5712	0.115	37.5712	0.16	37.5712	0.157	37.5712	0.199	37.5712	0.129	37.5712	0.11	37.5712	0.134
37.5975	0.118	37.5975	0.15	37.5975	0.156	37.5975	0.184	37.5975	0.134	37.5975	0.108	37.5975	0.135
37.6238	0.119	37.6238	0.133	37.6238	0.155	37.6238	0.162	37.6238	0.136	37.6238	0.106	37.6238	0.136
37.65	0.117	37.65	0.12	37.65	0.15	37.65	0.142	37.65	0.139	37.65	0.105	37.65	0.137
37.6763	0.114	37.6763	0.122	37.6763	0.146	37.6763	0.135	37.6763	0.137	37.6763	0.108	37.6763	0.133
37.7025	0.107	37.7025	0.118	37.7025	0.138	37.7025	0.131	37.7025	0.131	37.7025	0.112	37.7025	0.13
37.7288	0.101	37.7288	0.112	37.7288	0.13	37.7288	0.121	37.7288	0.12	37.7288	0.108	37.7288	0.129
37.755	0.095	37.755	0.106	37.755	0.124	37.755	0.109	37.755	0.114	37.755	0.11	37.755	0.133
37.7813	0.09	37.7813	0.101	37.7813	0.117	37.7813	0.103	37.7813	0.104	37.7813	0.106	37.7813	0.136
37.8076	0.088	37.8076	0.093	37.8076	0.109	37.8076	0.099	37.8076	0.091	37.8076	0.104	37.8076	0.142
37.8338	0.086	37.8338	0.087	37.8338	0.1	37.8338	0.101	37.8338	0.084	37.8338	0.101	37.8338	0.139
37.8601	0.084	37.8601	0.079	37.8601	0.091	37.8601	0.1	37.8601	0.084	37.8601	0.093	37.8601	0.139
37.8864	0.085	37.8864	0.077	37.8864	0.092	37.8864	0.093	37.8864	0.078	37.8864	0.085	37.8864	0.139
37.9126	0.085	37.9126	0.077	37.9126	0.088	37.9126	0.089	37.9126	0.079	37.9126	0.083	37.9126	0.14
37.9389	0.085	37.9389	0.079	37.9389	0.082	37.9389	0.085	37.9389	0.079	37.9389	0.08	37.9389	0.136
37.9651	0.084	37.9651	0.08	37.9651	0.079	37.9651	0.081	37.9651	0.082	37.9651	0.081	37.9651	0.134
37.9914	0.083	37.9914	0.081	37.9914	0.077	37.9914	0.077	37.9914	0.077	37.9914	0.08	37.9914	0.13
38.0177	0.081	38.0177	0.079	38.0177	0.076	38.0177	0.078	38.0177	0.074	38.0177	0.078	38.0177	0.127
38.0439	0.079	38.0439	0.076	38.0439	0.076	38.0439	0.08	38.0439	0.072	38.0439	0.077	38.0439	0.124
38.0702	0.077	38.0702	0.072	38.0702	0.071	38.0702	0.078	38.0702	0.073	38.0702	0.073	38.0702	0.128
38.0964	0.076	38.0964	0.069	38.0964	0.075	38.0964	0.075	38.0964	0.072	38.0964	0.074	38.0964	0.133
38.1227	0.075	38.1227	0.07	38.1227	0.076	38.1227	0.078	38.1227	0.069	38.1227	0.074	38.1227	0.14
38.149	0.077	38.149	0.074	38.149	0.079	38.149	0.081	38.149	0.069	38.149	0.075	38.149	0.139
38.1752	0.079	38.1752	0.081	38.1752	0.081	38.1752	0.081	38.1752	0.07	38.1752	0.073	38.1752	0.141
38.2015	0.082	38.2015	0.084	38.2015	0.085	38.2015	0.084	38.2015	0.068	38.2015	0.075	38.2015	0.134
38.2277	0.085	38.2277	0.082	38.2277	0.086	38.2277	0.086	38.2277	0.071	38.2277	0.072	38.2277	0.131
38.254	0.087	38.254	0.082	38.254	0.086	38.254	0.087	38.254	0.07	38.254	0.072	38.254	0.125
38.2803	0.088	38.2803	0.081	38.2803	0.077	38.2803	0.088	38.2803	0.073	38.2803	0.07	38.2803	0.126
38.3065	0.087	38.3065	0.082	38.3065	0.072	38.3065	0.088	38.3065	0.076	38.3065	0.074	38.3065	0.126
38.3328	0.086	38.3328	0.079	38.3328	0.071	38.3328	0.088	38.3328	0.078	38.3328	0.071	38.3328	0.127
38.3591	0.087	38.3591	0.079	38.3591	0.071	38.3591	0.088	38.3591	0.078	38.3591	0.074	38.3591	0.123
38.3853	0.086	38.3853	0.081	38.3853	0.07	38.3853	0.089	38.3853	0.078	38.3853	0.077	38.3853	0.126
38.4116	0.083	38.4116	0.081	38.4116	0.076	38.4116	0.093	38.4116	0.085	38.4116	0.083	38.4116	0.125
38.4378	0.085	38.4378	0.087	38.4378	0.084	38.4378	0.096	38.4378	0.094	38.4378	0.09	38.4378	0.124
38.4641	0.097	38.4641	0.101	38.4641	0.09	38.4641	0.102	38.4641	0.103	38.4641	0.097	38.4641	0.124
38.4903	0.119	38.4903	0.108	38.4903	0.094	38.4903	0.111	38.4903	0.113	38.4903	0.097	38.4903	0.13
38.5166	0.149	38.5166	0.122	38.5166	0.1	38.5166	0.127	38.5166	0.12	38.5166	0.11	38.5166	0.13
38.5429	0.184	38.5429	0.134	38.5429	0.109	38.5429	0.144	38.5429	0.12	38.5429	0.131	38.5429	0.138
38.5691	0.215	38.5691	0.138	38.5691	0.114	38.5691	0.153	38.5691	0.116	38.5691	0.156	38.5691	0.141
38.5954	0.231	38.5954	0.133	38.5954	0.111	38.5954	0.157	38.5954	0.111	38.5954	0.168	38.5954	0.145
38.6217	0.228	38.6217	0.131	38.6217	0.114	38.6217	0.153	38.6217	0.11	38.6217	0.17	38.6217	0.145
38.6479	0.212	38.6479	0.126	38.6479	0.123	38.6479	0.142	38.6479	0.106	38.6479	0.176	38.6479	0.145
38.6742	0.193	38.6742	0.12	38.6742	0.12	38.6742	0.137	38.6742	0.106	38.6742	0.17	38.6742	0.142
38.7004	0.17	38.7004	0.111	38.7004	0.117	38.7004	0.138	38.7004	0.106	38.7004	0.154	38.7004	0.142
38.7267	0.152	38.7267	0.112	38.7267	0.119	38.7267	0.144	38.7267	0.123	38.7267	0.153	38.7267	0.138
38.7529	0.139	38.7529	0.118	38.7529	0.124	38.7529	0.15	38.7529	0.138	38.7529	0.162	38.7529	0.138
38.7792	0.132	38.7792	0.121	38.7792	0.128	38.7792	0.146	38.7792	0.148	38.7792	0.176	38.7792	0.133
38.8055	0.127	38.8055	0.118	38.8055	0.133	38.8055	0.144	38.8055	0.151	38.8055	0.184	38.8055	0.129
38.8317	0.123	38.8317	0.123	38.8317	0.15	38.8317	0.136	38.8317	0.149	38.8317	0.187	38.8317	0.127
38.858	0.121	38.858	0.121	38.858	0.154	38.858	0.126	38.858	0.144	38.858	0.197	38.858	0.128
38.8843	0.12	38.8843	0.117	38.8843	0.145	38.8843	0.125	38.8843	0.136	38.8843	0.197	38.8843	0.127
38.9105	0.117	38.9105	0.11	38.9105	0.138	38.9105	0.122	38.9105	0.125	38.9105	0.182	38.9105	0.132
38.9368	0.114	38.9368	0.105	38.9368	0.127	38.9368	0.113	38.9368	0.12	38.9368	0.166	38.9368	0.134
38.963	0.11	38.963	0.098	38.963	0.113	38.963	0.109	38.963	0.111	38.963	0.151	38.963	0.134
38.9893	0.106	38.9893	0.091	38.9893	0.101	38.9893	0.101	38.9893	0.098	38.9893	0.138	38.9893	0.133
39.0156	0.101	39.0156	0.082	39.0156	0.096	39.0156	0.098	39.0156	0.084	39.0156	0.121	39.0156	0.132
39.0418	0.096	39.0418	0.079	39.0418	0.095	39.0418	0.092	39.0418	0.074	39.0418	0.109	39.0418	0.137
39.0681	0.093	39.0681	0.078	39.0681	0.088	39.0681	0.088	39.0681	0.073	39.0681	0.102	39.0681	0.131
39.0943	0.09	39.0943	0.077	39.0943	0.087	39.0943	0.086	39.0943	0.075	39.0943	0.095	39.0943	0.138
39.1206	0.087	39.1206	0.074	39.1206	0.09	39.1206	0.082	39.1206	0.078	39.1206	0.084	39.1206	0.147
39.1469	0.087	39.1469	0.075	39.1469	0.084	39.1469	0.081	39.1469	0.076	39.1469	0.082	39.1469	0.151
39.1731	0.089	39.1731	0.075	39.1731	0.094	39.1731	0.085	39.1731	0.081	39.1731	0.082	39.1731	0.155
39.1994	0.093	39.1994	0.077	39.1994	0.117	39.1994	0.087	39.1994	0.083	39.1994	0.08	39.1994	0.153
39.2256	0.098	39.2256	0.087	39.2256	0.135	39.2256	0.087	39.2256	0.079	39.2256	0.073	39.2256	0.15
39.2519	0.1	39.2519	0.094	39.2519	0.141	39.2519	0.097	39.2519	0.074	39.2519	0.096	39.2519	0.147
39.2782	0.106	39.2782	0.104	39.2782	0.136	39.2782	0.113	39.2782	0.107	39.2782	0.126	39.2782	0.145
39.3044	0.121	39.3044	0.145	39.3044	0.145	39.3044	0.143	39.3044	0.154	39.3044	0.147	39.3044	0.159
39.3307	0.148	39.3307	0.207	39.3307	0.201	39.3307	0.214	39.3307	0.232	39.3307	0.155	39.3307	0.179
39.3569	0.186	39.3569	0.249	39.3569	0.313	39.3569	0.326	39.3569	0.38	39.3569	0.191	39.3569	0.212
39.3832	0.231	39.3832	0.264	39.3832	0.413	39.3832	0.399	39.3832	0.499	39.3832	0.225	39.3832	0.238
39.4095	0.275	39.4095	0.276	39.4095	0.466	39.4095	0.425	39.4095	0.539	39.4095	0.239	39.4095	0.249
39.4357	0.305	39.4357	0.271	39.4357	0.489	39.4357	0.428	39.4357	0.54	39.4357	0.225	39.4357	0.256
39.462	0.305	39.462	0.238	39.462	0.494	39.462	0.421	39.462	0.513	39.462	0.227	39.462	0.253
39.4883	0.287	39.4883	0.195	39.4883	0.441	39.4883	0.371	39.4883	0.449	39.4883	0.218	39.4883	0.24
39.5145	0.256	39.5145	0.177	39.5145	0.359	39.5145	0.301	39.5145	0.35	39.5145	0.185	39.5145	0.218
39.5408	0.221	39.5408	0.166	39.5408	0.304	39.5408	0.251	39.5408	0.266	39.5408	0.144	39.5408	0.198
39.567	0.187	39.567	0.136	39.567	0.28	39.567	0.222	39.567	0.235	39.567	0.134	39.567	0.183
39.5933	0.163	39.5933	0.105	39.5933	0.222	39.5933	0.168	39.5933	0.177	39.5933	0.122	39.5933	0.161
39.6195	0.148	39.6195	0.1	39.6195	0.143	39.6195	0.12	39.6195	0.109	39.6195	0.106	39.6195	0.149
39.6458	0.139	39.6458	0.096	39.6458	0.109	39.6458	0.103	39.6458	0.082	39.6458	0.087	39.6458	0.148
39.6721	0.13	39.6721	0.095	39.6721	0.114	39.6721	0.107	39.6721	0.085	39.6721	0.088	39.6721	0.142
39.6983	0.124	39.6983	0.093	39.6983	0.109	39.6983	0.107	39.6983	0.081	39.6983	0.09	39.6983	0.14
39.7246	0.118	39.7246	0.091	39.7246	0.095	39.7246	0.102	39.7246	0.083	39.7246	0.087	39.7246	0.139
39.7508	0.115	39.7508	0.091	39.7508	0.09	39.7508	0.097	39.7508	0.087	39.7508	0.087	39.7508	0.141
39.7771	0.111	39.7771	0.091	39.7771	0.094	39.7771	0.097	39.7771	0.086	39.7771	0.084	39.7771	0.14
39.8034	0.11	39.8034	0.094	39.8034	0.096	39.8034	0.103	39.8034	0.091	39.8034	0.077	39.8034	0.14
39.8296	0.11	39.8296	0.095	39.8296	0.09	39.8296	0.105	39.8296	0.093	39.8296	0.073	39.8296	0.143
39.8559	0.111	39.8559	0.095	39.8559	0.089	39.8559	0.104	39.8559	0.087	39.8559	0.074	39.8559	0.14
39.8822	0.11	39.8822	0.096	39.8822	0.087	39.8822	0.1	39.8822	0.085	39.8822	0.076	39.8822	0.136
39.9084	0.108	39.9084	0.094	39.9084	0.088	39.9084	0.1	39.9084	0.082	39.9084	0.076	39.9084	0.137
39.9347	0.103	39.9347	0.088	39.9347	0.09	39.9347	0.097	39.9347	0.078	39.9347	0.077	39.9347	0.137
39.9609	0.099	39.9609	0.087	39.9609	0.096	39.9609	0.097	39.9609	0.078	39.9609	0.084	39.9609	0.137
39.9872	0.095	39.9872	0.087	39.9872	0.099	39.9872	0.096	39.9872	0.077	39.9872	0.084	39.9872	0.134
40.0135	0.094	40.0135	0.088	40.0135	0.099	40.0135	0.098	40.0135	0.081	40.0135	0.086	40.0135	0.139
40.0397	0.095	40.0397	0.087	40.0397	0.101	40.0397	0.095	40.0397	0.079	40.0397	0.086	40.0397	0.129
40.066	0.087	40.066	0.085	40.066	0.099	40.066	0.097	40.066	0.08	40.066	0.086	40.066	0.123
40.0922	0.082	40.0922	0.089	40.0922	0.099	40.0922	0.097	40.0922	0.096	40.0922	0.08	40.0922	0.15
40.1185	0.114	40.1185	0.112	40.1185	0.09	40.1185	0.111	40.1185	0.146	40.1185	0.074	40.1185	0.19
40.1448	0.195	40.1448	0.208	40.1448	0.086	40.1448	0.152	40.1448	0.21	40.1448	0.076	40.1448	0.224
40.171	0.315	40.171	0.325	40.171	0.145	40.171	0.212	40.171	0.287	40.171	0.085	40.171	0.256
40.1973	0.457	40.1973	0.394	40.1973	0.311	40.1973	0.257	40.1973	0.335	40.1973	0.142	40.1973	0.283
40.2235	0.604	40.2235	0.421	40.2235	0.452	40.2235	0.288	40.2235	0.355	40.2235	0.209	40.2235	0.289
40.2498	0.712	40.2498	0.424	40.2498	0.53	40.2498	0.293	40.2498	0.347	40.2498	0.25	40.2498	0.267
40.2761	0.732	40.2761	0.388	40.2761	0.556	40.2761	0.28	40.2761	0.32	40.2761	0.264	40.2761	0.236
40.3023	0.679	40.3023	0.318	40.3023	0.568	40.3023	0.237	40.3023	0.272	40.3023	0.269	40.3023	0.215
40.3286	0.594	40.3286	0.238	40.3286	0.493	40.3286	0.193	40.3286	0.228	40.3286	0.255	40.3286	0.192
40.3548	0.493	40.3548	0.212	40.3548	0.37	40.3548	0.165	40.3548	0.183	40.3548	0.213	40.3548	0.163
40.3811	0.376	40.3811	0.178	40.3811	0.282	40.3811	0.147	40.3811	0.151	40.3811	0.163	40.3811	0.15
40.4074	0.265	40.4074	0.126	40.4074	0.258	40.4074	0.122	40.4074	0.112	40.4074	0.152	40.4074	0.142
40.4336	0.186	40.4336	0.085	40.4336	0.191	40.4336	0.101	40.4336	0.084	40.4336	0.136	40.4336	0.134
40.4599	0.134	40.4599	0.077	40.4599	0.109	40.4599	0.086	40.4599	0.078	40.4599	0.102	40.4599	0.135
40.4862	0.095	40.4862	0.078	40.4862	0.063	40.4862	0.083	40.4862	0.082	40.4862	0.076	40.4862	0.133
40.5124	0.077	40.5124	0.082	40.5124	0.081	40.5124	0.076	40.5124	0.08	40.5124	0.078	40.5124	0.13
40.5387	0.081	40.5387	0.08	40.5387	0.085	40.5387	0.075	40.5387	0.076	40.5387	0.083	40.5387	0.13
40.5649	0.09	40.5649	0.077	40.5649	0.093	40.5649	0.074	40.5649	0.072	40.5649	0.076	40.5649	0.126
40.5912	0.09	40.5912	0.076	40.5912	0.101	40.5912	0.077	40.5912	0.07	40.5912	0.074	40.5912	0.126
40.6174	0.085	40.6174	0.079	40.6174	0.11	40.6174	0.082	40.6174	0.072	40.6174	0.071	40.6174	0.128
40.6437	0.082	40.6437	0.079	40.6437	0.122	40.6437	0.085	40.6437	0.071	40.6437	0.071	40.6437	0.128
40.67	0.082	40.67	0.079	40.67	0.128	40.67	0.084	40.67	0.071	40.67	0.069	40.67	0.131
40.6962	0.084	40.6962	0.082	40.6962	0.13	40.6962	0.085	40.6962	0.073	40.6962	0.073	40.6962	0.129
40.7225	0.088	40.7225	0.084	40.7225	0.129	40.7225	0.081	40.7225	0.074	40.7225	0.078	40.7225	0.125
40.7488	0.093	40.7488	0.088	40.7488	0.12	40.7488	0.081	40.7488	0.074	40.7488	0.081	40.7488	0.125
40.775	0.094	40.775	0.087	40.775	0.114	40.775	0.078	40.775	0.074	40.775	0.082	40.775	0.124
40.8013	0.093	40.8013	0.088	40.8013	0.108	40.8013	0.082	40.8013	0.075	40.8013	0.086	40.8013	0.127
40.8275	0.094	40.8275	0.087	40.8275	0.101	40.8275	0.087	40.8275	0.076	40.8275	0.084	40.8275	0.135
40.8538	0.102	40.8538	0.084	40.8538	0.098	40.8538	0.089	40.8538	0.081	40.8538	0.081	40.8538	0.137
40.8801	0.115	40.8801	0.083	40.8801	0.098	40.8801	0.092	40.8801	0.085	40.8801	0.079	40.8801	0.149
40.9063	0.134	40.9063	0.083	40.9063	0.099	40.9063	0.09	40.9063	0.088	40.9063	0.081	40.9063	0.155
40.9326	0.158	40.9326	0.089	40.9326	0.095	40.9326	0.098	40.9326	0.089	40.9326	0.083	40.9326	0.154
40.9588	0.18	40.9588	0.096	40.9588	0.101	40.9588	0.111	40.9588	0.092	40.9588	0.089	40.9588	0.149
40.9851	0.193	40.9851	0.111	40.9851	0.113	40.9851	0.118	40.9851	0.092	40.9851	0.098	40.9851	0.142
41.0114	0.194	41.0114	0.153	41.0114	0.127	41.0114	0.124	41.0114	0.096	41.0114	0.102	41.0114	0.137
41.0376	0.19	41.0376	0.206	41.0376	0.129	41.0376	0.126	41.0376	0.099	41.0376	0.105	41.0376	0.132
41.0639	0.185	41.0639	0.235	41.0639	0.132	41.0639	0.138	41.0639	0.103	41.0639	0.105	41.0639	0.131
41.0901	0.174	41.0901	0.248	41.0901	0.135	41.0901	0.15	41.0901	0.104	41.0901	0.107	41.0901	0.142
41.1164	0.163	41.1164	0.255	41.1164	0.133	41.1164	0.152	41.1164	0.105	41.1164	0.101	41.1164	0.149
41.1427	0.152	41.1427	0.246	41.1427	0.123	41.1427	0.151	41.1427	0.105	41.1427	0.093	41.1427	0.145
41.1689	0.143	41.1689	0.217	41.1689	0.118	41.1689	0.153	41.1689	0.102	41.1689	0.092	41.1689	0.142
41.1952	0.133	41.1952	0.176	41.1952	0.115	41.1952	0.143	41.1952	0.101	41.1952	0.091	41.1952	0.136
41.2214	0.122	41.2214	0.158	41.2214	0.105	41.2214	0.122	41.2214	0.105	41.2214	0.085	41.2214	0.131
41.2477	0.114	41.2477	0.137	41.2477	0.095	41.2477	0.106	41.2477	0.106	41.2477	0.078	41.2477	0.124
41.274	0.11	41.274	0.108	41.274	0.091	41.274	0.102	41.274	0.104	41.274	0.076	41.274	0.12
41.3002	0.108	41.3002	0.093	41.3002	0.09	41.3002	0.099	41.3002	0.097	41.3002	0.08	41.3002	0.121
41.3265	0.106	41.3265	0.091	41.3265	0.088	41.3265	0.094	41.3265	0.097	41.3265	0.076	41.3265	0.121
41.3528	0.106	41.3528	0.091	41.3528	0.088	41.3528	0.088	41.3528	0.087	41.3528	0.074	41.3528	0.118
41.379	0.106	41.379	0.09	41.379	0.087	41.379	0.089	41.379	0.083	41.379	0.078	41.379	0.12
41.4053	0.106	41.4053	0.087	41.4053	0.088	41.4053	0.085	41.4053	0.083	41.4053	0.084	41.4053	0.122
41.4315	0.105	41.4315	0.094	41.4315	0.083	41.4315	0.084	41.4315	0.08	41.4315	0.087	41.4315	0.124
41.4578	0.105	41.4578	0.095	41.4578	0.083	41.4578	0.088	41.4578	0.078	41.4578	0.083	41.4578	0.122
41.4841	0.106	41.4841	0.098	41.4841	0.082	41.4841	0.092	41.4841	0.074	41.4841	0.084	41.4841	0.121
41.5103	0.107	41.5103	0.097	41.5103	0.082	41.5103	0.099	41.5103	0.076	41.5103	0.089	41.5103	0.12
41.5366	0.107	41.5366	0.086	41.5366	0.087	41.5366	0.103	41.5366	0.081	41.5366	0.091	41.5366	0.123
41.5628	0.118	41.5628	0.08	41.5628	0.104	41.5628	0.101	41.5628	0.093	41.5628	0.095	41.5628	0.129
41.5891	0.143	41.5891	0.185	41.5891	0.133	41.5891	0.121	41.5891	0.128	41.5891	0.108	41.5891	0.13
41.6154	0.182	41.6154	0.361	41.6154	0.203	41.6154	0.147	41.6154	0.22	41.6154	0.127	41.6154	0.134
41.6416	0.23	41.6416	0.493	41.6416	0.338	41.6416	0.176	41.6416	0.342	41.6416	0.165	41.6416	0.135
41.6679	0.281	41.6679	0.554	41.6679	0.461	41.6679	0.19	41.6679	0.429	41.6679	0.215	41.6679	0.133
41.6941	0.322	41.6941	0.595	41.6941	0.528	41.6941	0.203	41.6941	0.456	41.6941	0.251	41.6941	0.131
41.7204	0.339	41.7204	0.595	41.7204	0.538	41.7204	0.202	41.7204	0.453	41.7204	0.272	41.7204	0.131
41.7467	0.331	41.7467	0.514	41.7467	0.526	41.7467	0.185	41.7467	0.421	41.7467	0.27	41.7467	0.134
41.7729	0.308	41.7729	0.398	41.7729	0.47	41.7729	0.159	41.7729	0.35	41.7729	0.253	41.7729	0.135
41.7992	0.275	41.7992	0.354	41.7992	0.375	41.7992	0.152	41.7992	0.272	41.7992	0.223	41.7992	0.128
41.8254	0.236	41.8254	0.318	41.8254	0.296	41.8254	0.142	41.8254	0.237	41.8254	0.189	41.8254	0.129
41.8517	0.196	41.8517	0.231	41.8517	0.263	41.8517	0.128	41.8517	0.216	41.8517	0.169	41.8517	0.129
41.878	0.162	41.878	0.141	41.878	0.216	41.878	0.113	41.878	0.174	41.878	0.157	41.878	0.126
41.9042	0.137	41.9042	0.106	41.9042	0.153	41.9042	0.109	41.9042	0.121	41.9042	0.139	41.9042	0.124
41.9305	0.118	41.9305	0.104	41.9305	0.105	41.9305	0.105	41.9305	0.1	41.9305	0.121	41.9305	0.128
41.9567	0.107	41.9567	0.098	41.9567	0.098	41.9567	0.1	41.9567	0.1	41.9567	0.102	41.9567	0.127
41.983	0.104	41.983	0.094	41.983	0.098	41.983	0.097	41.983	0.098	41.983	0.095	41.983	0.128
42.0093	0.104	42.0093	0.093	42.0093	0.09	42.0093	0.092	42.0093	0.098	42.0093	0.087	42.0093	0.127
42.0355	0.102	42.0355	0.09	42.0355	0.088	42.0355	0.086	42.0355	0.097	42.0355	0.085	42.0355	0.136
42.0618	0.099	42.0618	0.089	42.0618	0.086	42.0618	0.081	42.0618	0.095	42.0618	0.086	42.0618	0.137
42.0881	0.097	42.0881	0.091	42.0881	0.089	42.0881	0.083	42.0881	0.094	42.0881	0.093	42.0881	0.135
42.1143	0.096	42.1143	0.086	42.1143	0.088	42.1143	0.086	42.1143	0.092	42.1143	0.103	42.1143	0.137
42.1406	0.099	42.1406	0.081	42.1406	0.094	42.1406	0.097	42.1406	0.101	42.1406	0.113	42.1406	0.138
42.1668	0.104	42.1668	0.101	42.1668	0.099	42.1668	0.101	42.1668	0.103	42.1668	0.124	42.1668	0.135
42.1931	0.099	42.1931	0.183	42.1931	0.103	42.1931	0.11	42.1931	0.121	42.1931	0.134	42.1931	0.141
42.2193	0.077	42.2193	0.33	42.2193	0.089	42.2193	0.118	42.2193	0.147	42.2193	0.132	42.2193	0.147
42.2456	0.077	42.2456	0.477	42.2456	0.118	42.2456	0.126	42.2456	0.168	42.2456	0.129	42.2456	0.156
42.2719	0.148	42.2719	0.586	42.2719	0.196	42.2719	0.124	42.2719	0.172	42.2719	0.122	42.2719	0.159
42.2981	0.322	42.2981	0.658	42.2981	0.306	42.2981	0.115	42.2981	0.22	42.2981	0.172	42.2981	0.166
42.3244	0.586	42.3244	0.701	42.3244	0.442	42.3244	0.27	42.3244	0.485	42.3244	0.347	42.3244	0.202
42.3507	0.904	42.3507	0.681	42.3507	0.583	42.3507	0.551	42.3507	0.781	42.3507	0.63	42.3507	0.262
42.3769	1.209	42.3769	0.608	42.3769	0.729	42.3769	0.756	42.3769	0.953	42.3769	0.825	42.3769	0.306
42.4032	1.41	42.4032	0.534	42.4032	0.875	42.4032	0.844	42.4032	0.993	42.4032	0.903	42.4032	0.329
42.4294	1.44	42.4294	0.47	42.4294	0.936	42.4294	0.846	42.4294	0.981	42.4294	0.908	42.4294	0.328
42.4557	1.334	42.4557	0.381	42.4557	0.941	42.4557	0.826	42.4557	0.892	42.4557	0.854	42.4557	0.315
42.4819	1.151	42.4819	0.268	42.4819	0.877	42.4819	0.688	42.4819	0.682	42.4819	0.705	42.4819	0.284
42.5082	0.941	42.5082	0.19	42.5082	0.781	42.5082	0.485	42.5082	0.481	42.5082	0.537	42.5082	0.238
42.5345	0.724	42.5345	0.171	42.5345	0.677	42.5345	0.412	42.5345	0.443	42.5345	0.442	42.5345	0.211
42.5607	0.532	42.5607	0.164	42.5607	0.549	42.5607	0.394	42.5607	0.383	42.5607	0.397	42.5607	0.199
42.587	0.381	42.587	0.158	42.587	0.463	42.587	0.301	42.587	0.258	42.587	0.279	42.587	0.168
42.6133	0.268	42.6133	0.16	42.6133	0.439	42.6133	0.191	42.6133	0.132	42.6133	0.16	42.6133	0.137
42.6395	0.183	42.6395	0.17	42.6395	0.402	42.6395	0.133	42.6395	0.106	42.6395	0.112	42.6395	0.119
42.6658	0.14	42.6658	0.177	42.6658	0.352	42.6658	0.167	42.6658	0.124	42.6658	0.12	42.6658	0.118
42.692	0.133	42.692	0.168	42.692	0.303	42.692	0.183	42.692	0.128	42.692	0.13	42.692	0.122
42.7183	0.143	42.7183	0.158	42.7183	0.281	42.7183	0.193	42.7183	0.122	42.7183	0.122	42.7183	0.123
42.7446	0.147	42.7446	0.151	42.7446	0.268	42.7446	0.195	42.7446	0.113	42.7446	0.12	42.7446	0.13
42.7708	0.142	42.7708	0.144	42.7708	0.232	42.7708	0.189	42.7708	0.109	42.7708	0.116	42.7708	0.133
42.7971	0.132	42.7971	0.129	42.7971	0.197	42.7971	0.176	42.7971	0.104	42.7971	0.116	42.7971	0.131
42.8233	0.121	42.8233	0.118	42.8233	0.169	42.8233	0.16	42.8233	0.096	42.8233	0.11	42.8233	0.132
42.8496	0.114	42.8496	0.108	42.8496	0.142	42.8496	0.139	42.8496	0.091	42.8496	0.106	42.8496	0.137
42.8759	0.107	42.8759	0.101	42.8759	0.119	42.8759	0.118	42.8759	0.084	42.8759	0.098	42.8759	0.133
42.9021	0.101	42.9021	0.095	42.9021	0.104	42.9021	0.105	42.9021	0.081	42.9021	0.098	42.9021	0.13
42.9284	0.098	42.9284	0.088	42.9284	0.091	42.9284	0.096	42.9284	0.075	42.9284	0.089	42.9284	0.122
42.9546	0.095	42.9546	0.089	42.9546	0.087	42.9546	0.09	42.9546	0.068	42.9546	0.087	42.9546	0.125
42.9809	0.095	42.9809	0.09	42.9809	0.083	42.9809	0.084	42.9809	0.07	42.9809	0.087	42.9809	0.121
43.0072	0.096	43.0072	0.089	43.0072	0.08	43.0072	0.085	43.0072	0.071	43.0072	0.088	43.0072	0.125
43.0334	0.096	43.0334	0.091	43.0334	0.079	43.0334	0.086	43.0334	0.072	43.0334	0.09	43.0334	0.13
43.0597	0.099	43.0597	0.099	43.0597	0.083	43.0597	0.098	43.0597	0.077	43.0597	0.096	43.0597	0.137
43.0859	0.108	43.0859	0.111	43.0859	0.087	43.0859	0.111	43.0859	0.084	43.0859	0.094	43.0859	0.14
43.1122	0.127	43.1122	0.122	43.1122	0.095	43.1122	0.123	43.1122	0.087	43.1122	0.1	43.1122	0.142
43.1385	0.159	43.1385	0.129	43.1385	0.101	43.1385	0.135	43.1385	0.094	43.1385	0.098	43.1385	0.14
43.1647	0.194	43.1647	0.133	43.1647	0.105	43.1647	0.141	43.1647	0.096	43.1647	0.099	43.1647	0.141
43.191	0.229	43.191	0.141	43.191	0.105	43.191	0.14	43.191	0.1	43.191	0.101	43.191	0.143
43.2172	0.255	43.2172	0.146	43.2172	0.105	43.2172	0.139	43.2172	0.103	43.2172	0.099	43.2172	0.144
43.2435	0.264	43.2435	0.147	43.2435	0.106	43.2435	0.133	43.2435	0.1	43.2435	0.097	43.2435	0.144
43.2698	0.261	43.2698	0.148	43.2698	0.11	43.2698	0.128	43.2698	0.095	43.2698	0.095	43.2698	0.146
43.296	0.253	43.296	0.14	43.296	0.11	43.296	0.121	43.296	0.09	43.296	0.091	43.296	0.146
43.3223	0.246	43.3223	0.133	43.3223	0.118	43.3223	0.118	43.3223	0.088	43.3223	0.089	43.3223	0.138
43.3486	0.24	43.3486	0.124	43.3486	0.123	43.3486	0.114	43.3486	0.088	43.3486	0.086	43.3486	0.128
43.3748	0.231	43.3748	0.115	43.3748	0.12	43.3748	0.107	43.3748	0.085	43.3748	0.086	43.3748	0.121
43.4011	0.219	43.4011	0.114	43.4011	0.118	43.4011	0.104	43.4011	0.08	43.4011	0.082	43.4011	0.118
43.4273	0.203	43.4273	0.112	43.4273	0.12	43.4273	0.1	43.4273	0.084	43.4273	0.081	43.4273	0.116
43.4536	0.185	43.4536	0.104	43.4536	0.122	43.4536	0.102	43.4536	0.085	43.4536	0.082	43.4536	0.116
43.4798	0.169	43.4798	0.099	43.4798	0.126	43.4798	0.102	43.4798	0.084	43.4798	0.083	43.4798	0.123
43.5061	0.157	43.5061	0.093	43.5061	0.129	43.5061	0.105	43.5061	0.087	43.5061	0.086	43.5061	0.122
43.5324	0.146	43.5324	0.093	43.5324	0.136	43.5324	0.107	43.5324	0.094	43.5324	0.085	43.5324	0.12
43.5586	0.134	43.5586	0.088	43.5586	0.146	43.5586	0.105	43.5586	0.093	43.5586	0.09	43.5586	0.115
43.5849	0.124	43.5849	0.087	43.5849	0.148	43.5849	0.106	43.5849	0.094	43.5849	0.1	43.5849	0.114
43.6112	0.115	43.6112	0.082	43.6112	0.155	43.6112	0.106	43.6112	0.094	43.6112	0.1	43.6112	0.117
43.6374	0.11	43.6374	0.081	43.6374	0.15	43.6374	0.105	43.6374	0.096	43.6374	0.103	43.6374	0.122
43.6637	0.109	43.6637	0.075	43.6637	0.143	43.6637	0.108	43.6637	0.094	43.6637	0.105	43.6637	0.123
43.6899	0.111	43.6899	0.072	43.6899	0.133	43.6899	0.11	43.6899	0.087	43.6899	0.104	43.6899	0.126
43.7162	0.112	43.7162	0.071	43.7162	0.123	43.7162	0.107	43.7162	0.084	43.7162	0.1	43.7162	0.126
43.7425	0.109	43.7425	0.071	43.7425	0.11	43.7425	0.101	43.7425	0.08	43.7425	0.09	43.7425	0.122
43.7687	0.104	43.7687	0.071	43.7687	0.099	43.7687	0.101	43.7687	0.073	43.7687	0.083	43.7687	0.115
43.795	0.101	43.795	0.075	43.795	0.088	43.795	0.099	43.795	0.076	43.795	0.084	43.795	0.115
43.8212	0.098	43.8212	0.081	43.8212	0.083	43.8212	0.097	43.8212	0.082	43.8212	0.079	43.8212	0.12
43.8475	0.096	43.8475	0.088	43.8475	0.076	43.8475	0.095	43.8475	0.085	43.8475	0.08	43.8475	0.118
43.8738	0.094	43.8738	0.089	43.8738	0.072	43.8738	0.09	43.8738	0.083	43.8738	0.082	43.8738	0.12
43.9	0.094	43.9	0.088	43.9	0.072	43.9	0.087	43.9	0.082	43.9	0.082	43.9	0.124
43.9263	0.095	43.9263	0.086	43.9263	0.076	43.9263	0.083	43.9263	0.078	43.9263	0.082	43.9263	0.123
43.9525	0.093	43.9525	0.085	43.9525	0.079	43.9525	0.081	43.9525	0.083	43.9525	0.079	43.9525	0.117
43.9788	0.092	43.9788	0.085	43.9788	0.079	43.9788	0.089	43.9788	0.088	43.9788	0.077	43.9788	0.114
44.0051	0.092	44.0051	0.09	44.0051	0.08	44.0051	0.087	44.0051	0.102	44.0051	0.08	44.0051	0.117
44.0313	0.09	44.0313	0.098	44.0313	0.078	44.0313	0.092	44.0313	0.111	44.0313	0.087	44.0313	0.116
44.0576	0.088	44.0576	0.099	44.0576	0.08	44.0576	0.093	44.0576	0.114	44.0576	0.092	44.0576	0.113
44.0838	0.087	44.0838	0.098	44.0838	0.079	44.0838	0.092	44.0838	0.109	44.0838	0.092	44.0838	0.112
44.1101	0.086	44.1101	0.094	44.1101	0.081	44.1101	0.095	44.1101	0.107	44.1101	0.092	44.1101	0.116
44.1364	0.086	44.1364	0.086	44.1364	0.085	44.1364	0.094	44.1364	0.094	44.1364	0.094	44.1364	0.115
44.1626	0.085	44.1626	0.077	44.1626	0.086	44.1626	0.09	44.1626	0.089	44.1626	0.096	44.1626	0.114
44.1889	0.085	44.1889	0.072	44.1889	0.08	44.1889	0.088	44.1889	0.084	44.1889	0.093	44.1889	0.118
44.2152	0.082	44.2152	0.071	44.2152	0.075	44.2152	0.08	44.2152	0.08	44.2152	0.088	44.2152	0.117
44.2414	0.079	44.2414	0.071	44.2414	0.069	44.2414	0.077	44.2414	0.073	44.2414	0.085	44.2414	0.112
44.2677	0.075	44.2677	0.068	44.2677	0.071	44.2677	0.073	44.2677	0.066	44.2677	0.076	44.2677	0.109
44.2939	0.073	44.2939	0.072	44.2939	0.07	44.2939	0.071	44.2939	0.065	44.2939	0.069	44.2939	0.105
44.3202	0.071	44.3202	0.076	44.3202	0.073	44.3202	0.076	44.3202	0.065	44.3202	0.069	44.3202	0.107
44.3464	0.07	44.3464	0.076	44.3464	0.076	44.3464	0.078	44.3464	0.066	44.3464	0.071	44.3464	0.106
44.3727	0.074	44.3727	0.073	44.3727	0.08	44.3727	0.079	44.3727	0.066	44.3727	0.074	44.3727	0.108
44.399	0.082	44.399	0.073	44.399	0.086	44.399	0.078	44.399	0.066	44.399	0.075	44.399	0.113
44.4252	0.094	44.4252	0.074	44.4252	0.104	44.4252	0.08	44.4252	0.067	44.4252	0.077	44.4252	0.113
44.4515	0.109	44.4515	0.072	44.4515	0.132	44.4515	0.082	44.4515	0.067	44.4515	0.079	44.4515	0.114
44.4778	0.123	44.4778	0.073	44.4778	0.155	44.4778	0.086	44.4778	0.067	44.4778	0.079	44.4778	0.114
44.504	0.134	44.504	0.08	44.504	0.169	44.504	0.088	44.504	0.072	44.504	0.082	44.504	0.116
44.5303	0.136	44.5303	0.089	44.5303	0.17	44.5303	0.094	44.5303	0.073	44.5303	0.083	44.5303	0.117
44.5565	0.129	44.5565	0.093	44.5565	0.16	44.5565	0.094	44.5565	0.078	44.5565	0.085	44.5565	0.115
44.5828	0.121	44.5828	0.093	44.5828	0.146	44.5828	0.093	44.5828	0.08	44.5828	0.084	44.5828	0.116
44.6091	0.112	44.6091	0.095	44.6091	0.13	44.6091	0.089	44.6091	0.081	44.6091	0.087	44.6091	0.119
44.6353	0.103	44.6353	0.092	44.6353	0.115	44.6353	0.085	44.6353	0.083	44.6353	0.088	44.6353	0.117
44.6616	0.096	44.6616	0.087	44.6616	0.105	44.6616	0.086	44.6616	0.08	44.6616	0.089	44.6616	0.116
44.6878	0.091	44.6878	0.084	44.6878	0.094	44.6878	0.085	44.6878	0.078	44.6878	0.084	44.6878	0.111
44.7141	0.088	44.7141	0.082	44.7141	0.086	44.7141	0.085	44.7141	0.077	44.7141	0.083	44.7141	0.111
44.7404	0.086	44.7404	0.077	44.7404	0.081	44.7404	0.086	44.7404	0.07	44.7404	0.078	44.7404	0.108
44.7666	0.084	44.7666	0.073	44.7666	0.081	44.7666	0.087	44.7666	0.068	44.7666	0.076	44.7666	0.108
44.7929	0.085	44.7929	0.073	44.7929	0.084	44.7929	0.091	44.7929	0.069	44.7929	0.076	44.7929	0.112
44.8191	0.087	44.8191	0.076	44.8191	0.085	44.8191	0.094	44.8191	0.069	44.8191	0.083	44.8191	0.117
44.8454	0.092	44.8454	0.078	44.8454	0.084	44.8454	0.098	44.8454	0.075	44.8454	0.089	44.8454	0.121
44.8717	0.097	44.8717	0.086	44.8717	0.079	44.8717	0.104	44.8717	0.079	44.8717	0.095	44.8717	0.126
44.8979	0.102	44.8979	0.092	44.8979	0.09	44.8979	0.104	44.8979	0.085	44.8979	0.094	44.8979	0.125
44.9242	0.106	44.9242	0.097	44.9242	0.098	44.9242	0.11	44.9242	0.092	44.9242	0.095	44.9242	0.125
44.9504	0.111	44.9504	0.101	44.9504	0.113	44.9504	0.111	44.9504	0.093	44.9504	0.089	44.9504	0.116
44.9767	0.116	44.9767	0.112	44.9767	0.127	44.9767	0.118	44.9767	0.096	44.9767	0.089	44.9767	0.115
45.003	0.121	45.003	0.124	45.003	0.134	45.003	0.133	45.003	0.097	45.003	0.091	45.003	0.113
45.0292	0.125	45.0292	0.137	45.0292	0.14	45.0292	0.154	45.0292	0.096	45.0292	0.095	45.0292	0.114
45.0555	0.13	45.0555	0.145	45.0555	0.146	45.0555	0.179	45.0555	0.099	45.0555	0.097	45.0555	0.114
45.0817	0.132	45.0817	0.151	45.0817	0.147	45.0817	0.2	45.0817	0.104	45.0817	0.096	45.0817	0.115
45.108	0.132	45.108	0.149	45.108	0.15	45.108	0.207	45.108	0.114	45.108	0.09	45.108	0.117
45.1343	0.131	45.1343	0.143	45.1343	0.147	45.1343	0.215	45.1343	0.125	45.1343	0.089	45.1343	0.111
45.1605	0.131	45.1605	0.137	45.1605	0.145	45.1605	0.215	45.1605	0.132	45.1605	0.083	45.1605	0.106
45.1868	0.132	45.1868	0.129	45.1868	0.142	45.1868	0.214	45.1868	0.136	45.1868	0.09	45.1868	0.102
45.2131	0.132	45.2131	0.123	45.2131	0.13	45.2131	0.214	45.2131	0.134	45.2131	0.093	45.2131	0.1
45.2393	0.129	45.2393	0.122	45.2393	0.122	45.2393	0.215	45.2393	0.129	45.2393	0.096	45.2393	0.104
45.2656	0.126	45.2656	0.116	45.2656	0.118	45.2656	0.213	45.2656	0.119	45.2656	0.103	45.2656	0.109
45.2918	0.12	45.2918	0.117	45.2918	0.116	45.2918	0.201	45.2918	0.112	45.2918	0.105	45.2918	0.115
45.3181	0.114	45.3181	0.119	45.3181	0.112	45.3181	0.181	45.3181	0.108	45.3181	0.101	45.3181	0.126
45.3444	0.109	45.3444	0.121	45.3444	0.108	45.3444	0.167	45.3444	0.104	45.3444	0.105	45.3444	0.124
45.3706	0.105	45.3706	0.114	45.3706	0.11	45.3706	0.156	45.3706	0.099	45.3706	0.103	45.3706	0.125
45.3969	0.104	45.3969	0.106	45.3969	0.108	45.3969	0.152	45.3969	0.098	45.3969	0.103	45.3969	0.118
45.4231	0.102	45.4231	0.107	45.4231	0.102	45.4231	0.147	45.4231	0.096	45.4231	0.101	45.4231	0.12
45.4494	0.1	45.4494	0.102	45.4494	0.099	45.4494	0.141	45.4494	0.094	45.4494	0.102	45.4494	0.121
45.4757	0.097	45.4757	0.092	45.4757	0.099	45.4757	0.133	45.4757	0.089	45.4757	0.107	45.4757	0.122
45.5019	0.095	45.5019	0.089	45.5019	0.103	45.5019	0.128	45.5019	0.09	45.5019	0.106	45.5019	0.124
45.5282	0.098	45.5282	0.095	45.5282	0.103	45.5282	0.118	45.5282	0.093	45.5282	0.099	45.5282	0.126
45.5544	0.105	45.5544	0.11	45.5544	0.101	45.5544	0.125	45.5544	0.093	45.5544	0.096	45.5544	0.125
45.5807	0.114	45.5807	0.122	45.5807	0.085	45.5807	0.144	45.5807	0.099	45.5807	0.097	45.5807	0.125
45.607	0.128	45.607	0.144	45.607	0.088	45.607	0.158	45.607	0.147	45.607	0.099	45.607	0.133
45.6332	0.155	45.6332	0.192	45.6332	0.255	45.6332	0.141	45.6332	0.224	45.6332	0.125	45.6332	0.138
45.6595	0.19	45.6595	0.262	45.6595	0.565	45.6595	0.306	45.6595	0.29	45.6595	0.175	45.6595	0.176
45.6857	0.23	45.6857	0.312	45.6857	0.824	45.6857	0.641	45.6857	0.337	45.6857	0.25	45.6857	0.278
45.712	0.269	45.712	0.328	45.712	0.949	45.712	0.916	45.712	0.353	45.712	0.319	45.712	0.36
45.7383	0.301	45.7383	0.318	45.7383	0.954	45.7383	1.023	45.7383	0.342	45.7383	0.355	45.7383	0.4
45.7645	0.32	45.7645	0.308	45.7645	0.916	45.7645	1.014	45.7645	0.306	45.7645	0.364	45.7645	0.397
45.7908	0.316	45.7908	0.276	45.7908	0.784	45.7908	0.975	45.7908	0.262	45.7908	0.342	45.7908	0.38
45.8171	0.299	45.8171	0.232	45.8171	0.613	45.8171	0.845	45.8171	0.242	45.8171	0.311	45.8171	0.351
45.8433	0.282	45.8433	0.205	45.8433	0.545	45.8433	0.63	45.8433	0.223	45.8433	0.273	45.8433	0.289
45.8696	0.265	45.8696	0.197	45.8696	0.535	45.8696	0.56	45.8696	0.189	45.8696	0.24	45.8696	0.251
45.8958	0.253	45.8958	0.176	45.8958	0.444	45.8958	0.568	45.8958	0.155	45.8958	0.227	45.8958	0.249
45.9221	0.246	45.9221	0.148	45.9221	0.296	45.9221	0.48	45.9221	0.12	45.9221	0.204	45.9221	0.216
45.9483	0.245	45.9483	0.126	45.9483	0.177	45.9483	0.312	45.9483	0.104	45.9483	0.174	45.9483	0.163
45.9746	0.245	45.9746	0.131	45.9746	0.153	45.9746	0.184	45.9746	0.101	45.9746	0.15	45.9746	0.115
46.0009	0.241	46.0009	0.135	46.0009	0.149	46.0009	0.165	46.0009	0.1	46.0009	0.13	46.0009	0.103
46.0271	0.233	46.0271	0.136	46.0271	0.142	46.0271	0.175	46.0271	0.097	46.0271	0.121	46.0271	0.112
46.0534	0.221	46.0534	0.129	46.0534	0.13	46.0534	0.167	46.0534	0.089	46.0534	0.108	46.0534	0.121
46.0797	0.204	46.0797	0.118	46.0797	0.121	46.0797	0.156	46.0797	0.083	46.0797	0.101	46.0797	0.128
46.1059	0.186	46.1059	0.108	46.1059	0.118	46.1059	0.143	46.1059	0.078	46.1059	0.1	46.1059	0.13
46.1322	0.168	46.1322	0.108	46.1322	0.11	46.1322	0.13	46.1322	0.077	46.1322	0.094	46.1322	0.131
46.1584	0.152	46.1584	0.106	46.1584	0.1	46.1584	0.116	46.1584	0.083	46.1584	0.091	46.1584	0.122
46.1847	0.139	46.1847	0.102	46.1847	0.095	46.1847	0.119	46.1847	0.086	46.1847	0.088	46.1847	0.118
46.2109	0.127	46.2109	0.1	46.2109	0.089	46.2109	0.117	46.2109	0.087	46.2109	0.086	46.2109	0.114
46.2372	0.117	46.2372	0.097	46.2372	0.082	46.2372	0.12	46.2372	0.089	46.2372	0.08	46.2372	0.115
46.2635	0.109	46.2635	0.085	46.2635	0.075	46.2635	0.115	46.2635	0.086	46.2635	0.075	46.2635	0.114
46.2897	0.102	46.2897	0.077	46.2897	0.075	46.2897	0.112	46.2897	0.082	46.2897	0.07	46.2897	0.111
46.316	0.096	46.316	0.075	46.316	0.08	46.316	0.105	46.316	0.076	46.316	0.067	46.316	0.109
46.3423	0.091	46.3423	0.077	46.3423	0.08	46.3423	0.097	46.3423	0.074	46.3423	0.064	46.3423	0.109
46.3685	0.087	46.3685	0.074	46.3685	0.076	46.3685	0.088	46.3685	0.073	46.3685	0.058	46.3685	0.105
46.3948	0.085	46.3948	0.072	46.3948	0.076	46.3948	0.087	46.3948	0.07	46.3948	0.061	46.3948	0.103
46.421	0.087	46.421	0.071	46.421	0.076	46.421	0.083	46.421	0.071	46.421	0.063	46.421	0.102
46.4473	0.091	46.4473	0.07	46.4473	0.075	46.4473	0.083	46.4473	0.072	46.4473	0.065	46.4473	0.105
46.4736	0.097	46.4736	0.065	46.4736	0.074	46.4736	0.081	46.4736	0.07	46.4736	0.065	46.4736	0.106
46.4998	0.104	46.4998	0.069	46.4998	0.078	46.4998	0.085	46.4998	0.067	46.4998	0.071	46.4998	0.109
46.5261	0.109	46.5261	0.075	46.5261	0.08	46.5261	0.085	46.5261	0.067	46.5261	0.069	46.5261	0.113
46.5523	0.112	46.5523	0.072	46.5523	0.081	46.5523	0.086	46.5523	0.071	46.5523	0.069	46.5523	0.117
46.5786	0.114	46.5786	0.072	46.5786	0.082	46.5786	0.085	46.5786	0.071	46.5786	0.069	46.5786	0.122
46.6049	0.117	46.6049	0.074	46.6049	0.083	46.6049	0.083	46.6049	0.071	46.6049	0.072	46.6049	0.122
46.6311	0.122	46.6311	0.07	46.6311	0.079	46.6311	0.076	46.6311	0.072	46.6311	0.07	46.6311	0.122
46.6574	0.128	46.6574	0.068	46.6574	0.078	46.6574	0.074	46.6574	0.069	46.6574	0.071	46.6574	0.123
46.6836	0.136	46.6836	0.066	46.6836	0.076	46.6836	0.073	46.6836	0.068	46.6836	0.071	46.6836	0.125
46.7099	0.145	46.7099	0.071	46.7099	0.079	46.7099	0.077	46.7099	0.065	46.7099	0.075	46.7099	0.122
46.7362	0.151	46.7362	0.077	46.7362	0.088	46.7362	0.076	46.7362	0.067	46.7362	0.071	46.7362	0.119
46.7624	0.154	46.7624	0.077	46.7624	0.097	46.7624	0.083	46.7624	0.068	46.7624	0.071	46.7624	0.115
46.7887	0.15	46.7887	0.078	46.7887	0.103	46.7887	0.084	46.7887	0.068	46.7887	0.074	46.7887	0.117
46.815	0.141	46.815	0.08	46.815	0.104	46.815	0.084	46.815	0.069	46.815	0.074	46.815	0.116
46.8412	0.131	46.8412	0.104	46.8412	0.1	46.8412	0.079	46.8412	0.071	46.8412	0.072	46.8412	0.115
46.8675	0.123	46.8675	0.134	46.8675	0.1	46.8675	0.081	46.8675	0.073	46.8675	0.072	46.8675	0.114
46.8937	0.119	46.8937	0.158	46.8937	0.096	46.8937	0.087	46.8937	0.076	46.8937	0.068	46.8937	0.114
46.92	0.124	46.92	0.173	46.92	0.094	46.92	0.098	46.92	0.076	46.92	0.065	46.92	0.114
46.9462	0.133	46.9462	0.181	46.9462	0.102	46.9462	0.114	46.9462	0.078	46.9462	0.063	46.9462	0.115
46.9725	0.146	46.9725	0.186	46.9725	0.108	46.9725	0.134	46.9725	0.084	46.9725	0.068	46.9725	0.115
46.9988	0.161	46.9988	0.179	46.9988	0.115	46.9988	0.152	46.9988	0.089	46.9988	0.075	46.9988	0.118
47.025	0.173	47.025	0.178	47.025	0.119	47.025	0.174	47.025	0.088	47.025	0.081	47.025	0.12
47.0513	0.181	47.0513	0.187	47.0513	0.116	47.0513	0.185	47.0513	0.089	47.0513	0.082	47.0513	0.126
47.0776	0.186	47.0776	0.194	47.0776	0.121	47.0776	0.194	47.0776	0.091	47.0776	0.086	47.0776	0.127
47.1038	0.186	47.1038	0.189	47.1038	0.118	47.1038	0.194	47.1038	0.093	47.1038	0.088	47.1038	0.131
47.1301	0.183	47.1301	0.18	47.1301	0.11	47.1301	0.185	47.1301	0.089	47.1301	0.095	47.1301	0.131
47.1563	0.176	47.1563	0.164	47.1563	0.106	47.1563	0.176	47.1563	0.086	47.1563	0.098	47.1563	0.132
47.1826	0.167	47.1826	0.159	47.1826	0.102	47.1826	0.164	47.1826	0.088	47.1826	0.106	47.1826	0.129
47.2088	0.157	47.2088	0.149	47.2088	0.102	47.2088	0.156	47.2088	0.086	47.2088	0.115	47.2088	0.128
47.2351	0.146	47.2351	0.138	47.2351	0.1	47.2351	0.148	47.2351	0.082	47.2351	0.116	47.2351	0.124
47.2614	0.133	47.2614	0.127	47.2614	0.1	47.2614	0.143	47.2614	0.083	47.2614	0.117	47.2614	0.119
47.2876	0.122	47.2876	0.125	47.2876	0.106	47.2876	0.14	47.2876	0.083	47.2876	0.111	47.2876	0.114
47.3139	0.112	47.3139	0.122	47.3139	0.106	47.3139	0.135	47.3139	0.085	47.3139	0.105	47.3139	0.113
47.3402	0.107	47.3402	0.125	47.3402	0.107	47.3402	0.126	47.3402	0.087	47.3402	0.106	47.3402	0.109
47.3664	0.103	47.3664	0.121	47.3664	0.104	47.3664	0.131	47.3664	0.088	47.3664	0.102	47.3664	0.114
47.3927	0.101	47.3927	0.126	47.3927	0.103	47.3927	0.145	47.3927	0.091	47.3927	0.1	47.3927	0.112
47.4189	0.103	47.4189	0.123	47.4189	0.1	47.4189	0.149	47.4189	0.092	47.4189	0.101	47.4189	0.113
47.4452	0.105	47.4452	0.121	47.4452	0.098	47.4452	0.143	47.4452	0.094	47.4452	0.1	47.4452	0.114
47.4715	0.109	47.4715	0.116	47.4715	0.098	47.4715	0.136	47.4715	0.096	47.4715	0.103	47.4715	0.11
47.4977	0.114	47.4977	0.116	47.4977	0.095	47.4977	0.128	47.4977	0.092	47.4977	0.099	47.4977	0.115
47.524	0.119	47.524	0.113	47.524	0.089	47.524	0.12	47.524	0.093	47.524	0.096	47.524	0.119
47.5502	0.123	47.5502	0.114	47.5502	0.092	47.5502	0.11	47.5502	0.103	47.5502	0.1	47.5502	0.12
47.5765	0.125	47.5765	0.11	47.5765	0.091	47.5765	0.11	47.5765	0.107	47.5765	0.101	47.5765	0.121
47.6028	0.126	47.6028	0.108	47.6028	0.09	47.6028	0.109	47.6028	0.11	47.6028	0.099	47.6028	0.121
47.629	0.126	47.629	0.104	47.629	0.089	47.629	0.105	47.629	0.109	47.629	0.104	47.629	0.125
47.6553	0.127	47.6553	0.101	47.6553	0.088	47.6553	0.1	47.6553	0.11	47.6553	0.109	47.6553	0.125
47.6815	0.127	47.6815	0.091	47.6815	0.087	47.6815	0.094	47.6815	0.106	47.6815	0.115	47.6815	0.123
47.7078	0.126	47.7078	0.088	47.7078	0.084	47.7078	0.096	47.7078	0.099	47.7078	0.115	47.7078	0.126
47.7341	0.126	47.7341	0.083	47.7341	0.082	47.7341	0.098	47.7341	0.097	47.7341	0.113	47.7341	0.125
47.7603	0.124	47.7603	0.079	47.7603	0.087	47.7603	0.106	47.7603	0.099	47.7603	0.111	47.7603	0.124
47.7866	0.122	47.7866	0.082	47.7866	0.092	47.7866	0.114	47.7866	0.095	47.7866	0.109	47.7866	0.122
47.8128	0.121	47.8128	0.086	47.8128	0.095	47.8128	0.116	47.8128	0.092	47.8128	0.108	47.8128	0.123
47.8391	0.122	47.8391	0.091	47.8391	0.095	47.8391	0.115	47.8391	0.09	47.8391	0.104	47.8391	0.12
47.8654	0.123	47.8654	0.091	47.8654	0.096	47.8654	0.111	47.8654	0.092	47.8654	0.099	47.8654	0.115
47.8916	0.122	47.8916	0.087	47.8916	0.095	47.8916	0.103	47.8916	0.086	47.8916	0.095	47.8916	0.113
47.9179	0.117	47.9179	0.082	47.9179	0.091	47.9179	0.101	47.9179	0.084	47.9179	0.089	47.9179	0.114
47.9442	0.112	47.9442	0.077	47.9442	0.085	47.9442	0.097	47.9442	0.082	47.9442	0.084	47.9442	0.116
47.9704	0.105	47.9704	0.074	47.9704	0.082	47.9704	0.107	47.9704	0.083	47.9704	0.083	47.9704	0.123
47.9967	0.098	47.9967	0.083	47.9967	0.081	47.9967	0.122	47.9967	0.082	47.9967	0.088	47.9967	0.126
48.0229	0.095	48.0229	0.092	48.0229	0.083	48.0229	0.138	48.0229	0.092	48.0229	0.094	48.0229	0.125
48.0492	0.1	48.0492	0.11	48.0492	0.089	48.0492	0.151	48.0492	0.103	48.0492	0.087	48.0492	0.12
48.0754	0.114	48.0754	0.133	48.0754	0.1	48.0754	0.167	48.0754	0.109	48.0754	0.089	48.0754	0.116
48.1017	0.135	48.1017	0.145	48.1017	0.111	48.1017	0.191	48.1017	0.107	48.1017	0.095	48.1017	0.115
48.128	0.157	48.128	0.15	48.128	0.115	48.128	0.206	48.128	0.107	48.128	0.108	48.128	0.114
48.1542	0.177	48.1542	0.148	48.1542	0.116	48.1542	0.213	48.1542	0.106	48.1542	0.116	48.1542	0.111
48.1805	0.189	48.1805	0.142	48.1805	0.114	48.1805	0.213	48.1805	0.105	48.1805	0.122	48.1805	0.114
48.2068	0.188	48.2068	0.132	48.2068	0.109	48.2068	0.21	48.2068	0.102	48.2068	0.122	48.2068	0.11
48.233	0.177	48.233	0.117	48.233	0.101	48.233	0.19	48.233	0.102	48.233	0.119	48.233	0.109
48.2593	0.164	48.2593	0.109	48.2593	0.095	48.2593	0.169	48.2593	0.102	48.2593	0.112	48.2593	0.106
48.2855	0.15	48.2855	0.105	48.2855	0.09	48.2855	0.15	48.2855	0.095	48.2855	0.107	48.2855	0.108
48.3118	0.138	48.3118	0.099	48.3118	0.086	48.3118	0.14	48.3118	0.085	48.3118	0.098	48.3118	0.112
48.3381	0.124	48.3381	0.089	48.3381	0.08	48.3381	0.124	48.3381	0.079	48.3381	0.094	48.3381	0.115
48.3643	0.112	48.3643	0.082	48.3643	0.078	48.3643	0.113	48.3643	0.072	48.3643	0.084	48.3643	0.116
48.3906	0.102	48.3906	0.08	48.3906	0.075	48.3906	0.104	48.3906	0.069	48.3906	0.074	48.3906	0.122
48.4168	0.093	48.4168	0.081	48.4168	0.077	48.4168	0.101	48.4168	0.067	48.4168	0.068	48.4168	0.127
48.4431	0.087	48.4431	0.083	48.4431	0.076	48.4431	0.096	48.4431	0.068	48.4431	0.069	48.4431	0.132
48.4694	0.088	48.4694	0.085	48.4694	0.078	48.4694	0.098	48.4694	0.071	48.4694	0.076	48.4694	0.132
48.4956	0.093	48.4956	0.087	48.4956	0.079	48.4956	0.097	48.4956	0.071	48.4956	0.076	48.4956	0.134
48.5219	0.101	48.5219	0.087	48.5219	0.081	48.5219	0.096	48.5219	0.072	48.5219	0.077	48.5219	0.136
48.5481	0.107	48.5481	0.086	48.5481	0.079	48.5481	0.092	48.5481	0.071	48.5481	0.078	48.5481	0.137
48.5744	0.113	48.5744	0.088	48.5744	0.078	48.5744	0.084	48.5744	0.07	48.5744	0.076	48.5744	0.142
48.6007	0.116	48.6007	0.09	48.6007	0.078	48.6007	0.082	48.6007	0.073	48.6007	0.077	48.6007	0.143
48.6269	0.115	48.6269	0.091	48.6269	0.078	48.6269	0.085	48.6269	0.071	48.6269	0.079	48.6269	0.145
48.6532	0.113	48.6532	0.093	48.6532	0.074	48.6532	0.09	48.6532	0.076	48.6532	0.076	48.6532	0.14
48.6795	0.111	48.6795	0.09	48.6795	0.074	48.6795	0.095	48.6795	0.076	48.6795	0.074	48.6795	0.13
48.7057	0.109	48.7057	0.086	48.7057	0.074	48.7057	0.1	48.7057	0.076	48.7057	0.07	48.7057	0.124
48.732	0.108	48.732	0.084	48.732	0.074	48.732	0.102	48.732	0.076	48.732	0.074	48.732	0.122
48.7582	0.108	48.7582	0.081	48.7582	0.074	48.7582	0.102	48.7582	0.076	48.7582	0.075	48.7582	0.123
48.7845	0.11	48.7845	0.082	48.7845	0.079	48.7845	0.096	48.7845	0.079	48.7845	0.077	48.7845	0.123
48.8107	0.112	48.8107	0.086	48.8107	0.084	48.8107	0.097	48.8107	0.083	48.8107	0.084	48.8107	0.12
48.837	0.115	48.837	0.099	48.837	0.083	48.837	0.101	48.837	0.084	48.837	0.083	48.837	0.117
48.8633	0.12	48.8633	0.117	48.8633	0.081	48.8633	0.108	48.8633	0.091	48.8633	0.086	48.8633	0.108
48.8895	0.128	48.8895	0.127	48.8895	0.083	48.8895	0.124	48.8895	0.092	48.8895	0.087	48.8895	0.103
48.9158	0.135	48.9158	0.135	48.9158	0.087	48.9158	0.144	48.9158	0.096	48.9158	0.085	48.9158	0.105
48.9421	0.141	48.9421	0.136	48.9421	0.093	48.9421	0.157	48.9421	0.099	48.9421	0.089	48.9421	0.111
48.9683	0.142	48.9683	0.131	48.9683	0.102	48.9683	0.169	48.9683	0.102	48.9683	0.091	48.9683	0.118
48.9946	0.141	48.9946	0.13	48.9946	0.11	48.9946	0.167	48.9946	0.1	48.9946	0.092	48.9946	0.12
49.0208	0.14	49.0208	0.148	49.0208	0.116	49.0208	0.169	49.0208	0.099	49.0208	0.103	49.0208	0.12
49.0471	0.141	49.0471	0.169	49.0471	0.121	49.0471	0.182	49.0471	0.1	49.0471	0.11	49.0471	0.116
49.0734	0.144	49.0734	0.201	49.0734	0.132	49.0734	0.198	49.0734	0.106	49.0734	0.123	49.0734	0.109
49.0996	0.147	49.0996	0.228	49.0996	0.14	49.0996	0.21	49.0996	0.109	49.0996	0.133	49.0996	0.111
49.1259	0.149	49.1259	0.24	49.1259	0.144	49.1259	0.206	49.1259	0.11	49.1259	0.13	49.1259	0.109
49.1521	0.147	49.1521	0.234	49.1521	0.14	49.1521	0.2	49.1521	0.112	49.1521	0.125	49.1521	0.114
49.1784	0.139	49.1784	0.227	49.1784	0.135	49.1784	0.186	49.1784	0.111	49.1784	0.117	49.1784	0.12
49.2047	0.13	49.2047	0.218	49.2047	0.125	49.2047	0.167	49.2047	0.102	49.2047	0.107	49.2047	0.123
49.2309	0.124	49.2309	0.213	49.2309	0.121	49.2309	0.156	49.2309	0.101	49.2309	0.104	49.2309	0.121
49.2572	0.119	49.2572	0.198	49.2572	0.122	49.2572	0.162	49.2572	0.101	49.2572	0.103	49.2572	0.122
49.2834	0.115	49.2834	0.191	49.2834	0.129	49.2834	0.162	49.2834	0.1	49.2834	0.103	49.2834	0.121
49.3097	0.11	49.3097	0.178	49.3097	0.132	49.3097	0.153	49.3097	0.101	49.3097	0.108	49.3097	0.122
49.336	0.109	49.336	0.18	49.336	0.138	49.336	0.143	49.336	0.102	49.336	0.105	49.336	0.117
49.3622	0.108	49.3622	0.195	49.3622	0.138	49.3622	0.142	49.3622	0.104	49.3622	0.107	49.3622	0.119
49.3885	0.111	49.3885	0.217	49.3885	0.14	49.3885	0.142	49.3885	0.106	49.3885	0.112	49.3885	0.114
49.4147	0.118	49.4147	0.237	49.4147	0.145	49.4147	0.147	49.4147	0.106	49.4147	0.114	49.4147	0.112
49.441	0.128	49.441	0.25	49.441	0.153	49.441	0.149	49.441	0.118	49.441	0.124	49.441	0.108
49.4673	0.134	49.4673	0.269	49.4673	0.162	49.4673	0.159	49.4673	0.128	49.4673	0.131	49.4673	0.108
49.4935	0.138	49.4935	0.276	49.4935	0.165	49.4935	0.16	49.4935	0.137	49.4935	0.135	49.4935	0.111
49.5198	0.137	49.5198	0.263	49.5198	0.165	49.5198	0.155	49.5198	0.145	49.5198	0.14	49.5198	0.112
49.5461	0.135	49.5461	0.249	49.5461	0.162	49.5461	0.155	49.5461	0.151	49.5461	0.14	49.5461	0.113
49.5723	0.134	49.5723	0.244	49.5723	0.155	49.5723	0.149	49.5723	0.151	49.5723	0.137	49.5723	0.118
49.5986	0.136	49.5986	0.264	49.5986	0.143	49.5986	0.151	49.5986	0.15	49.5986	0.128	49.5986	0.115
49.6248	0.142	49.6248	0.28	49.6248	0.137	49.6248	0.153	49.6248	0.143	49.6248	0.125	49.6248	0.119
49.6511	0.15	49.6511	0.286	49.6511	0.136	49.6511	0.156	49.6511	0.148	49.6511	0.157	49.6511	0.114
49.6773	0.157	49.6773	0.287	49.6773	0.136	49.6773	0.163	49.6773	0.154	49.6773	0.181	49.6773	0.119
49.7036	0.164	49.7036	0.283	49.7036	0.139	49.7036	0.163	49.7036	0.155	49.7036	0.208	49.7036	0.122
49.7299	0.167	49.7299	0.269	49.7299	0.149	49.7299	0.174	49.7299	0.162	49.7299	0.225	49.7299	0.122
49.7561	0.17	49.7561	0.238	49.7561	0.17	49.7561	0.212	49.7561	0.172	49.7561	0.242	49.7561	0.123
49.7824	0.172	49.7824	0.22	49.7824	0.223	49.7824	0.256	49.7824	0.19	49.7824	0.271	49.7824	0.125
49.8087	0.174	49.8087	0.226	49.8087	0.281	49.8087	0.304	49.8087	0.201	49.8087	0.291	49.8087	0.125
49.8349	0.176	49.8349	0.222	49.8349	0.329	49.8349	0.326	49.8349	0.205	49.8349	0.31	49.8349	0.128
49.8612	0.175	49.8612	0.208	49.8612	0.35	49.8612	0.318	49.8612	0.203	49.8612	0.327	49.8612	0.124
49.8874	0.174	49.8874	0.184	49.8874	0.334	49.8874	0.309	49.8874	0.191	49.8874	0.314	49.8874	0.134
49.9137	0.166	49.9137	0.166	49.9137	0.313	49.9137	0.286	49.9137	0.154	49.9137	0.294	49.9137	0.134
49.94	0.159	49.94	0.172	49.94	0.285	49.94	0.251	49.94	0.079	49.94	0.256	49.94	0.137
49.9662	0.177	49.9662	0.231	49.9662	0.247	49.9662	0.272	49.9662	0.301	49.9662	0.216	49.9662	0.15
49.9925	0.233	49.9925	0.331	49.9925	0.213	49.9925	0.535	49.9925	0.806	49.9925	0.217	49.9925	0.271
50.0187	0.324	50.0187	0.43	50.0187	0.452	50.0187	0.904	50.0187	1.381	50.0187	0.312	50.0187	0.457
50.045	0.431	50.045	0.482	50.045	0.851	50.045	1.186	50.045	1.78	50.045	0.435	50.045	0.6
50.0713	0.524	50.0713	0.468	50.0713	1.112	50.0713	1.282	50.0713	1.859	50.0713	0.508	50.0713	0.66
50.0975	0.582	50.0975	0.423	50.0975	1.192	50.0975	1.199	50.0975	1.763	50.0975	0.516	50.0975	0.636
50.1238	0.579	50.1238	0.361	50.1238	1.086	50.1238	1.061	50.1238	1.509	50.1238	0.475	50.1238	0.581
50.15	0.521	50.15	0.301	50.15	0.938	50.15	0.868	50.15	1.142	50.15	0.418	50.15	0.501
50.1763	0.45	50.1763	0.272	50.1763	0.777	50.1763	0.679	50.1763	0.993	50.1763	0.345	50.1763	0.404
50.2026	0.387	50.2026	0.26	50.2026	0.563	50.2026	0.66	50.2026	0.951	50.2026	0.284	50.2026	0.38
50.2288	0.337	50.2288	0.24	50.2288	0.569	50.2288	0.647	50.2288	0.879	50.2288	0.284	50.2288	0.372
50.2551	0.294	50.2551	0.193	50.2551	0.622	50.2551	0.55	50.2551	0.667	50.2551	0.277	50.2551	0.316
50.2813	0.248	50.2813	0.132	50.2813	0.523	50.2813	0.366	50.2813	0.362	50.2813	0.229	50.2813	0.224
50.3076	0.206	50.3076	0.103	50.3076	0.347	50.3076	0.165	50.3076	0.178	50.3076	0.162	50.3076	0.136
50.3339	0.161	50.3339	0.097	50.3339	0.136	50.3339	0.101	50.3339	0.105	50.3339	0.107	50.3339	0.109
50.3601	0.12	50.3601	0.098	50.3601	0.064	50.3601	0.104	50.3601	0.102	50.3601	0.1	50.3601	0.109
50.3864	0.102	50.3864	0.096	50.3864	0.094	50.3864	0.107	50.3864	0.119	50.3864	0.11	50.3864	0.108
50.4126	0.113	50.4126	0.099	50.4126	0.129	50.4126	0.116	50.4126	0.126	50.4126	0.123	50.4126	0.111
50.4389	0.151	50.4389	0.116	50.4389	0.165	50.4389	0.122	50.4389	0.147	50.4389	0.124	50.4389	0.109
50.4652	0.209	50.4652	0.146	50.4652	0.237	50.4652	0.14	50.4652	0.203	50.4652	0.131	50.4652	0.107
50.4914	0.273	50.4914	0.197	50.4914	0.392	50.4914	0.196	50.4914	0.283	50.4914	0.153	50.4914	0.106
50.5177	0.339	50.5177	0.243	50.5177	0.59	50.5177	0.262	50.5177	0.356	50.5177	0.217	50.5177	0.108
50.544	0.388	50.544	0.269	50.544	0.734	50.544	0.318	50.544	0.392	50.544	0.289	50.544	0.105
50.5702	0.409	50.5702	0.275	50.5702	0.785	50.5702	0.348	50.5702	0.395	50.5702	0.336	50.5702	0.106
50.5965	0.41	50.5965	0.262	50.5965	0.754	50.5965	0.35	50.5965	0.372	50.5965	0.354	50.5965	0.105
50.6227	0.398	50.6227	0.239	50.6227	0.714	50.6227	0.337	50.6227	0.338	50.6227	0.358	50.6227	0.116
50.649	0.381	50.649	0.221	50.649	0.661	50.649	0.313	50.649	0.314	50.649	0.353	50.649	0.118
50.6752	0.36	50.6752	0.212	50.6752	0.611	50.6752	0.284	50.6752	0.308	50.6752	0.337	50.6752	0.118
50.7015	0.334	50.7015	0.212	50.7015	0.593	50.7015	0.27	50.7015	0.295	50.7015	0.32	50.7015	0.118
50.7278	0.303	50.7278	0.204	50.7278	0.567	50.7278	0.25	50.7278	0.269	50.7278	0.319	50.7278	0.114
50.754	0.264	50.754	0.185	50.754	0.487	50.754	0.219	50.754	0.218	50.754	0.3	50.754	0.108
50.7803	0.222	50.7803	0.16	50.7803	0.374	50.7803	0.188	50.7803	0.162	50.7803	0.262	50.7803	0.1
50.8066	0.185	50.8066	0.138	50.8066	0.266	50.8066	0.154	50.8066	0.127	50.8066	0.216	50.8066	0.095
50.8328	0.158	50.8328	0.124	50.8328	0.211	50.8328	0.137	50.8328	0.111	50.8328	0.175	50.8328	0.095
50.8591	0.14	50.8591	0.12	50.8591	0.201	50.8591	0.128	50.8591	0.107	50.8591	0.164	50.8591	0.095
50.8853	0.127	50.8853	0.119	50.8853	0.188	50.8853	0.117	50.8853	0.101	50.8853	0.15	50.8853	0.103
50.9116	0.117	50.9116	0.118	50.9116	0.164	50.9116	0.11	50.9116	0.096	50.9116	0.144	50.9116	0.105
50.9378	0.108	50.9378	0.124	50.9378	0.14	50.9378	0.1	50.9378	0.102	50.9378	0.136	50.9378	0.109
50.9641	0.103	50.9641	0.127	50.9641	0.114	50.9641	0.09	50.9641	0.113	50.9641	0.134	50.9641	0.11
50.9904	0.102	50.9904	0.13	50.9904	0.103	50.9904	0.098	50.9904	0.136	50.9904	0.14	50.9904	0.108
51.0166	0.103	51.0166	0.19	51.0166	0.109	51.0166	0.173	51.0166	0.169	51.0166	0.16	51.0166	0.11
51.0429	0.111	51.0429	0.293	51.0429	0.116	51.0429	0.317	51.0429	0.215	51.0429	0.201	51.0429	0.104
51.0692	0.131	51.0692	0.379	51.0692	0.126	51.0692	0.466	51.0692	0.249	51.0692	0.268	51.0692	0.1
51.0954	0.163	51.0954	0.413	51.0954	0.133	51.0954	0.577	51.0954	0.26	51.0954	0.329	51.0954	0.105
51.1217	0.203	51.1217	0.406	51.1217	0.134	51.1217	0.616	51.1217	0.253	51.1217	0.362	51.1217	0.102
51.1479	0.241	51.1479	0.375	51.1479	0.145	51.1479	0.6	51.1479	0.233	51.1479	0.376	51.1479	0.103
51.1742	0.271	51.1742	0.335	51.1742	0.144	51.1742	0.544	51.1742	0.212	51.1742	0.377	51.1742	0.102
51.2005	0.284	51.2005	0.28	51.2005	0.141	51.2005	0.465	51.2005	0.191	51.2005	0.361	51.2005	0.106
51.2267	0.272	51.2267	0.266	51.2267	0.132	51.2267	0.416	51.2267	0.173	51.2267	0.344	51.2267	0.107
51.253	0.247	51.253	0.264	51.253	0.124	51.253	0.383	51.253	0.167	51.253	0.325	51.253	0.101
51.2792	0.223	51.2792	0.235	51.2792	0.115	51.2792	0.345	51.2792	0.156	51.2792	0.298	51.2792	0.101
51.3055	0.202	51.3055	0.183	51.3055	0.104	51.3055	0.275	51.3055	0.134	51.3055	0.263	51.3055	0.103
51.3318	0.186	51.3318	0.135	51.3318	0.092	51.3318	0.19	51.3318	0.112	51.3318	0.213	51.3318	0.105
51.358	0.169	51.358	0.108	51.358	0.09	51.358	0.133	51.358	0.093	51.358	0.171	51.358	0.108
51.3843	0.15	51.3843	0.106	51.3843	0.084	51.3843	0.114	51.3843	0.086	51.3843	0.142	51.3843	0.108
51.4105	0.127	51.4105	0.101	51.4105	0.078	51.4105	0.102	51.4105	0.084	51.4105	0.126	51.4105	0.111
51.4368	0.104	51.4368	0.097	51.4368	0.072	51.4368	0.095	51.4368	0.084	51.4368	0.114	51.4368	0.11
51.4631	0.087	51.4631	0.096	51.4631	0.075	51.4631	0.093	51.4631	0.086	51.4631	0.102	51.4631	0.109
51.4893	0.08	51.4893	0.09	51.4893	0.08	51.4893	0.102	51.4893	0.087	51.4893	0.091	51.4893	0.109
51.5156	0.082	51.5156	0.091	51.5156	0.085	51.5156	0.102	51.5156	0.088	51.5156	0.091	51.5156	0.105
51.5418	0.087	51.5418	0.1	51.5418	0.09	51.5418	0.101	51.5418	0.09	51.5418	0.098	51.5418	0.107
51.5681	0.091	51.5681	0.106	51.5681	0.089	51.5681	0.1	51.5681	0.09	51.5681	0.105	51.5681	0.108
51.5944	0.095	51.5944	0.107	51.5944	0.087	51.5944	0.099	51.5944	0.089	51.5944	0.116	51.5944	0.104
51.6206	0.096	51.6206	0.1	51.6206	0.081	51.6206	0.091	51.6206	0.089	51.6206	0.121	51.6206	0.104
51.6469	0.093	51.6469	0.101	51.6469	0.077	51.6469	0.082	51.6469	0.084	51.6469	0.12	51.6469	0.101
51.6731	0.089	51.6731	0.103	51.6731	0.077	51.6731	0.079	51.6731	0.079	51.6731	0.114	51.6731	0.1
51.6994	0.084	51.6994	0.095	51.6994	0.076	51.6994	0.085	51.6994	0.081	51.6994	0.103	51.6994	0.1
51.7257	0.079	51.7257	0.091	51.7257	0.077	51.7257	0.089	51.7257	0.082	51.7257	0.091	51.7257	0.1
51.7519	0.076	51.7519	0.093	51.7519	0.078	51.7519	0.093	51.7519	0.076	51.7519	0.083	51.7519	0.103
51.7782	0.075	51.7782	0.094	51.7782	0.08	51.7782	0.093	51.7782	0.075	51.7782	0.083	51.7782	0.101
51.8045	0.077	51.8045	0.094	51.8045	0.079	51.8045	0.092	51.8045	0.074	51.8045	0.084	51.8045	0.099
51.8307	0.08	51.8307	0.094	51.8307	0.077	51.8307	0.088	51.8307	0.077	51.8307	0.083	51.8307	0.098
51.857	0.084	51.857	0.097	51.857	0.073	51.857	0.086	51.857	0.074	51.857	0.085	51.857	0.099
51.8832	0.087	51.8832	0.102	51.8832	0.073	51.8832	0.083	51.8832	0.075	51.8832	0.081	51.8832	0.101
51.9095	0.089	51.9095	0.104	51.9095	0.082	51.9095	0.091	51.9095	0.081	51.9095	0.078	51.9095	0.103
51.9358	0.09	51.9358	0.102	51.9358	0.102	51.9358	0.098	51.9358	0.084	51.9358	0.076	51.9358	0.105
51.962	0.09	51.962	0.1	51.962	0.124	51.962	0.107	51.962	0.087	51.962	0.073	51.962	0.109
51.9883	0.093	51.9883	0.101	51.9883	0.138	51.9883	0.114	51.9883	0.086	51.9883	0.077	51.9883	0.108
52.0145	0.103	52.0145	0.101	52.0145	0.14	52.0145	0.116	52.0145	0.098	52.0145	0.079	52.0145	0.106
52.0408	0.121	52.0408	0.102	52.0408	0.139	52.0408	0.118	52.0408	0.132	52.0408	0.08	52.0408	0.101
52.0671	0.145	52.0671	0.105	52.0671	0.131	52.0671	0.122	52.0671	0.165	52.0671	0.083	52.0671	0.1
52.0933	0.168	52.0933	0.114	52.0933	0.124	52.0933	0.119	52.0933	0.191	52.0933	0.082	52.0933	0.098
52.1196	0.184	52.1196	0.126	52.1196	0.122	52.1196	0.128	52.1196	0.194	52.1196	0.092	52.1196	0.099
52.1458	0.188	52.1458	0.131	52.1458	0.127	52.1458	0.129	52.1458	0.191	52.1458	0.1	52.1458	0.108
52.1721	0.179	52.1721	0.132	52.1721	0.129	52.1721	0.126	52.1721	0.178	52.1721	0.107	52.1721	0.117
52.1984	0.165	52.1984	0.13	52.1984	0.117	52.1984	0.121	52.1984	0.161	52.1984	0.116	52.1984	0.121
52.2246	0.151	52.2246	0.118	52.2246	0.109	52.2246	0.108	52.2246	0.153	52.2246	0.118	52.2246	0.123
52.2509	0.142	52.2509	0.106	52.2509	0.104	52.2509	0.102	52.2509	0.155	52.2509	0.123	52.2509	0.122
52.2771	0.135	52.2771	0.099	52.2771	0.102	52.2771	0.099	52.2771	0.149	52.2771	0.118	52.2771	0.122
52.3034	0.129	52.3034	0.095	52.3034	0.106	52.3034	0.093	52.3034	0.137	52.3034	0.115	52.3034	0.117
52.3297	0.122	52.3297	0.092	52.3297	0.107	52.3297	0.093	52.3297	0.118	52.3297	0.116	52.3297	0.115
52.3559	0.112	52.3559	0.091	52.3559	0.109	52.3559	0.09	52.3559	0.113	52.3559	0.115	52.3559	0.112
52.3822	0.104	52.3822	0.091	52.3822	0.104	52.3822	0.083	52.3822	0.129	52.3822	0.117	52.3822	0.106
52.4085	0.098	52.4085	0.087	52.4085	0.094	52.4085	0.08	52.4085	0.15	52.4085	0.119	52.4085	0.1
52.4347	0.096	52.4347	0.085	52.4347	0.094	52.4347	0.082	52.4347	0.164	52.4347	0.123	52.4347	0.098
52.461	0.097	52.461	0.086	52.461	0.093	52.461	0.085	52.461	0.16	52.461	0.132	52.461	0.1
52.4872	0.097	52.4872	0.086	52.4872	0.093	52.4872	0.088	52.4872	0.152	52.4872	0.134	52.4872	0.103
52.5135	0.099	52.5135	0.086	52.5135	0.094	52.5135	0.088	52.5135	0.137	52.5135	0.139	52.5135	0.105
52.5397	0.103	52.5397	0.081	52.5397	0.091	52.5397	0.083	52.5397	0.126	52.5397	0.139	52.5397	0.104
52.566	0.11	52.566	0.081	52.566	0.087	52.566	0.08	52.566	0.117	52.566	0.137	52.566	0.101
52.5923	0.117	52.5923	0.081	52.5923	0.081	52.5923	0.074	52.5923	0.122	52.5923	0.131	52.5923	0.103
52.6185	0.124	52.6185	0.08	52.6185	0.076	52.6185	0.074	52.6185	0.117	52.6185	0.136	52.6185	0.099
52.6448	0.126	52.6448	0.081	52.6448	0.08	52.6448	0.086	52.6448	0.109	52.6448	0.154	52.6448	0.103
52.6711	0.123	52.6711	0.081	52.6711	0.083	52.6711	0.093	52.6711	0.096	52.6711	0.18	52.6711	0.106
52.6973	0.118	52.6973	0.076	52.6973	0.087	52.6973	0.101	52.6973	0.094	52.6973	0.207	52.6973	0.105
52.7236	0.115	52.7236	0.079	52.7236	0.091	52.7236	0.103	52.7236	0.094	52.7236	0.218	52.7236	0.101
52.7498	0.115	52.7498	0.077	52.7498	0.095	52.7498	0.106	52.7498	0.098	52.7498	0.211	52.7498	0.097
52.7761	0.117	52.7761	0.084	52.7761	0.099	52.7761	0.115	52.7761	0.111	52.7761	0.196	52.7761	0.096
52.8024	0.12	52.8024	0.086	52.8024	0.104	52.8024	0.121	52.8024	0.121	52.8024	0.179	52.8024	0.1
52.8286	0.123	52.8286	0.087	52.8286	0.111	52.8286	0.127	52.8286	0.127	52.8286	0.167	52.8286	0.101
52.8549	0.123	52.8549	0.089	52.8549	0.113	52.8549	0.133	52.8549	0.125	52.8549	0.158	52.8549	0.107
52.8811	0.121	52.8811	0.086	52.8811	0.119	52.8811	0.129	52.8811	0.118	52.8811	0.157	52.8811	0.11
52.9074	0.118	52.9074	0.084	52.9074	0.123	52.9074	0.122	52.9074	0.112	52.9074	0.151	52.9074	0.109
52.9337	0.114	52.9337	0.086	52.9337	0.135	52.9337	0.113	52.9337	0.107	52.9337	0.138	52.9337	0.109
52.9599	0.11	52.9599	0.084	52.9599	0.142	52.9599	0.11	52.9599	0.099	52.9599	0.128	52.9599	0.109
52.9862	0.107	52.9862	0.089	52.9862	0.148	52.9862	0.113	52.9862	0.102	52.9862	0.122	52.9862	0.105
53.0124	0.107	53.0124	0.089	53.0124	0.149	53.0124	0.11	53.0124	0.097	53.0124	0.122	53.0124	0.106
53.0387	0.114	53.0387	0.091	53.0387	0.148	53.0387	0.161	53.0387	0.097	53.0387	0.123	53.0387	0.101
53.065	0.123	53.065	0.1	53.065	0.15	53.065	0.229	53.065	0.099	53.065	0.124	53.065	0.106
53.0912	0.133	53.0912	0.111	53.0912	0.164	53.0912	0.279	53.0912	0.105	53.0912	0.125	53.0912	0.112
53.1175	0.14	53.1175	0.118	53.1175	0.174	53.1175	0.294	53.1175	0.111	53.1175	0.127	53.1175	0.113
53.1437	0.141	53.1437	0.122	53.1437	0.175	53.1437	0.285	53.1437	0.116	53.1437	0.132	53.1437	0.117
53.17	0.137	53.17	0.115	53.17	0.165	53.17	0.256	53.17	0.115	53.17	0.133	53.17	0.114
53.1963	0.129	53.1963	0.111	53.1963	0.149	53.1963	0.228	53.1963	0.112	53.1963	0.131	53.1963	0.109
53.2225	0.119	53.2225	0.106	53.2225	0.131	53.2225	0.197	53.2225	0.106	53.2225	0.122	53.2225	0.099
53.2488	0.112	53.2488	0.099	53.2488	0.121	53.2488	0.206	53.2488	0.102	53.2488	0.116	53.2488	0.092
53.2751	0.107	53.2751	0.095	53.2751	0.128	53.2751	0.206	53.2751	0.1	53.2751	0.11	53.2751	0.097
53.3013	0.103	53.3013	0.093	53.3013	0.136	53.3013	0.183	53.3013	0.099	53.3013	0.1	53.3013	0.101
53.3276	0.1	53.3276	0.086	53.3276	0.136	53.3276	0.145	53.3276	0.092	53.3276	0.093	53.3276	0.107
53.3538	0.097	53.3538	0.078	53.3538	0.13	53.3538	0.109	53.3538	0.085	53.3538	0.087	53.3538	0.111
53.3801	0.094	53.3801	0.066	53.3801	0.118	53.3801	0.084	53.3801	0.076	53.3801	0.076	53.3801	0.113
53.4064	0.089	53.4064	0.067	53.4064	0.103	53.4064	0.081	53.4064	0.069	53.4064	0.074	53.4064	0.115
53.4326	0.085	53.4326	0.069	53.4326	0.095	53.4326	0.083	53.4326	0.067	53.4326	0.068	53.4326	0.107
53.4589	0.081	53.4589	0.068	53.4589	0.092	53.4589	0.082	53.4589	0.068	53.4589	0.067	53.4589	0.104
53.4851	0.079	53.4851	0.069	53.4851	0.089	53.4851	0.074	53.4851	0.071	53.4851	0.069	53.4851	0.1
53.5114	0.077	53.5114	0.07	53.5114	0.081	53.5114	0.07	53.5114	0.069	53.5114	0.068	53.5114	0.1
53.5376	0.077	53.5376	0.071	53.5376	0.079	53.5376	0.071	53.5376	0.064	53.5376	0.068	53.5376	0.107
53.5639	0.078	53.5639	0.072	53.5639	0.078	53.5639	0.073	53.5639	0.064	53.5639	0.07	53.5639	0.105
53.5902	0.079	53.5902	0.073	53.5902	0.074	53.5902	0.072	53.5902	0.061	53.5902	0.071	53.5902	0.107
53.6164	0.08	53.6164	0.079	53.6164	0.07	53.6164	0.072	53.6164	0.061	53.6164	0.071	53.6164	0.107
53.6427	0.081	53.6427	0.076	53.6427	0.073	53.6427	0.074	53.6427	0.059	53.6427	0.068	53.6427	0.108
53.669	0.081	53.669	0.072	53.669	0.073	53.669	0.08	53.669	0.062	53.669	0.067	53.669	0.108
53.6952	0.082	53.6952	0.068	53.6952	0.074	53.6952	0.078	53.6952	0.065	53.6952	0.067	53.6952	0.105
53.7215	0.084	53.7215	0.062	53.7215	0.072	53.7215	0.082	53.7215	0.06	53.7215	0.069	53.7215	0.109
53.7477	0.087	53.7477	0.06	53.7477	0.074	53.7477	0.081	53.7477	0.062	53.7477	0.069	53.7477	0.11
53.774	0.089	53.774	0.059	53.774	0.072	53.774	0.084	53.774	0.064	53.774	0.072	53.774	0.107
53.8003	0.091	53.8003	0.063	53.8003	0.068	53.8003	0.09	53.8003	0.065	53.8003	0.075	53.8003	0.105
53.8265	0.091	53.8265	0.071	53.8265	0.066	53.8265	0.093	53.8265	0.067	53.8265	0.072	53.8265	0.105
53.8528	0.092	53.8528	0.074	53.8528	0.07	53.8528	0.093	53.8528	0.071	53.8528	0.072	53.8528	0.107
53.879	0.094	53.879	0.078	53.879	0.076	53.879	0.094	53.879	0.074	53.879	0.076	53.879	0.107
53.9053	0.098	53.9053	0.079	53.9053	0.083	53.9053	0.086	53.9053	0.074	53.9053	0.078	53.9053	0.107
53.9316	0.104	53.9316	0.078	53.9316	0.087	53.9316	0.082	53.9316	0.071	53.9316	0.077	53.9316	0.114
53.9578	0.11	53.9578	0.08	53.9578	0.099	53.9578	0.076	53.9578	0.075	53.9578	0.075	53.9578	0.111
53.9841	0.114	53.9841	0.078	53.9841	0.105	53.9841	0.075	53.9841	0.072	53.9841	0.076	53.9841	0.114
54.0103	0.116	54.0103	0.077	54.0103	0.105	54.0103	0.081	54.0103	0.071	54.0103	0.075	54.0103	0.118
54.0366	0.113	54.0366	0.075	54.0366	0.103	54.0366	0.083	54.0366	0.07	54.0366	0.071	54.0366	0.118
54.0629	0.108	54.0629	0.072	54.0629	0.097	54.0629	0.084	54.0629	0.073	54.0629	0.075	54.0629	0.113
54.0891	0.101	54.0891	0.07	54.0891	0.094	54.0891	0.084	54.0891	0.074	54.0891	0.08	54.0891	0.112
54.1154	0.093	54.1154	0.069	54.1154	0.089	54.1154	0.084	54.1154	0.075	54.1154	0.081	54.1154	0.109
54.1416	0.088	54.1416	0.069	54.1416	0.087	54.1416	0.083	54.1416	0.072	54.1416	0.079	54.1416	0.107
54.1679	0.085	54.1679	0.074	54.1679	0.087	54.1679	0.08	54.1679	0.074	54.1679	0.083	54.1679	0.1
54.1942	0.084	54.1942	0.076	54.1942	0.087	54.1942	0.088	54.1942	0.075	54.1942	0.089	54.1942	0.102
54.2204	0.086	54.2204	0.082	54.2204	0.089	54.2204	0.097	54.2204	0.081	54.2204	0.088	54.2204	0.107
54.2467	0.089	54.2467	0.091	54.2467	0.089	54.2467	0.112	54.2467	0.087	54.2467	0.101	54.2467	0.108
54.273	0.091	54.273	0.093	54.273	0.089	54.273	0.121	54.273	0.094	54.273	0.117	54.273	0.109
54.2992	0.094	54.2992	0.094	54.2992	0.095	54.2992	0.123	54.2992	0.096	54.2992	0.121	54.2992	0.109
54.3255	0.094	54.3255	0.093	54.3255	0.098	54.3255	0.115	54.3255	0.093	54.3255	0.121	54.3255	0.107
54.3517	0.093	54.3517	0.091	54.3517	0.094	54.3517	0.114	54.3517	0.088	54.3517	0.115	54.3517	0.103
54.378	0.09	54.378	0.097	54.378	0.09	54.378	0.104	54.378	0.085	54.378	0.112	54.378	0.101
54.4042	0.087	54.4042	0.095	54.4042	0.088	54.4042	0.103	54.4042	0.08	54.4042	0.111	54.4042	0.101
54.4305	0.085	54.4305	0.094	54.4305	0.089	54.4305	0.102	54.4305	0.08	54.4305	0.109	54.4305	0.108
54.4568	0.083	54.4568	0.095	54.4568	0.089	54.4568	0.106	54.4568	0.081	54.4568	0.119	54.4568	0.112
54.483	0.08	54.483	0.087	54.483	0.091	54.483	0.102	54.483	0.084	54.483	0.122	54.483	0.11
54.5093	0.079	54.5093	0.082	54.5093	0.095	54.5093	0.095	54.5093	0.08	54.5093	0.12	54.5093	0.104
54.5356	0.078	54.5356	0.079	54.5356	0.094	54.5356	0.087	54.5356	0.078	54.5356	0.117	54.5356	0.105
54.5618	0.074	54.5618	0.082	54.5618	0.088	54.5618	0.09	54.5618	0.083	54.5618	0.112	54.5618	0.101
54.5881	0.069	54.5881	0.092	54.5881	0.081	54.5881	0.085	54.5881	0.085	54.5881	0.11	54.5881	0.102
54.6143	0.077	54.6143	0.095	54.6143	0.082	54.6143	0.085	54.6143	0.084	54.6143	0.111	54.6143	0.103
54.6406	0.104	54.6406	0.096	54.6406	0.087	54.6406	0.088	54.6406	0.087	54.6406	0.118	54.6406	0.114
54.6668	0.148	54.6668	0.102	54.6668	0.09	54.6668	0.093	54.6668	0.09	54.6668	0.14	54.6668	0.121
54.6931	0.21	54.6931	0.107	54.6931	0.099	54.6931	0.098	54.6931	0.106	54.6931	0.153	54.6931	0.126
54.7194	0.279	54.7194	0.129	54.7194	0.139	54.7194	0.109	54.7194	0.129	54.7194	0.155	54.7194	0.132
54.7456	0.34	54.7456	0.152	54.7456	0.216	54.7456	0.172	54.7456	0.157	54.7456	0.215	54.7456	0.178
54.7719	0.374	54.7719	0.176	54.7719	0.312	54.7719	0.249	54.7719	0.186	54.7719	0.409	54.7719	0.242
54.7982	0.376	54.7982	0.186	54.7982	0.377	54.7982	0.301	54.7982	0.194	54.7982	0.595	54.7982	0.298
54.8244	0.362	54.8244	0.184	54.8244	0.399	54.8244	0.314	54.8244	0.182	54.8244	0.695	54.8244	0.322
54.8507	0.341	54.8507	0.18	54.8507	0.377	54.8507	0.295	54.8507	0.165	54.8507	0.706	54.8507	0.315
54.8769	0.322	54.8769	0.181	54.8769	0.319	54.8769	0.254	54.8769	0.143	54.8769	0.627	54.8769	0.282
54.9032	0.323	54.9032	0.187	54.9032	0.264	54.9032	0.223	54.9032	0.138	54.9032	0.505	54.9032	0.246
54.9295	0.342	54.9295	0.197	54.9295	0.237	54.9295	0.197	54.9295	0.139	54.9295	0.396	54.9295	0.22
54.9557	0.366	54.9557	0.197	54.9557	0.232	54.9557	0.214	54.9557	0.139	54.9557	0.349	54.9557	0.217
54.982	0.381	54.982	0.195	54.982	0.236	54.982	0.222	54.982	0.138	54.982	0.396	54.982	0.222
55.0082	0.374	55.0082	0.172	55.0082	0.213	55.0082	0.211	55.0082	0.121	55.0082	0.398	55.0082	0.214
55.0345	0.346	55.0345	0.151	55.0345	0.168	55.0345	0.175	55.0345	0.101	55.0345	0.339	55.0345	0.187
55.0608	0.302	55.0608	0.133	55.0608	0.121	55.0608	0.136	55.0608	0.089	55.0608	0.256	55.0608	0.148
55.087	0.256	55.087	0.126	55.087	0.087	55.087	0.109	55.087	0.084	55.087	0.163	55.087	0.124
55.1133	0.221	55.1133	0.115	55.1133	0.078	55.1133	0.105	55.1133	0.088	55.1133	0.125	55.1133	0.116
55.1395	0.202	55.1395	0.109	55.1395	0.086	55.1395	0.104	55.1395	0.092	55.1395	0.135	55.1395	0.12
55.1658	0.195	55.1658	0.113	55.1658	0.091	55.1658	0.094	55.1658	0.094	55.1658	0.133	55.1658	0.121
55.1921	0.192	55.1921	0.121	55.1921	0.099	55.1921	0.127	55.1921	0.098	55.1921	0.129	55.1921	0.132
55.2183	0.183	55.2183	0.128	55.2183	0.112	55.2183	0.246	55.2183	0.109	55.2183	0.129	55.2183	0.152
55.2446	0.164	55.2446	0.135	55.2446	0.121	55.2446	0.344	55.2446	0.119	55.2446	0.128	55.2446	0.156
55.2709	0.14	55.2709	0.131	55.2709	0.12	55.2709	0.396	55.2709	0.121	55.2709	0.131	55.2709	0.16
55.2971	0.117	55.2971	0.12	55.2971	0.115	55.2971	0.387	55.2971	0.121	55.2971	0.13	55.2971	0.157
55.3234	0.099	55.3234	0.109	55.3234	0.109	55.3234	0.332	55.3234	0.11	55.3234	0.124	55.3234	0.146
55.3496	0.09	55.3496	0.106	55.3496	0.102	55.3496	0.267	55.3496	0.103	55.3496	0.105	55.3496	0.139
55.3759	0.086	55.3759	0.106	55.3759	0.095	55.3759	0.209	55.3759	0.093	55.3759	0.09	55.3759	0.132
55.4021	0.087	55.4021	0.105	55.4021	0.092	55.4021	0.192	55.4021	0.086	55.4021	0.085	55.4021	0.135
55.4284	0.089	55.4284	0.104	55.4284	0.096	55.4284	0.227	55.4284	0.09	55.4284	0.08	55.4284	0.133
55.4547	0.089	55.4547	0.099	55.4547	0.096	55.4547	0.224	55.4547	0.088	55.4547	0.082	55.4547	0.126
55.4809	0.087	55.4809	0.086	55.4809	0.094	55.4809	0.192	55.4809	0.083	55.4809	0.084	55.4809	0.122
55.5072	0.085	55.5072	0.078	55.5072	0.086	55.5072	0.134	55.5072	0.078	55.5072	0.083	55.5072	0.114
55.5335	0.082	55.5335	0.077	55.5335	0.083	55.5335	0.089	55.5335	0.072	55.5335	0.084	55.5335	0.108
55.5597	0.08	55.5597	0.073	55.5597	0.082	55.5597	0.074	55.5597	0.074	55.5597	0.077	55.5597	0.107
55.586	0.079	55.586	0.072	55.586	0.082	55.586	0.087	55.586	0.076	55.586	0.077	55.586	0.107
55.6122	0.078	55.6122	0.076	55.6122	0.081	55.6122	0.089	55.6122	0.077	55.6122	0.08	55.6122	0.105
55.6385	0.079	55.6385	0.076	55.6385	0.084	55.6385	0.094	55.6385	0.08	55.6385	0.077	55.6385	0.105
55.6648	0.08	55.6648	0.078	55.6648	0.085	55.6648	0.098	55.6648	0.078	55.6648	0.078	55.6648	0.112
55.691	0.081	55.691	0.079	55.691	0.084	55.691	0.103	55.691	0.075	55.691	0.077	55.691	0.115
55.7173	0.082	55.7173	0.082	55.7173	0.082	55.7173	0.106	55.7173	0.071	55.7173	0.078	55.7173	0.118
55.7435	0.082	55.7435	0.082	55.7435	0.084	55.7435	0.108	55.7435	0.067	55.7435	0.079	55.7435	0.115
55.7698	0.08	55.7698	0.075	55.7698	0.093	55.7698	0.103	55.7698	0.069	55.7698	0.079	55.7698	0.113
55.7961	0.077	55.7961	0.081	55.7961	0.099	55.7961	0.102	55.7961	0.069	55.7961	0.078	55.7961	0.112
55.8223	0.074	55.8223	0.103	55.8223	0.105	55.8223	0.101	55.8223	0.068	55.8223	0.08	55.8223	0.107
55.8486	0.073	55.8486	0.123	55.8486	0.118	55.8486	0.099	55.8486	0.069	55.8486	0.082	55.8486	0.108
55.8748	0.073	55.8748	0.136	55.8748	0.128	55.8748	0.096	55.8748	0.07	55.8748	0.08	55.8748	0.11
55.9011	0.074	55.9011	0.138	55.9011	0.136	55.9011	0.094	55.9011	0.069	55.9011	0.077	55.9011	0.109
55.9274	0.075	55.9274	0.127	55.9274	0.148	55.9274	0.09	55.9274	0.068	55.9274	0.079	55.9274	0.107
55.9536	0.077	55.9536	0.11	55.9536	0.159	55.9536	0.085	55.9536	0.066	55.9536	0.079	55.9536	0.103
55.9799	0.081	55.9799	0.09	55.9799	0.172	55.9799	0.082	55.9799	0.07	55.9799	0.082	55.9799	0.104
56.0061	0.083	56.0061	0.084	56.0061	0.178	56.0061	0.085	56.0061	0.068	56.0061	0.082	56.0061	0.105
56.0324	0.085	56.0324	0.091	56.0324	0.182	56.0324	0.088	56.0324	0.067	56.0324	0.08	56.0324	0.108
56.0587	0.085	56.0587	0.098	56.0587	0.183	56.0587	0.088	56.0587	0.067	56.0587	0.077	56.0587	0.106
56.0849	0.084	56.0849	0.099	56.0849	0.184	56.0849	0.09	56.0849	0.069	56.0849	0.075	56.0849	0.111
56.1112	0.082	56.1112	0.093	56.1112	0.188	56.1112	0.088	56.1112	0.069	56.1112	0.07	56.1112	0.113
56.1375	0.078	56.1375	0.085	56.1375	0.195	56.1375	0.083	56.1375	0.077	56.1375	0.066	56.1375	0.113
56.1637	0.076	56.1637	0.078	56.1637	0.196	56.1637	0.082	56.1637	0.084	56.1637	0.066	56.1637	0.112
56.19	0.077	56.19	0.076	56.19	0.191	56.19	0.083	56.19	0.091	56.19	0.066	56.19	0.106
56.2162	0.079	56.2162	0.076	56.2162	0.187	56.2162	0.089	56.2162	0.092	56.2162	0.064	56.2162	0.101
56.2425	0.082	56.2425	0.077	56.2425	0.177	56.2425	0.09	56.2425	0.093	56.2425	0.061	56.2425	0.1
56.2687	0.084	56.2687	0.078	56.2687	0.162	56.2687	0.092	56.2687	0.093	56.2687	0.065	56.2687	0.1
56.295	0.086	56.295	0.079	56.295	0.156	56.295	0.094	56.295	0.09	56.295	0.068	56.295	0.106
56.3213	0.086	56.3213	0.077	56.3213	0.152	56.3213	0.091	56.3213	0.086	56.3213	0.067	56.3213	0.108
56.3475	0.083	56.3475	0.078	56.3475	0.148	56.3475	0.087	56.3475	0.088	56.3475	0.07	56.3475	0.111
56.3738	0.08	56.3738	0.077	56.3738	0.147	56.3738	0.084	56.3738	0.084	56.3738	0.075	56.3738	0.113
56.4001	0.08	56.4001	0.077	56.4001	0.137	56.4001	0.079	56.4001	0.082	56.4001	0.078	56.4001	0.106
56.4263	0.082	56.4263	0.074	56.4263	0.129	56.4263	0.079	56.4263	0.078	56.4263	0.075	56.4263	0.103
56.4526	0.084	56.4526	0.076	56.4526	0.12	56.4526	0.073	56.4526	0.076	56.4526	0.072	56.4526	0.1
56.4788	0.087	56.4788	0.074	56.4788	0.112	56.4788	0.071	56.4788	0.076	56.4788	0.072	56.4788	0.104
56.5051	0.091	56.5051	0.076	56.5051	0.111	56.5051	0.069	56.5051	0.074	56.5051	0.074	56.5051	0.101
56.5314	0.093	56.5314	0.076	56.5314	0.104	56.5314	0.07	56.5314	0.074	56.5314	0.075	56.5314	0.101
56.5576	0.096	56.5576	0.081	56.5576	0.103	56.5576	0.075	56.5576	0.072	56.5576	0.08	56.5576	0.104
56.5839	0.1	56.5839	0.092	56.5839	0.104	56.5839	0.078	56.5839	0.071	56.5839	0.083	56.5839	0.108
56.6101	0.105	56.6101	0.1	56.6101	0.094	56.6101	0.079	56.6101	0.074	56.6101	0.09	56.6101	0.11
56.6364	0.11	56.6364	0.105	56.6364	0.101	56.6364	0.082	56.6364	0.08	56.6364	0.091	56.6364	0.114
56.6627	0.114	56.6627	0.11	56.6627	0.108	56.6627	0.086	56.6627	0.084	56.6627	0.089	56.6627	0.113
56.6889	0.117	56.6889	0.105	56.6889	0.113	56.6889	0.085	56.6889	0.088	56.6889	0.084	56.6889	0.117
56.7152	0.117	56.7152	0.101	56.7152	0.114	56.7152	0.084	56.7152	0.086	56.7152	0.083	56.7152	0.114
56.7414	0.115	56.7414	0.1	56.7414	0.108	56.7414	0.085	56.7414	0.085	56.7414	0.082	56.7414	0.116
56.7677	0.111	56.7677	0.099	56.7677	0.105	56.7677	0.081	56.7677	0.079	56.7677	0.081	56.7677	0.112
56.794	0.107	56.794	0.101	56.794	0.095	56.794	0.079	56.794	0.08	56.794	0.082	56.794	0.106
56.8202	0.103	56.8202	0.095	56.8202	0.086	56.8202	0.076	56.8202	0.079	56.8202	0.085	56.8202	0.106
56.8465	0.099	56.8465	0.093	56.8465	0.09	56.8465	0.076	56.8465	0.076	56.8465	0.086	56.8465	0.111
56.8727	0.096	56.8727	0.086	56.8727	0.091	56.8727	0.078	56.8727	0.076	56.8727	0.087	56.8727	0.109
56.899	0.091	56.899	0.077	56.899	0.087	56.899	0.078	56.899	0.073	56.899	0.083	56.899	0.11
56.9253	0.087	56.9253	0.071	56.9253	0.081	56.9253	0.078	56.9253	0.066	56.9253	0.081	56.9253	0.112
56.9515	0.082	56.9515	0.072	56.9515	0.078	56.9515	0.076	56.9515	0.064	56.9515	0.079	56.9515	0.115
56.9778	0.077	56.9778	0.069	56.9778	0.078	56.9778	0.069	56.9778	0.059	56.9778	0.076	56.9778	0.114
57.004	0.075	57.004	0.072	57.004	0.077	57.004	0.067	57.004	0.062	57.004	0.07	57.004	0.118
57.0303	0.073	57.0303	0.071	57.0303	0.077	57.0303	0.068	57.0303	0.065	57.0303	0.067	57.0303	0.127
57.0566	0.074	57.0566	0.072	57.0566	0.077	57.0566	0.073	57.0566	0.065	57.0566	0.069	57.0566	0.13
57.0828	0.077	57.0828	0.074	57.0828	0.077	57.0828	0.079	57.0828	0.071	57.0828	0.07	57.0828	0.13
57.1091	0.079	57.1091	0.081	57.1091	0.074	57.1091	0.088	57.1091	0.077	57.1091	0.075	57.1091	0.129
57.1354	0.082	57.1354	0.085	57.1354	0.071	57.1354	0.09	57.1354	0.081	57.1354	0.082	57.1354	0.127
57.1616	0.085	57.1616	0.088	57.1616	0.07	57.1616	0.099	57.1616	0.085	57.1616	0.092	57.1616	0.126
57.1879	0.088	57.1879	0.084	57.1879	0.074	57.1879	0.105	57.1879	0.085	57.1879	0.104	57.1879	0.121
57.2141	0.089	57.2141	0.085	57.2141	0.074	57.2141	0.113	57.2141	0.085	57.2141	0.116	57.2141	0.122
57.2404	0.09	57.2404	0.084	57.2404	0.075	57.2404	0.114	57.2404	0.081	57.2404	0.132	57.2404	0.12
57.2666	0.088	57.2666	0.08	57.2666	0.072	57.2666	0.111	57.2666	0.079	57.2666	0.136	57.2666	0.115
57.2929	0.086	57.2929	0.078	57.2929	0.07	57.2929	0.109	57.2929	0.079	57.2929	0.133	57.2929	0.112
57.3192	0.083	57.3192	0.083	57.3192	0.071	57.3192	0.107	57.3192	0.08	57.3192	0.128	57.3192	0.109
57.3454	0.081	57.3454	0.085	57.3454	0.068	57.3454	0.097	57.3454	0.08	57.3454	0.118	57.3454	0.108
57.3717	0.08	57.3717	0.082	57.3717	0.072	57.3717	0.091	57.3717	0.077	57.3717	0.116	57.3717	0.111
57.398	0.082	57.398	0.083	57.398	0.078	57.398	0.091	57.398	0.075	57.398	0.114	57.398	0.107
57.4242	0.085	57.4242	0.09	57.4242	0.079	57.4242	0.089	57.4242	0.077	57.4242	0.117	57.4242	0.106
57.4505	0.089	57.4505	0.1	57.4505	0.078	57.4505	0.085	57.4505	0.074	57.4505	0.116	57.4505	0.109
[truncated: 1,239 more rows]

## Sheet: Supplementary Fig. 15.
Supplementary Fig. 15
x1-axis data	y1-axis data	x2-axis data	y2-axis data	x3-axis data	y3-axis data	x4-axis data	y4-axis data	x5-axis data	y5-axis data	x6-axis data	y6-axis data	x7-axis data	y7-axis data
0	0.05073	0.00272	0.05077	0	0.05144	0.000996512	0.04998	0.000669056	0.04953	0	0.04878	0	0.04809
0	0.05134	0.0034	0.05138	0	0.05144	0.000996512	0.04998	0.000669056	0.04953	0	0.04936	0	0.04809
0	0.05134	0.0034	0.05077	0	0.05083	0.000996512	0.04998	0.000669056	0.04953	0	0.04936	0	0.04809
0	0.05134	0.00272	0.05138	0	0.05144	0.000996512	0.05059	0.00134	0.04953	0	0.04936	0	0.04809
0	0.05134	0.0034	0.05199	0	0.05144	0.000996512	0.04998	0.00134	0.04953	0	0.04936	0	0.04809
0	0.05195	0.00272	0.05199	0	0.05144	0.000996512	0.05059	0.00134	0.04953	0	0.04878	0	0.04809
0	0.05195	0.00272	0.05199	0	0.05144	0.000996512	0.04998	0.00134	0.04953	0	0.04936	0	0.04809
0	0.05195	0.0034	0.05199	0	0.05205	0.000996512	0.05059	0.00134	0.04953	0	0.04936	0	0.04809
0	0.05195	0.0034	0.05199	0	0.05205	0.000996512	0.05059	0.00134	0.04953	0	0.04936	0	0.04809
0	0.05195	0.00272	0.05199	0	0.05144	0.000996512	0.05059	0.000669056	0.04953	0	0.04936	0	0.04809
0	0.05195	0.00272	0.05138	0	0.05144	0.000996512	0.05059	0.000669056	0.04953	0	0.04936	0	0.04809
0	0.05195	0.00272	0.05199	0	0.05144	0.000996512	0.05059	0.000669056	0.04953	0	0.04936	0	0.04809
0	0.05134	0.00272	0.05138	0	0.05144	0.000996512	0.04998	0.000669056	0.04953	0	0.04936	0	0.04809
0	0.05134	0.00272	0.05138	0	0.05144	0.000996512	0.04998	0.000669056	0.04953	0	0.04936	0	0.04809
0	0.05134	0.00272	0.05138	0	0.05144	0.000996512	0.04998	0.000669056	0.04953	0	0.04936	0	0.04809
0	0.05134	0.0034	0.05138	0	0.05144	0.000996512	0.04998	0.000669056	0.04953	0	0.04936	0	0.04809
0	0.05134	0.0034	0.05138	0	0.05144	0.000996512	0.04998	0.00134	0.04953	0	0.04936	0	0.04751
0	0.05134	0.0034	0.05138	0	0.05144	0.000996512	0.04998	0.000669056	0.04953	0	0.04936	0	0.04751
0	0.05134	0.0034	0.05138	0	0.05144	0.000996512	0.04938	0.000669056	0.04893	0	0.04936	0	0.04751
0	0.05073	0.0034	0.05138	0	0.05144	0.000996512	0.04998	0.000669056	0.04953	0	0.04936	0	0.04751
0	0.05073	0.0034	0.05138	0	0.05144	0.000996512	0.04938	0.000669056	0.04953	0	0.04936	0	0.04751
0	0.05073	0.00272	0.05138	0	0.05144	0.000996512	0.04938	0.000669056	0.04893	0	0.04936	0	0.04751
0	0.05011	0.00272	0.05138	0	0.05144	0.000996512	0.04938	0.000669056	0.04893	0	0.04936	0	0.04751
0	0.05011	0.00272	0.05138	0	0.05144	0.000996512	0.04938	0.000669056	0.04893	0	0.04936	0	0.04751
0	0.05011	0.00272	0.05138	0	0.05144	0.000996512	0.04938	0.000669056	0.04893	0	0.04936	0	0.04751
0	0.05011	0.00272	0.05138	0	0.05144	0.000996512	0.04938	0.000669056	0.04893	0	0.04878	0	0.04751
0	0.05011	0.00272	0.05077	0	0.05083	0.000996512	0.04938	0.000669056	0.04893	0	0.04878	0	0.04751
0	0.0495	0.0034	0.05077	0	0.05083	0.000996512	0.04938	0.000669056	0.04834	0	0.04878	0	0.04751
0	0.0495	0.00272	0.05077	0	0.05083	0.000996512	0.04938	0.000669056	0.04834	0	0.04878	0	0.04751
0	0.05011	0.0034	0.05077	0	0.05083	0.000996512	0.04938	0.000669056	0.04834	0	0.04878	0	0.04751
0	0.0495	0.00272	0.05138	0	0.05022	0.000996512	0.04938	0.000669056	0.04834	0	0.04878	0	0.04751
0	0.0495	0.00272	0.05138	0	0.05022	0.000996512	0.04938	0.000669056	0.04774	0	0.04878	0	0.04751
0	0.0495	0.00272	0.05138	0	0.05022	0.000996512	0.04938	0	0.04774	0	0.04878	0	0.04693
0	0.0495	0.00272	0.05138	0	0.05022	0.000996512	0.04938	0	0.04774	0	0.04878	0	0.04751
0	0.04889	0.00204	0.05077	0	0.05022	0.000996512	0.04938	0	0.04774	0	0.04878	0	0.04751
0	0.04889	0.00204	0.05077	0	0.05022	0.000996512	0.04938	0	0.04834	0	0.04878	0	0.04751
0	0.04889	0.00204	0.05077	0	0.05022	0.000996512	0.04938	0	0.04774	0	0.04878	0	0.04751
0	0.04889	0.00204	0.05077	0	0.05022	0.000996512	0.04938	0	0.04834	0	0.04878	0	0.04751
0	0.04889	0.00272	0.05077	0	0.0496	0.000996512	0.04878	0	0.04774	0	0.04878	0	0.04751
0	0.04889	0.00272	0.05077	0	0.0496	0.000996512	0.04878	0	0.04774	0	0.04878	0	0.04693
0	0.04889	0.00272	0.05077	0	0.0496	0.000996512	0.04878	0	0.04774	0	0.04878	0	0.04693
0	0.04889	0.00272	0.05077	0	0.0496	0.000996512	0.04878	0	0.04774	0	0.04878	0	0.04751
0	0.04828	0.00272	0.05015	0	0.0496	0.000996512	0.04878	0.000669056	0.04774	0	0.04878	0	0.04751
0	0.04828	0.00272	0.05015	0	0.04899	0.000996512	0.04878	0	0.04834	0	0.04878	0	0.04693
0	0.04828	0.00272	0.05015	0	0.04899	0.000996512	0.04878	0	0.04774	0	0.04819	0	0.04693
0	0.04828	0.00272	0.05015	0	0.04899	0	0.04878	0	0.04774	0	0.04819	0	0.04693
0	0.04828	0.00272	0.05015	0	0.04899	0	0.04878	0	0.04774	0	0.04819	0	0.04693
0	0.04828	0.00204	0.05015	0	0.04899	0	0.04878	0	0.04774	0	0.04819	0	0.04693
0	0.04767	0.00272	0.05015	0	0.04899	0	0.04818	0	0.04774	0	0.04819	0	0.04693
0	0.04767	0.00204	0.05015	0	0.04899	0	0.04818	0	0.04834	0	0.04819	0	0.04693
0	0.04767	0.00204	0.05015	0	0.04899	0	0.04818	0	0.04774	0	0.04819	0	0.04693
0	0.04767	0.00204	0.05015	0	0.04838	0	0.04818	0	0.04774	0	0.04819	0	0.04693
0	0.04706	0.00204	0.05015	0	0.04838	0	0.04818	0	0.04774	0	0.04819	0	0.04693
0	0.04706	0.00204	0.04954	0	0.04838	0	0.04818	0	0.04774	0	0.04819	0	0.04636
0	0.04706	0.00204	0.04954	0	0.04838	0	0.04818	0	0.04774	0	0.0476	0	0.04636
0	0.04706	0.00204	0.04954	0	0.04838	0	0.04818	0	0.04774	0	0.0476	0	0.04636
0	0.04645	0.00204	0.04954	0	0.04777	0	0.04818	0	0.04774	0	0.0476	0	0.04636
0	0.04645	0.00204	0.04954	0	0.04777	0	0.04757	0	0.04774	0	0.0476	0	0.04636
0	0.04645	0.00204	0.04954	0	0.04777	0	0.04757	0	0.04774	0	0.0476	0	0.04636
0	0.04645	0.00204	0.04954	0	0.04715	0	0.04757	0	0.04774	0	0.0476	0	0.04636
0	0.04645	0.00204	0.04954	0	0.04715	0	0.04757	0	0.04774	0	0.0476	0	0.04636
0	0.04645	0.00204	0.04954	0	0.04654	0	0.04757	0	0.04774	0	0.0476	0	0.04636
0	0.04645	0.00204	0.04893	0	0.04654	0	0.04757	0	0.04774	0	0.0476	0	0.04636
0	0.04645	0.00204	0.04893	0	0.04654	0	0.04757	0	0.04774	0	0.0476	0	0.04636
0	0.04584	0.00204	0.04893	0	0.04593	0	0.04757	0	0.04774	0	0.0476	0	0.04636
0	0.04584	0.00204	0.04893	0	0.04593	0	0.04757	0	0.04774	0	0.0476	0	0.04636
0	0.04523	0.00204	0.04832	0.000997108	0.04593	0	0.04757	0.000669056	0.04774	0	0.0476	0	0.04636
0	0.04523	0.00204	0.04832	0.000997108	0.04593	0	0.04757	0	0.04774	0	0.0476	0	0.04636
0	0.04523	0.00204	0.04832	0.000997108	0.04593	0	0.04757	0	0.04774	0	0.0476	0	0.04636
0	0.04523	0.00204	0.04832	0.000997108	0.04593	0	0.04757	0	0.04774	0	0.04819	0	0.04636
0	0.04523	0.00204	0.04771	0.000997108	0.04532	0	0.04757	0	0.04774	0	0.04819	0	0.04636
0	0.04523	0.00204	0.04771	0.000997108	0.04532	0	0.04757	0	0.04774	0	0.04819	0	0.04636
0	0.04461	0.00204	0.04771	0.000997108	0.04532	0	0.04757	0	0.04774	0	0.0476	0	0.04636
0	0.04461	0.00204	0.04771	0.000997108	0.04532	0	0.04697	0	0.04834	0	0.04819	0	0.04636
0	0.04461	0.00204	0.0471	0.000997108	0.04532	0	0.04697	0	0.04834	0	0.04819	0	0.04636
0	0.04461	0.00204	0.0471	0.000997108	0.04532	0	0.04697	0	0.04834	0	0.04819	0	0.04636
0	0.04461	0.00204	0.0471	0.000997108	0.04532	0	0.04697	0	0.04834	0	0.04819	0	0.04636
0	0.04461	0.00204	0.0471	0.000997108	0.04532	0	0.04697	0	0.04834	0	0.04819	0	0.04636
0	0.044	0.00204	0.04649	0.000997108	0.0447	0	0.04697	0	0.04834	0	0.04819	0	0.04636
0	0.044	0.00204	0.0471	0.000997108	0.0447	0	0.04697	0	0.04834	0	0.04819	0	0.04578
0	0.044	0.00204	0.0471	0.000997108	0.0447	0	0.04697	0	0.04774	0	0.0476	0	0.04578
0	0.044	0.00204	0.0471	0.000997108	0.04409	0	0.04697	0.000669056	0.04834	0	0.0476	0	0.04578
0	0.044	0.00204	0.04649	0.000997108	0.04409	0	0.04697	0.000669056	0.04834	0	0.0476	0	0.04578
0	0.044	0.00204	0.04649	0.000997108	0.04409	0	0.04697	0.000669056	0.04834	0	0.0476	0	0.04578
0	0.044	0.00204	0.04587	0.000997108	0.04409	0	0.04637	0	0.04834	0	0.0476	0	0.04578
0	0.044	0.00204	0.04587	0.000997108	0.04348	0	0.04637	0	0.04774	0	0.0476	0	0.04578
0	0.044	0.00204	0.04587	0.000997108	0.04348	0	0.04637	0.000669056	0.04774	0	0.0476	0	0.04578
0	0.04339	0.00136	0.04587	0.000997108	0.04348	0	0.04637	0.000669056	0.04774	0	0.0476	0	0.04578
0	0.04339	0.00136	0.04587	0.000997108	0.04287	0	0.04637	0	0.04774	0	0.0476	0	0.04578
0	0.04339	0.00204	0.04587	0.000997108	0.04287	0	0.04637	0.000669056	0.04774	0	0.0476	0	0.04578
0	0.04278	0.00204	0.04526	0.000997108	0.04287	0	0.04637	0.000669056	0.04774	0	0.0476	0	0.04578
0	0.04278	0.00204	0.04526	0.000997108	0.04225	0	0.04637	0.000669056	0.04774	0	0.0476	0	0.04578
0	0.04278	0.00136	0.04526	0.000997108	0.04225	0	0.04637	0.000669056	0.04774	0	0.0476	0	0.0452
0	0.04278	0.00136	0.04465	0.000997108	0.04225	0	0.04637	0.000669056	0.04774	0	0.0476	0	0.0452
0	0.04217	0.00136	0.04465	0.000997108	0.04164	0	0.04637	0	0.04774	0	0.0476	0	0.0452
0	0.04217	0.00136	0.04465	0.000997108	0.04164	0	0.04637	0	0.04774	0	0.0476	0	0.04578
0	0.04156	0.00136	0.04465	0.000997108	0.04164	0	0.04637	0	0.04774	0	0.0476	0	0.0452
0	0.04156	0.00136	0.04404	0.000997108	0.04164	0	0.04637	0	0.04774	0	0.0476	0	0.04578
0	0.04156	0.00136	0.04404	0.000997108	0.04164	0	0.04637	0	0.04774	0	0.0476	0	0.04578
0	0.04156	0.00136	0.04404	0.000997108	0.04164	0	0.04637	0	0.04714	0	0.04819	0	0.04578
0	0.04156	0.00136	0.04404	0.000997108	0.04103	0	0.04637	0	0.04714	0	0.0476	0	0.0452
0	0.04156	0.00136	0.04404	0.000997108	0.04103	0	0.04637	0	0.04714	0	0.0476	0	0.0452
0	0.04156	0.00136	0.04404	0.000997108	0.04103	0	0.04637	0	0.04714	0	0.0476	0	0.04578
0	0.04095	0.00136	0.04404	0.000997108	0.04103	0	0.04637	0	0.04714	0	0.0476	0	0.0452
0	0.04095	0.00136	0.04404	0.000997108	0.04103	0	0.04637	0	0.04714	0	0.0476	0	0.0452
0	0.04095	0.00136	0.04404	0.000997108	0.04103	0	0.04637	0	0.04714	0	0.0476	0	0.0452
0	0.04095	0.00136	0.04343	0.000997108	0.04103	0	0.04637	0	0.04714	0	0.0476	0	0.0452
0	0.04034	0.00136	0.04343	0.000997108	0.04103	0	0.04637	0	0.04714	0	0.0476	0	0.0452
0	0.04034	0.00136	0.04343	0.000997108	0.04103	0	0.04637	0	0.04774	0	0.0476	0	0.0452
0	0.04034	0.00136	0.04343	0.000997108	0.04042	0	0.04637	0	0.04774	0	0.0476	0	0.0452
0	0.04034	0.00204	0.04282	0.000997108	0.04042	0	0.04577	0	0.04714	0	0.0476	0	0.0452
0	0.04034	0.00136	0.04282	0.000997108	0.04042	0	0.04637	0	0.04714	0	0.0476	0	0.0452
0	0.03973	0.00136	0.04282	0.000997108	0.04042	0	0.04577	0	0.04714	0	0.0476	0	0.0452
0	0.03973	0.00136	0.04282	0.000997108	0.04103	0	0.04637	0.000669056	0.04714	0	0.0476	0	0.0452
0	0.03973	0.00136	0.04282	0.000997108	0.04103	0	0.04577	0	0.04714	0	0.0476	0	0.0452
0	0.03973	0.00136	0.04282	0.000997108	0.04103	0	0.04577	0.000669056	0.04714	0	0.0476	0	0.0452
0	0.03973	0.00136	0.04282	0.000997108	0.04103	0	0.04577	0	0.04714	0	0.0476	0	0.0452
0	0.03973	0.00136	0.04282	0.000997108	0.04042	0	0.04577	0	0.04714	0	0.0476	0	0.0452
0	0.03973	0.00136	0.04282	0.000997108	0.04042	0	0.04577	0	0.04714	0	0.0476	0	0.0452
0	0.03973	0.00136	0.04282	0.000997108	0.04042	0	0.04577	0	0.04714	0	0.0476	0	0.0452
0	0.03911	0.00136	0.0422	0.000997108	0.04042	0	0.04577	0	0.04714	0	0.0476	0	0.0452
0	0.03911	0.00136	0.0422	0.000997108	0.04042	0	0.04577	0	0.04714	0	0.0476	0	0.0452
0	0.0385	0.00136	0.0422	0.000997108	0.04042	0	0.04517	0.000669056	0.04714	0	0.0476	0	0.0452
0	0.0385	0.00136	0.0422	0.000997108	0.0398	0	0.04577	0.000669056	0.04714	0	0.0476	0	0.0452
0	0.0385	0.00204	0.0422	0.000997108	0.0398	0	0.04577	0.000669056	0.04714	0	0.04701	0	0.0452
0	0.0385	0.00136	0.0422	0.000997108	0.04042	0	0.04517	0.000669056	0.04714	0	0.0476	0	0.0452
0	0.0385	0.00204	0.0422	0.000997108	0.0398	0	0.04517	0.000669056	0.04714	0	0.0476	0	0.0452
0	0.0385	0.00136	0.0422	0.000997108	0.0398	0	0.04517	0.000669056	0.04714	0	0.04701	0	0.0452
0	0.0385	0.00136	0.0422	0.000997108	0.0398	0	0.04517	0.000669056	0.04714	0	0.04701	0	0.0452
0	0.0385	0.00136	0.0422	0.000997108	0.0398	0	0.04517	0.000669056	0.04714	0	0.04701	0	0.0452
0	0.0385	0.00136	0.04159	0.000997108	0.0398	0	0.04517	0.000669056	0.04714	0	0.04701	0	0.0452
0	0.0385	0.00136	0.04159	0.000997108	0.0398	0	0.04517	0.000669056	0.04714	0	0.04701	0	0.0452
0	0.0385	0.00136	0.04159	0.000997108	0.0398	0	0.04517	0.000669056	0.04714	0	0.04701	0	0.0452
0	0.0385	0.00136	0.04159	0.000997108	0.0398	0	0.04517	0.000669056	0.04714	0	0.0476	0	0.0452
0	0.03789	0.00136	0.04159	0.000997108	0.0398	0	0.04517	0	0.04714	0	0.0476	0	0.0452
0	0.0385	0.00136	0.04159	0.000997108	0.0398	0	0.04456	0	0.04714	0	0.0476	0	0.0452
0	0.03789	0.00136	0.04159	0.000997108	0.0398	0	0.04456	0	0.04714	0	0.04701	0	0.0452
0	0.03789	0.00136	0.04159	0.000997108	0.03919	0	0.04517	0	0.04714	0	0.0476	0	0.0452
0	0.03789	0.00136	0.04098	0.000997108	0.0398	0	0.04517	0	0.04714	0	0.0476	0	0.0452
0	0.03789	0.00136	0.04159	0.000997108	0.03919	0	0.04517	0	0.04714	0	0.0476	0	0.0452
0	0.03789	0.00136	0.04098	0.000997108	0.03919	0	0.04517	0	0.04714	0	0.0476	0	0.0452
0	0.03789	0.00136	0.04159	0.000997108	0.03919	0	0.04517	0	0.04714	0	0.0476	0	0.0452
0	0.03789	0.00204	0.04159	0.000997108	0.03919	0	0.04517	0	0.04714	0	0.0476	0	0.0452
0	0.03789	0.00204	0.04159	0.000997108	0.03919	0	0.04517	0	0.04714	0	0.0476	0	0.0452
0	0.03728	0.00204	0.04159	0.000997108	0.03919	0	0.04517	0	0.04774	0	0.0476	0	0.0452
0	0.03728	0.00204	0.04159	0.000997108	0.03858	0	0.04517	0	0.04774	0	0.0476	0	0.0452
0	0.03728	0.00204	0.04098	0.000997108	0.03858	0	0.04456	0	0.04714	0	0.0476	0	0.0452
0	0.03728	0.00204	0.04098	0.000997108	0.03858	0	0.04517	0	0.04714	0	0.0476	0	0.0452
0	0.03728	0.00204	0.04098	0.000997108	0.03858	0	0.04456	0	0.04714	0	0.0476	0	0.0452
0	0.03728	0.00204	0.04098	0.000997108	0.03858	0	0.04517	0	0.04714	0	0.0476	0	0.0452
0	0.03728	0.00204	0.04098	0.000997108	0.03858	0	0.04517	0	0.04714	0	0.0476	0	0.0452
0	0.03728	0.00204	0.04098	0.000997108	0.03858	0	0.04517	0.000669056	0.04774	0.000988045	0.0476	0	0.0452
0	0.03728	0.00136	0.04037	0.000997108	0.03858	0	0.04517	0	0.04714	0.000988045	0.0476	0	0.0452
0	0.03728	0.00204	0.04037	0.000997108	0.03858	0	0.04517	0	0.04714	0.000988045	0.0476	0	0.0452
0	0.03728	0.00136	0.04037	0.000997108	0.03858	0	0.04517	0.000669056	0.04714	0.000988045	0.0476	0	0.0452
0	0.03728	0.00204	0.04037	0.000997108	0.03858	0	0.04517	0.000669056	0.04714	0.000988045	0.0476	0	0.0452
0	0.03728	0.00204	0.04037	0.000997108	0.03858	0	0.04517	0	0.04774	0.000988045	0.0476	0	0.0452
0	0.03728	0.00204	0.04037	0.000997108	0.03858	0	0.04517	0	0.04774	0.000988045	0.0476	0	0.0452
0	0.03728	0.00204	0.04037	0.000997108	0.03858	0	0.04517	0	0.04714	0.000988045	0.0476	0	0.0452
0	0.03728	0.00204	0.04037	0.000997108	0.03858	0	0.04517	0	0.04714	0.000988045	0.0476	0	0.0452
0	0.03728	0.00204	0.04037	0.000997108	0.03858	0	0.04517	0	0.04714	0.000988045	0.0476	0	0.0452
0	0.03789	0.00136	0.04037	0.000997108	0.03858	0	0.04517	0	0.04714	0.000988045	0.0476	0	0.0452
0	0.03789	0.00136	0.04037	0.000997108	0.03858	0	0.04517	0	0.04714	0.000988045	0.0476	0	0.0452
0	0.03789	0.00136	0.04037	0.000997108	0.03858	0	0.04517	0	0.04714	0.000988045	0.0476	0	0.0452
0	0.03789	0.00136	0.04037	0.000997108	0.03858	0	0.04517	0.000669056	0.04714	0.000988045	0.0476	0	0.0452
0	0.03789	0.00136	0.04037	0.000997108	0.03858	0	0.04517	0.000669056	0.04714	0.000988045	0.0476	0	0.04578
0	0.03789	0.00136	0.04037	0.000997108	0.03858	0	0.04517	0.000669056	0.04714	0.000988045	0.0476	0	0.04578
0	0.03789	0.00204	0.04037	0.000997108	0.03858	0	0.04517	0.000669056	0.04714	0.000988045	0.0476	0	0.0452
0	0.03789	0.00204	0.04037	0.000997108	0.03858	0	0.04456	0.000669056	0.04714	0.000988045	0.0476	0	0.04578
0	0.03789	0.00136	0.04037	0.000997108	0.03919	0	0.04517	0.000669056	0.04714	0.000988045	0.0476	0	0.04578
0	0.03789	0.00204	0.04037	0.000997108	0.03858	0	0.04517	0.000669056	0.04714	0.000988045	0.0476	0	0.0452
0	0.0385	0.00204	0.04098	0.000997108	0.03858	0	0.04517	0.000669056	0.04714	0.000988045	0.0476	0	0.04578
0	0.03789	0.00204	0.04098	0.000997108	0.03858	0	0.04456	0.000669056	0.04714	0.000988045	0.0476	0	0.04578
0	0.03789	0.00204	0.04098	0.000997108	0.03858	0	0.04517	0.000669056	0.04714	0.000988045	0.0476	0	0.04578
0	0.03789	0.00204	0.04098	0.000997108	0.03858	0	0.04456	0.000669056	0.04714	0.000988045	0.0476	0	0.04578
0	0.0385	0.00204	0.04098	0.000997108	0.03858	0	0.04456	0.000669056	0.04714	0.000988045	0.0476	0	0.04578
0	0.0385	0.00204	0.04098	0.000997108	0.03858	0	0.04517	0.000669056	0.04714	0.000988045	0.0476	0	0.04578
0	0.0385	0.00204	0.04098	0.000997108	0.03858	0	0.04456	0.000669056	0.04714	0.000988045	0.0476	0	0.04578
0	0.0385	0.00204	0.04098	0.000997108	0.03919	0	0.04456	0.000669056	0.04714	0.000988045	0.0476	0	0.04578
0	0.0385	0.00204	0.04098	0.000997108	0.03919	0	0.04517	0.000669056	0.04714	0.000988045	0.0476	0	0.04578
0	0.0385	0.00204	0.04098	0.000997108	0.03919	0	0.04456	0.000669056	0.04714	0.000988045	0.0476	0	0.04578
0	0.0385	0.00204	0.04159	0.000997108	0.03919	0	0.04456	0.000669056	0.04714	0.000988045	0.04819	0	0.04578
0	0.03911	0.00204	0.04098	0.000997108	0.03919	0	0.04517	0.000669056	0.04714	0.000988045	0.0476	0	0.04636
0	0.03911	0.00204	0.04159	0.000997108	0.03919	0	0.04517	0.000669056	0.04714	0.000988045	0.0476	0.000977804	0.04636
0	0.03911	0.00204	0.04159	0.000997108	0.03919	0	0.04517	0.000669056	0.04774	0.000988045	0.0476	0.000977804	0.04636
0	0.03911	0.00204	0.04159	0.000997108	0.03919	0	0.04517	0.000669056	0.04774	0.00198	0.0476	0.000977804	0.04636
0	0.03911	0.00204	0.04159	0.000997108	0.03919	0	0.04517	0.000669056	0.04774	0.00198	0.0476	0.000977804	0.04636
0	0.03911	0.00204	0.04159	0.000997108	0.03919	0	0.04577	0.000669056	0.04774	0.00198	0.04819	0.000977804	0.04636
0	0.03911	0.00204	0.04159	0.000997108	0.03919	0	0.04577	0.000669056	0.04774	0.00198	0.0476	0.000977804	0.04636
0	0.03911	0.00204	0.04159	0.000997108	0.03919	0	0.04577	0.000669056	0.04774	0.00198	0.04819	0.000977804	0.04636
0	0.03911	0.00204	0.04159	0.000997108	0.03919	0	0.04577	0.000669056	0.04774	0.00198	0.04819	0.000977804	0.04636
0	0.03973	0.00204	0.04159	0.000997108	0.03919	0	0.04577	0.000669056	0.04774	0.00198	0.04819	0.000977804	0.04636
0	0.03973	0.00204	0.04159	0.000997108	0.0398	0	0.04577	0	0.04774	0.00198	0.04819	0.000977804	0.04636
0	0.03973	0.00204	0.04159	0.000997108	0.0398	0	0.04577	0	0.04774	0.00198	0.04819	0.000977804	0.04636
0	0.03973	0.00204	0.04159	0.000997108	0.0398	0	0.04577	0.000669056	0.04774	0.00198	0.04819	0.000977804	0.04636
0	0.03973	0.00204	0.04159	0.000997108	0.0398	0	0.04577	0.000669056	0.04774	0.00198	0.04819	0.000977804	0.04578
0	0.03973	0.00204	0.0422	0.000997108	0.0398	0	0.04577	0.000669056	0.04774	0.00198	0.04819	0.000977804	0.04578
0	0.03973	0.00204	0.0422	0.000997108	0.0398	0	0.04577	0.000669056	0.04774	0.00198	0.04819	0.000977804	0.04578
0	0.03973	0.00204	0.0422	0.000997108	0.04042	0	0.04577	0.00134	0.04774	0.00198	0.04819	0.000977804	0.04636
0	0.04034	0.00204	0.0422	0.000997108	0.04042	0	0.04637	0.00134	0.04774	0.00198	0.04819	0.000977804	0.04578
0	0.04034	0.00204	0.0422	0.000997108	0.04042	0.000996512	0.04637	0.00134	0.04774	0.00198	0.04878	0.000977804	0.04578
0	0.04034	0.00204	0.0422	0.000997108	0.04042	0.000996512	0.04637	0.00134	0.04834	0.00198	0.04878	0.000977804	0.04636
0	0.04034	0.00204	0.0422	0.000997108	0.04042	0.000996512	0.04637	0.00134	0.04774	0.00198	0.04878	0.000977804	0.04636
0	0.04095	0.00204	0.0422	0.000997108	0.04103	0.000996512	0.04637	0.00134	0.04774	0.00198	0.04878	0.000977804	0.04636
0	0.04095	0.00204	0.0422	0.000997108	0.04103	0.000996512	0.04637	0.00134	0.04774	0.00198	0.04878	0.000977804	0.04636
0	0.04095	0.00204	0.0422	0.000997108	0.04103	0.000996512	0.04637	0.00134	0.04774	0.00198	0.04878	0.000977804	0.04636
0	0.04095	0.00204	0.0422	0.000997108	0.04103	0.000996512	0.04637	0.00134	0.04774	0.00198	0.04878	0.000977804	0.04636
0	0.04156	0.00204	0.0422	0.000997108	0.04103	0.000996512	0.04637	0.00134	0.04774	0.00198	0.04878	0.000977804	0.04636
0	0.04156	0.00204	0.0422	0.000997108	0.04103	0.000996512	0.04637	0.00134	0.04774	0.00198	0.04878	0.000977804	0.04636
0	0.04156	0.00204	0.04282	0.000997108	0.04103	0.000996512	0.04637	0.00134	0.04774	0.00198	0.04878	0.000977804	0.04636
0	0.04217	0.00204	0.04282	0.000997108	0.04103	0.000996512	0.04637	0.00134	0.04774	0.00198	0.04878	0.000977804	0.04636
0	0.04217	0.00204	0.04282	0.000997108	0.04103	0.000996512	0.04637	0.00134	0.04774	0.00198	0.04878	0.000977804	0.04693
0	0.04217	0.00204	0.0422	0.000997108	0.04103	0.000996512	0.04637	0.00134	0.04774	0.00198	0.04878	0.000977804	0.04693
0	0.04278	0.00204	0.04282	0.000997108	0.04103	0.000996512	0.04697	0.00134	0.04774	0.00198	0.04878	0.000977804	0.04693
0	0.04278	0.00204	0.04282	0.000997108	0.04103	0.000996512	0.04637	0.00134	0.04774	0.00198	0.04878	0.000977804	0.04693
0	0.04278	0.00204	0.04282	0.000997108	0.04103	0.000996512	0.04637	0.00134	0.04774	0.00198	0.04878	0.000977804	0.04693
0	0.04339	0.00204	0.04282	0.000997108	0.04164	0.000996512	0.04637	0.00134	0.04774	0.00198	0.04878	0.000977804	0.04693
0	0.04339	0.00204	0.04282	0.000997108	0.04164	0.000996512	0.04697	0.00134	0.04774	0.00198	0.04878	0.000977804	0.04751
0	0.04339	0.00204	0.04343	0.000997108	0.04164	0.000996512	0.04637	0.00134	0.04774	0.00198	0.04878	0.000977804	0.04751
0	0.04339	0.00204	0.04343	0	0.04225	0.000996512	0.04637	0.00134	0.04774	0.00198	0.04878	0.000977804	0.04751
0	0.04339	0.00204	0.04343	0	0.04225	0.000996512	0.04697	0.00201	0.04834	0.00296	0.04878	0.000977804	0.04751
0	0.04339	0.00204	0.04343	0	0.04225	0.000996512	0.04697	0.00134	0.04834	0.00296	0.04878	0.000977804	0.04751
0	0.044	0.00204	0.04343	0	0.04225	0.000996512	0.04697	0.00134	0.04834	0.00296	0.04878	0.000977804	0.04751
0	0.044	0.00204	0.04343	0	0.04225	0.000996512	0.04697	0.00134	0.04834	0.00296	0.04878	0.000977804	0.04751
0	0.044	0.00204	0.04343	0	0.04287	0.000996512	0.04697	0.00134	0.04893	0.00296	0.04878	0.000977804	0.04751
0	0.044	0.00204	0.04404	0	0.04287	0.000996512	0.04697	0.00201	0.04893	0.00296	0.04878	0.000977804	0.04809
0	0.04461	0.00272	0.04404	0	0.04287	0.000996512	0.04697	0.00201	0.04893	0.00296	0.04878	0.000977804	0.04809
0	0.04461	0.00272	0.04404	0	0.04287	0.000996512	0.04697	0.00201	0.04893	0.00296	0.04878	0.000977804	0.04809
0	0.04461	0.00272	0.04404	0	0.04287	0.000996512	0.04697	0.00201	0.04893	0.00296	0.04878	0.000977804	0.04809
0	0.04523	0.00272	0.04404	0	0.04348	0.000996512	0.04757	0.00201	0.04893	0.00296	0.04878	0.000977804	0.04809
0	0.04523	0.00272	0.04465	0	0.04348	0.000996512	0.04757	0.00201	0.04893	0.00296	0.04878	0.000977804	0.04809
0	0.04523	0.0034	0.04465	0	0.04348	0.00199	0.04757	0.00201	0.04893	0.00296	0.04878	0.000977804	0.04809
0	0.04523	0.0034	0.04465	0	0.04348	0.00199	0.04757	0.00201	0.04893	0.00296	0.04878	0.000977804	0.04809
0	0.04584	0.0034	0.04465	0	0.04348	0.00199	0.04757	0.00201	0.04893	0.00296	0.04936	0.000977804	0.04809
0	0.04584	0.0034	0.04526	0	0.04409	0.00199	0.04757	0.00201	0.04893	0.00296	0.04936	0.000977804	0.04809
0	0.04584	0.0034	0.04526	0	0.04409	0.00199	0.04757	0.00201	0.04893	0.00296	0.04936	0.000977804	0.04809
0	0.04645	0.0034	0.04526	0	0.04409	0.00199	0.04757	0.00201	0.04893	0.00296	0.04936	0.000977804	0.04809
0	0.04645	0.00272	0.04526	0	0.04409	0.00199	0.04818	0.00201	0.04893	0.00296	0.04936	0.000977804	0.04809
0	0.04645	0.00272	0.04526	0	0.04409	0.00199	0.04757	0.00268	0.04893	0.00296	0.04936	0.000977804	0.04809
0	0.04706	0.00272	0.04587	0	0.0447	0.00199	0.04818	0.00268	0.04893	0.00296	0.04936	0.000977804	0.04867
0	0.04706	0.00204	0.04587	0	0.0447	0.00199	0.04818	0.00268	0.04953	0.00296	0.04936	0.000977804	0.04867
0	0.04706	0.00204	0.04587	0	0.0447	0.00199	0.04818	0.00268	0.04953	0.00296	0.04936	0.000977804	0.04867
0	0.04767	0.00272	0.04587	0	0.0447	0.00199	0.04818	0.00268	0.04893	0.00296	0.04936	0.000977804	0.04867
0	0.04767	0.00272	0.04587	0	0.0447	0.00199	0.04818	0.00201	0.04953	0.00296	0.04936	0.000977804	0.04867
0	0.04767	0.00272	0.04587	0	0.04532	0.00199	0.04818	0.00201	0.04953	0.00296	0.04995	0.000977804	0.04867
0	0.04828	0.00272	0.04587	0	0.04532	0.00199	0.04818	0.00201	0.04953	0.00296	0.04995	0.000977804	0.04867
0	0.04828	0.00272	0.04587	0	0.04532	0.00199	0.04818	0.00201	0.04953	0.00296	0.04995	0.000977804	0.04867
0	0.04889	0.0034	0.04587	0	0.04532	0.00199	0.04818	0.00201	0.04893	0.00296	0.04995	0.000977804	0.04867
0	0.04889	0.0034	0.04587	0	0.04593	0.00199	0.04818	0.00201	0.04953	0.00296	0.04995	0.000977804	0.04867
0	0.0495	0.0034	0.04649	0	0.04593	0.00199	0.04818	0.00268	0.04953	0.00296	0.04995	0.000977804	0.04867
0	0.0495	0.00272	0.04649	0	0.04593	0.00299	0.04878	0.00268	0.04953	0.00296	0.04995	0.000977804	0.04867
0	0.0495	0.00272	0.04649	0	0.04654	0.00299	0.04878	0.00268	0.04953	0.00296	0.04995	0.000977804	0.04867
0	0.05011	0.00272	0.04649	0	0.04654	0.00299	0.04878	0.00268	0.04953	0.00296	0.04995	0.000977804	0.04867
0	0.05011	0.0034	0.0471	0	0.04715	0.00299	0.04878	0.00268	0.04953	0.00296	0.04995	0.00196	0.04925
0	0.05073	0.00272	0.0471	0	0.04715	0.00299	0.04878	0.00268	0.04953	0.00296	0.04995	0.00196	0.04925
0.001	0.05134	0.00272	0.0471	0	0.04715	0.00299	0.04878	0.00268	0.04953	0.00296	0.04995	0.00196	0.04925
0.001	0.05134	0.00272	0.0471	0	0.04715	0.00299	0.04878	0.00268	0.04953	0.00296	0.04995	0.00196	0.04925
0.001	0.05134	0.00272	0.0471	0	0.04777	0.00299	0.04878	0.00268	0.04953	0.00296	0.04995	0.00196	0.04925
0.001	0.05195	0.0034	0.0471	0	0.04777	0.00299	0.04938	0.00268	0.04953	0.00296	0.05054	0.00196	0.04925
0.001	0.05195	0.0034	0.04771	0	0.04777	0.00299	0.04938	0.00268	0.04953	0.00296	0.05054	0.00196	0.04925
0.001	0.05195	0.0034	0.04771	0	0.04838	0.00299	0.04938	0.00268	0.05013	0.00296	0.05054	0.00196	0.04925
0.001	0.05256	0.0034	0.04771	0	0.04838	0.00299	0.04938	0.00268	0.05013	0.00296	0.05054	0.00196	0.04925
0.001	0.05256	0.0034	0.04771	0	0.04838	0.00299	0.04938	0.00268	0.05013	0.00395	0.05054	0.00196	0.04867
0.001	0.05256	0.00409	0.04771	0	0.04899	0.00299	0.04998	0.00268	0.05013	0.00395	0.05054	0.00196	0.04925
0.001	0.05317	0.00409	0.04771	0	0.04899	0.00299	0.04998	0.00268	0.04953	0.00395	0.05054	0.00196	0.04925
0.001	0.05317	0.0034	0.04771	0	0.04899	0.00299	0.04998	0.00268	0.04953	0.00395	0.05054	0.00196	0.04925
0.001	0.05317	0.0034	0.04832	0	0.0496	0.00299	0.04998	0.00268	0.04953	0.00395	0.05054	0.00196	0.04925
0.001	0.05439	0.0034	0.04832	0	0.0496	0.00299	0.04998	0.00268	0.04953	0.00395	0.05054	0.00196	0.04867
0.001	0.05439	0.0034	0.04832	0	0.0496	0.00299	0.04998	0.00268	0.04953	0.00395	0.05054	0.00196	0.04867
0.001	0.055	0.0034	0.04832	0	0.05022	0.00299	0.05059	0.00268	0.04953	0.00395	0.05054	0.00196	0.04925
0.001	0.055	0.0034	0.04893	0	0.05022	0.00299	0.05059	0.00268	0.04953	0.00395	0.05054	0.00196	0.04925
0.001	0.05562	0.0034	0.04893	0	0.05022	0.00299	0.05059	0.00268	0.04953	0.00395	0.05054	0.00196	0.04867
0.001	0.05562	0.00409	0.04893	0.000997108	0.05022	0.00299	0.05059	0.00268	0.04953	0.00395	0.05054	0.00196	0.04925
0.001	0.05562	0.00409	0.04893	0.000997108	0.05083	0.00399	0.05059	0.00268	0.04953	0.00395	0.05113	0.00196	0.04925
0.001	0.05623	0.00409	0.04893	0.000997108	0.05083	0.00399	0.05059	0.00268	0.04953	0.00395	0.05113	0.00196	0.04925
0.001	0.05623	0.00409	0.04893	0.000997108	0.05083	0.00399	0.05059	0.00268	0.04953	0.00395	0.05113	0.00196	0.04925
0.001	0.05684	0.00409	0.04893	0.000997108	0.05144	0.00399	0.05059	0.00268	0.04953	0.00395	0.05113	0.00196	0.04925
0.001	0.05684	0.00409	0.04954	0.000997108	0.05144	0.00399	0.05059	0.00268	0.04953	0.00395	0.05113	0.00196	0.04925
0.001	0.05684	0.00409	0.04954	0.000997108	0.05205	0.00399	0.05059	0.00268	0.04953	0.00395	0.05113	0.00196	0.04925
0.001	0.05745	0.00409	0.04954	0.000997108	0.05205	0.00399	0.05119	0.00268	0.04953	0.00395	0.05113	0.00196	0.04925
0.001	0.05806	0.00409	0.04954	0.000997108	0.05205	0.00399	0.05119	0.00335	0.04953	0.00395	0.05171	0.00196	0.04925
0.001	0.05806	0.00409	0.04954	0.000997108	0.05266	0.00399	0.05119	0.00335	0.04893	0.00395	0.05171	0.00196	0.04925
0.001	0.05867	0.00409	0.04954	0.000997108	0.05266	0.00399	0.05119	0.00268	0.04953	0.00395	0.05171	0.00196	0.04925
0.001	0.05928	0.00409	0.04954	0.000997108	0.05266	0.00399	0.05119	0.00268	0.04953	0.00395	0.05171	0.00196	0.04925
0.001	0.05928	0.00409	0.05015	0.000997108	0.05266	0.00399	0.05119	0.00335	0.04953	0.00395	0.05171	0.00196	0.04925
0.001	0.05989	0.00409	0.05015	0.000997108	0.05328	0.00399	0.05179	0.00268	0.04953	0.00395	0.05171	0.00196	0.04925
0.001	0.05989	0.00409	0.05015	0.000997108	0.05328	0.00399	0.05179	0.00268	0.04893	0.00395	0.05171	0.00196	0.04925
0.002	0.05989	0.00409	0.05015	0.000997108	0.05389	0.00399	0.05179	0.00335	0.04953	0.00395	0.05171	0.00196	0.04925
0.002	0.0605	0.00409	0.05077	0.000997108	0.05389	0.00399	0.05179	0.00335	0.04953	0.00395	0.05171	0.00196	0.04925
0.002	0.0605	0.00409	0.05077	0.000997108	0.05389	0.00399	0.05179	0.00335	0.05013	0.00395	0.05171	0.00196	0.04925
0.002	0.0605	0.00409	0.05138	0.000997108	0.0545	0.00399	0.05179	0.00335	0.04953	0.00395	0.05171	0.00196	0.04925
0.002	0.06112	0.00409	0.05138	0.000997108	0.0545	0.00399	0.05179	0.00335	0.05013	0.00395	0.05171	0.00196	0.04925
0.002	0.06112	0.00409	0.05077	0.000997108	0.05511	0.00399	0.05179	0.00335	0.05013	0.00395	0.05171	0.00196	0.04925
0.002	0.06173	0.00409	0.05138	0.000997108	0.05511	0.00399	0.05239	0.00335	0.05013	0.00395	0.05171	0.00196	0.04925
0.002	0.06173	0.00409	0.05138	0.000997108	0.05511	0.00399	0.05239	0.00335	0.05013	0.00494	0.05171	0.00196	0.04925
0.002	0.06234	0.00409	0.05138	0.000997108	0.05573	0.00399	0.05239	0.00335	0.05013	0.00494	0.05171	0.00196	0.04925
0.002	0.06234	0.00477	0.05138	0.000997108	0.05573	0.00498	0.05239	0.00335	0.05013	0.00494	0.05171	0.00196	0.04925
0.002	0.06234	0.00477	0.05199	0.000997108	0.05634	0.00498	0.05239	0.00335	0.05013	0.00494	0.05171	0.00196	0.04925
0.002	0.06295	0.00477	0.05199	0.000997108	0.05634	0.00498	0.05239	0.00335	0.05013	0.00494	0.05171	0.00196	0.04925
0.002	0.06295	0.00477	0.05199	0.000997108	0.05634	0.00498	0.05239	0.00335	0.05013	0.00494	0.05171	0.00196	0.04925
0.002	0.06295	0.00477	0.05199	0.000997108	0.05695	0.00498	0.05239	0.00401	0.05013	0.00494	0.05171	0.00196	0.04925
0.002	0.06356	0.00477	0.05199	0.000997108	0.05695	0.00498	0.05299	0.00335	0.05013	0.00494	0.0523	0.00196	0.04925
0.002	0.06417	0.00477	0.0526	0.000997108	0.05695	0.00498	0.05299	0.00401	0.05013	0.00494	0.0523	0.00196	0.04925
0.002	0.06417	0.00477	0.0526	0.000997108	0.05756	0.00498	0.05299	0.00401	0.05013	0.00494	0.0523	0.00196	0.04925
0.002	0.06478	0.00477	0.0526	0.000997108	0.05756	0.00498	0.05299	0.00401	0.05013	0.00494	0.0523	0.00196	0.04925
0.002	0.06539	0.00477	0.05321	0.000997108	0.05756	0.00498	0.05299	0.00401	0.05013	0.00494	0.0523	0.00196	0.04925
0.002	0.06539	0.00477	0.05321	0.000997108	0.05756	0.00498	0.05299	0.00335	0.05013	0.00494	0.0523	0.00196	0.04925
0.002	0.066	0.00477	0.05321	0.000997108	0.05818	0.00498	0.05299	0.00401	0.04953	0.00494	0.0523	0.00196	0.04925
0.002	0.06662	0.00477	0.05321	0.000997108	0.05818	0.00498	0.0536	0.00401	0.04953	0.00494	0.0523	0.00196	0.04925
0.002	0.06662	0.00477	0.05321	0.000997108	0.05818	0.00498	0.0536	0.00401	0.05013	0.00494	0.0523	0.00196	0.04925
0.002	0.06662	0.00477	0.05382	0.000997108	0.05879	0.00498	0.0536	0.00335	0.05013	0.00494	0.05171	0.00196	0.04925
0.002	0.06723	0.00477	0.05382	0.000997108	0.05879	0.00498	0.0536	0.00401	0.05013	0.00494	0.0523	0.00196	0.04925
0.002	0.06784	0.00477	0.05382	0.000997108	0.0594	0.00498	0.0536	0.00401	0.05013	0.00494	0.0523	0.00196	0.04925
0.002	0.06784	0.00477	0.05444	0.000997108	0.0594	0.00598	0.0542	0.00401	0.05013	0.00494	0.0523	0.00196	0.04925
0.003	0.06845	0.00477	0.05444	0.000997108	0.06001	0.00598	0.0536	0.00401	0.05013	0.00494	0.05171	0.00196	0.04925
0.003	0.06906	0.00477	0.05444	0.000997108	0.06001	0.00598	0.0542	0.00401	0.05013	0.00494	0.0523	0.00196	0.04925
0.003	0.06967	0.00477	0.05444	0.000997108	0.06001	0.00598	0.0542	0.00401	0.05013	0.00494	0.0523	0.00196	0.04925
0.003	0.06967	0.00477	0.05444	0.00199	0.06063	0.00598	0.0542	0.00401	0.05013	0.00494	0.0523	0.00196	0.04983
0.003	0.07028	0.00409	0.05444	0.00199	0.06124	0.00598	0.0542	0.00401	0.05013	0.00494	0.0523	0.00196	0.04983
0.003	0.07089	0.00477	0.05505	0.00199	0.06124	0.00598	0.0542	0.00401	0.05013	0.00494	0.0523	0.00196	0.04983
0.003	0.07089	0.00477	0.05505	0.00199	0.06124	0.00598	0.0542	0.00401	0.05013	0.00593	0.0523	0.00196	0.04983
0.003	0.07151	0.00477	0.05505	0.00199	0.06185	0.00598	0.0542	0.00401	0.05013	0.00593	0.0523	0.00196	0.04925
0.003	0.07151	0.00477	0.05505	0.00199	0.06185	0.00598	0.0548	0.00401	0.05013	0.00593	0.0523	0.00196	0.04925
0.003	0.07212	0.00477	0.05505	0.00199	0.06185	0.00598	0.0548	0.00401	0.05013	0.00593	0.0523	0.00196	0.04925
0.003	0.07212	0.00477	0.05566	0.00199	0.06185	0.00598	0.0542	0.00401	0.05013	0.00593	0.0523	0.00196	0.04925
0.003	0.07212	0.00477	0.05566	0.00199	0.06246	0.00598	0.0548	0.00401	0.05072	0.00593	0.0523	0.00196	0.04983
0.003	0.07212	0.00477	0.05566	0.00199	0.06246	0.00598	0.0548	0.00401	0.05072	0.00593	0.05171	0.00196	0.04983
0.003	0.07273	0.00477	0.05566	0.00199	0.06308	0.00598	0.0548	0.00401	0.05072	0.00593	0.05171	0.00196	0.04983
0.003	0.07273	0.00477	0.05566	0.00199	0.06308	0.00598	0.0548	0.00401	0.05072	0.00593	0.05171	0.00196	0.04983
0.003	0.07334	0.00477	0.05627	0.00199	0.06308	0.00598	0.0548	0.00401	0.05072	0.00593	0.05171	0.00196	0.04983
0.003	0.07334	0.00477	0.05627	0.00199	0.06308	0.00598	0.0548	0.00468	0.05072	0.00593	0.05171	0.00196	0.04983
0.003	0.07395	0.00477	0.05627	0.00199	0.06369	0.00598	0.0548	0.00468	0.05072	0.00593	0.05171	0.00196	0.04983
0.003	0.07456	0.00477	0.05627	0.00199	0.06369	0.00698	0.0548	0.00468	0.05072	0.00593	0.05171	0.00293	0.04983
0.003	0.07456	0.00477	0.05688	0.00199	0.06369	0.00698	0.0548	0.00468	0.05072	0.00593	0.05171	0.00293	0.04983
0.003	0.07456	0.00477	0.05688	0.00199	0.0643	0.00698	0.0554	0.00468	0.05072	0.00593	0.05171	0.00293	0.04983
0.003	0.07517	0.00477	0.05688	0.00199	0.0643	0.00698	0.0554	0.00468	0.05072	0.00593	0.05171	0.00293	0.04983
0.003	0.07517	0.00477	0.05688	0.00199	0.06491	0.00698	0.0554	0.00468	0.05072	0.00593	0.05171	0.00293	0.04983
0.003	0.07578	0.00477	0.05749	0.00199	0.06491	0.00698	0.0554	0.00468	0.05072	0.00593	0.05171	0.00293	0.04925
0.003	0.07578	0.00477	0.05749	0.00199	0.06491	0.00698	0.0554	0.00468	0.05072	0.00593	0.05171	0.00293	0.04925
0.003	0.07639	0.00545	0.05811	0.00199	0.06552	0.00698	0.05601	0.00468	0.05072	0.00593	0.0523	0.00293	0.04925
0.003	0.07639	0.00545	0.05811	0.00199	0.06552	0.00698	0.05601	0.00468	0.05072	0.00593	0.05171	0.00293	0.04983
0.003	0.07701	0.00545	0.05811	0.00199	0.06552	0.00698	0.05601	0.00468	0.05072	0.00593	0.0523	0.00293	0.04983
0.003	0.07701	0.00545	0.05811	0.00199	0.06614	0.00698	0.05601	0.00468	0.05072	0.00593	0.0523	0.00293	0.04983
0.003	0.07762	0.00545	0.05872	0.00199	0.06614	0.00698	0.05661	0.00468	0.05132	0.00593	0.0523	0.00293	0.04983
0.003	0.07823	0.00477	0.05872	0.00199	0.06675	0.00698	0.05661	0.00468	0.05072	0.00593	0.0523	0.00293	0.04983
0.003	0.07823	0.00545	0.05872	0.00199	0.06675	0.00698	0.05661	0.00468	0.05132	0.00593	0.0523	0.00293	0.04983
0.003	0.07823	0.00545	0.05872	0.00199	0.06675	0.00698	0.05661	0.00468	0.05072	0.00593	0.0523	0.00293	0.04983
0.004	0.07884	0.00545	0.05872	0.00199	0.06736	0.00698	0.05661	0.00468	0.05132	0.00593	0.0523	0.00293	0.04983
0.004	0.07945	0.00545	0.05872	0.00199	0.06797	0.00698	0.05661	0.00468	0.05132	0.00593	0.0523	0.00293	0.04983
0.004	0.08006	0.00545	0.05933	0.00199	0.06797	0.00698	0.05661	0.00401	0.05132	0.00593	0.05289	0.00293	0.04983
0.004	0.08006	0.00545	0.05933	0.00199	0.06797	0.00698	0.05661	0.00468	0.05132	0.00593	0.0523	0.00293	0.04983
0.004	0.08067	0.00545	0.05933	0.00199	0.06859	0.00698	0.05661	0.00468	0.05132	0.00593	0.0523	0.00293	0.04983
0.004	0.08067	0.00545	0.05933	0.00199	0.06859	0.00698	0.05721	0.00468	0.05132	0.00593	0.05289	0.00293	0.04983
0.004	0.08128	0.00613	0.05994	0.00199	0.06859	0.00698	0.05721	0.00401	0.05132	0.00593	0.05289	0.00293	0.04983
0.004	0.08128	0.00613	0.05994	0.00199	0.0692	0.00698	0.05721	0.00401	0.05132	0.00692	0.05289	0.00293	0.04983
0.004	0.08189	0.00613	0.06055	0.00199	0.0692	0.00698	0.05721	0.00468	0.05192	0.00692	0.05289	0.00293	0.04983
0.004	0.08189	0.00613	0.06055	0.00199	0.0692	0.00698	0.05721	0.00468	0.05192	0.00692	0.05289	0.00293	0.04983
0.004	0.08251	0.00613	0.06055	0.00299	0.06981	0.00797	0.05721	0.00468	0.05192	0.00692	0.05289	0.00293	0.04983
0.004	0.08312	0.00613	0.06055	0.00299	0.06981	0.00797	0.05721	0.00468	0.05192	0.00692	0.05289	0.00293	0.04983
0.004	0.08373	0.00613	0.06055	0.00299	0.07042	0.00797	0.05721	0.00468	0.05192	0.00692	0.05289	0.00293	0.04983
0.004	0.08373	0.00613	0.06055	0.00299	0.07104	0.00797	0.05721	0.00468	0.05192	0.00692	0.05289	0.00293	0.04983
0.004	0.08434	0.00613	0.06116	0.00299	0.07104	0.00797	0.05721	0.00468	0.05192	0.00692	0.05289	0.00293	0.04983
0.004	0.08434	0.00613	0.06116	0.00299	0.07104	0.00797	0.05721	0.00468	0.05192	0.00692	0.05289	0.00293	0.04983
0.004	0.08434	0.00613	0.06178	0.00299	0.07104	0.00797	0.05781	0.00468	0.05192	0.00692	0.05289	0.00293	0.05041
0.004	0.08495	0.00613	0.06178	0.00299	0.07165	0.00797	0.05721	0.00468	0.05192	0.00692	0.05348	0.00293	0.05041
0.004	0.08495	0.00613	0.06178	0.00299	0.07165	0.00797	0.05781	0.00468	0.05192	0.00692	0.05348	0.00293	0.05041
0.004	0.08495	0.00545	0.06178	0.00299	0.07165	0.00797	0.05721	0.00468	0.05192	0.00692	0.05348	0.00293	0.05041
0.004	0.08556	0.00545	0.06239	0.00299	0.07226	0.00797	0.05781	0.00468	0.05192	0.00692	0.05348	0.00293	0.05041
0.005	0.08617	0.00545	0.06239	0.00299	0.07226	0.00797	0.05781	0.00535	0.05192	0.00692	0.05348	0.00293	0.05041
0.005	0.08617	0.00613	0.06239	0.00299	0.07226	0.00797	0.05781	0.00535	0.05192	0.00692	0.05348	0.00293	0.05041
0.005	0.08678	0.00613	0.06239	0.00299	0.07226	0.00797	0.05781	0.00535	0.05192	0.00692	0.05348	0.00293	0.05041
0.005	0.08678	0.00613	0.06239	0.00299	0.07287	0.00797	0.05781	0.00535	0.05192	0.00692	0.05406	0.00293	0.05041
0.005	0.0874	0.00613	0.06239	0.00299	0.07287	0.00797	0.05781	0.00468	0.05192	0.00692	0.05406	0.00293	0.05041
0.005	0.0874	0.00613	0.06239	0.00299	0.07287	0.00797	0.05781	0.00535	0.05192	0.00692	0.05406	0.00293	0.05041
0.005	0.0874	0.00613	0.063	0.00299	0.07349	0.00797	0.05781	0.00535	0.05192	0.00692	0.05406	0.00293	0.05099
0.005	0.08801	0.00613	0.063	0.00299	0.07349	0.00797	0.05841	0.00535	0.05192	0.00692	0.05406	0.00293	0.05099
0.005	0.08801	0.00613	0.063	0.00299	0.0741	0.00797	0.05841	0.00535	0.05192	0.00692	0.05406	0.00293	0.05041
0.005	0.08862	0.00613	0.063	0.00299	0.0741	0.00797	0.05841	0.00602	0.05192	0.00692	0.05465	0.00293	0.05099
0.005	0.08862	0.00613	0.063	0.00299	0.0741	0.00797	0.05841	0.00535	0.05192	0.00692	0.05465	0.00293	0.05099
0.005	0.08923	0.00613	0.063	0.00299	0.0741	0.00797	0.05841	0.00602	0.05192	0.00692	0.05465	0.00293	0.05099
0.005	0.08923	0.00613	0.063	0.00299	0.07471	0.00797	0.05841	0.00602	0.05251	0.00692	0.05465	0.00293	0.05099
0.005	0.08923	0.00613	0.06361	0.00299	0.07471	0.00797	0.05902	0.00535	0.05251	0.00692	0.05465	0.00293	0.05099
0.005	0.08984	0.00613	0.06361	0.00299	0.07471	0.00797	0.05902	0.00535	0.05251	0.00692	0.05465	0.00293	0.05041
0.005	0.08984	0.00613	0.06361	0.00299	0.07471	0.00797	0.05902	0.00535	0.05251	0.00692	0.05465	0.00293	0.05099
0.005	0.09045	0.00613	0.06422	0.00299	0.07532	0.00797	0.05902	0.00535	0.05251	0.00692	0.05524	0.00293	0.05099
0.005	0.09106	0.00613	0.06422	0.00299	0.07532	0.00797	0.05902	0.00535	0.05251	0.00692	0.05524	0.00293	0.05099
0.005	0.09106	0.00613	0.06422	0.00299	0.07532	0.00797	0.05962	0.00535	0.05251	0.00692	0.05524	0.00293	0.05099
0.005	0.09106	0.00681	0.06483	0.00299	0.07532	0.00797	0.05962	0.00535	0.05251	0.00692	0.05524	0.00293	0.05099
0.005	0.09106	0.00613	0.06483	0.00299	0.07594	0.00797	0.05962	0.00535	0.05251	0.00692	0.05524	0.00293	0.05099
0.006	0.09106	0.00681	0.06483	0.00299	0.07594	0.00797	0.05962	0.00535	0.05251	0.00692	0.05524	0.00293	0.05099
0.006	0.09167	0.00681	0.06483	0.00299	0.07655	0.00797	0.05962	0.00535	0.05192	0.00692	0.05524	0.00293	0.05099
0.006	0.09167	0.00613	0.06545	0.00299	0.07655	0.00797	0.05962	0.00535	0.05251	0.00692	0.05524	0.00293	0.05099
0.006	0.09228	0.00613	0.06545	0.00299	0.07655	0.00797	0.05962	0.00535	0.05192	0.0079	0.05583	0.00293	0.05099
0.006	0.09228	0.00613	0.06545	0.00299	0.07655	0.00797	0.05962	0.00535	0.05192	0.0079	0.05583	0.00293	0.05099
0.006	0.0929	0.00613	0.06606	0.00299	0.07716	0.00797	0.05962	0.00535	0.05192	0.0079	0.05583	0.00293	0.05099
0.006	0.0929	0.00681	0.06606	0.00299	0.07716	0.00797	0.05962	0.00535	0.05192	0.0079	0.05583	0.00293	0.05099
0.006	0.0929	0.00613	0.06545	0.00299	0.07777	0.00797	0.05962	0.00602	0.05192	0.0079	0.05583	0.00293	0.05099
0.006	0.09351	0.00613	0.06606	0.00299	0.07777	0.00797	0.05962	0.00602	0.05251	0.0079	0.05583	0.00293	0.05099
0.006	0.09351	0.00681	0.06606	0.00399	0.07838	0.00797	0.06022	0.00602	0.05192	0.0079	0.05583	0.00293	0.05099
0.006	0.09351	0.00681	0.06667	0.00399	0.07838	0.00797	0.06022	0.00602	0.05192	0.0079	0.05583	0.00293	0.05099
0.006	0.09351	0.00681	0.06667	0.00399	0.07838	0.00897	0.05962	0.00602	0.05251	0.0079	0.05583	0.00293	0.05099
0.006	0.09412	0.00681	0.06667	0.00399	0.079	0.00897	0.06022	0.00602	0.05251	0.0079	0.05583	0.00293	0.05099
0.006	0.09412	0.00681	0.06667	0.00399	0.079	0.00897	0.06022	0.00602	0.05251	0.0079	0.05641	0.00293	0.05099
0.006	0.09473	0.00681	0.06667	0.00399	0.079	0.00897	0.06022	0.00602	0.05251	0.0079	0.05641	0.00293	0.05099
0.006	0.09473	0.00681	0.06667	0.00399	0.079	0.00897	0.06022	0.00602	0.05192	0.0079	0.05641	0.00293	0.05099
0.006	0.09534	0.00681	0.06728	0.00399	0.07961	0.00897	0.06022	0.00602	0.05251	0.0079	0.05641	0.00293	0.05099
0.006	0.09534	0.00681	0.06728	0.00399	0.07961	0.00897	0.06022	0.00602	0.05251	0.0079	0.05641	0.00293	0.05099
0.006	0.09595	0.00681	0.06789	0.00399	0.07961	0.00897	0.06022	0.00602	0.05192	0.0079	0.05641	0.00293	0.05099
0.006	0.09595	0.00681	0.06789	0.00399	0.08022	0.00897	0.06022	0.00602	0.05192	0.0079	0.05641	0.00293	0.05099
0.006	0.09595	0.00681	0.06789	0.00399	0.08022	0.00897	0.06022	0.00602	0.05251	0.0079	0.05641	0.00293	0.05099
0.006	0.09595	0.00681	0.06789	0.00399	0.08083	0.00897	0.06022	0.00602	0.05192	0.0079	0.05641	0.00293	0.05099
0.006	0.09656	0.00681	0.06789	0.00399	0.08145	0.00897	0.06022	0.00602	0.05251	0.0079	0.05641	0.00293	0.05157
0.007	0.09656	0.00681	0.06789	0.00399	0.08145	0.00897	0.06022	0.00602	0.05251	0.0079	0.05641	0.00293	0.05157
0.007	0.09717	0.00749	0.06789	0.00399	0.08145	0.00897	0.06022	0.00602	0.05251	0.0079	0.05641	0.00293	0.05157
0.007	0.09717	0.00681	0.06789	0.00399	0.08145	0.00897	0.06022	0.00602	0.05251	0.0079	0.05641	0.00293	0.05157
0.007	0.09717	0.00749	0.0685	0.00399	0.08206	0.00897	0.06022	0.00602	0.05251	0.0079	0.05641	0.00293	0.05157
0.007	0.09779	0.00681	0.0685	0.00399	0.08206	0.00897	0.06022	0.00535	0.05251	0.0079	0.05641	0.00293	0.05157
0.007	0.09779	0.00681	0.0685	0.00399	0.08206	0.00897	0.06022	0.00602	0.05192	0.0079	0.05641	0.00293	0.05157
0.007	0.09779	0.00681	0.0685	0.00399	0.08267	0.00897	0.06082	0.00602	0.05251	0.0079	0.05641	0.00293	0.05157
0.007	0.0984	0.00681	0.06912	0.00399	0.08267	0.00897	0.06082	0.00602	0.05251	0.0079	0.057	0.00293	0.05157
0.007	0.0984	0.00681	0.06912	0.00399	0.08267	0.00897	0.06082	0.00669	0.05192	0.0079	0.057	0.00293	0.05157
0.007	0.09901	0.00681	0.06912	0.00399	0.08328	0.00897	0.06082	0.00669	0.05251	0.0079	0.057	0.00293	0.05157
0.007	0.09901	0.00749	0.06912	0.00399	0.08328	0.00897	0.06082	0.00669	0.05251	0.0079	0.057	0.00293	0.05099
0.007	0.09901	0.00749	0.06912	0.00399	0.0839	0.00897	0.06082	0.00669	0.05251	0.0079	0.057	0.00293	0.05157
0.007	0.09962	0.00749	0.06912	0.00399	0.0839	0.00897	0.06082	0.00669	0.05251	0.0079	0.057	0.00293	0.05099
0.007	0.09962	0.00749	0.06912	0.00399	0.0839	0.00897	0.06082	0.00602	0.05251	0.0079	0.057	0.00293	0.05157
0.007	0.09962	0.00749	0.06973	0.00399	0.08451	0.00897	0.06082	0.00602	0.05251	0.0079	0.057	0.00293	0.05157
0.007	0.10023	0.00749	0.06973	0.00399	0.08451	0.00897	0.06082	0.00602	0.05251	0.0079	0.057	0.00293	0.05157
0.007	0.10023	0.00749	0.07034	0.00399	0.08451	0.00897	0.06082	0.00602	0.05251	0.0079	0.057	0.00293	0.05157
0.007	0.10084	0.00749	0.07034	0.00399	0.08512	0.00897	0.06082	0.00602	0.05251	0.0079	0.057	0.00293	0.05157
0.007	0.10084	0.00749	0.07034	0.00399	0.08512	0.00897	0.06082	0.00669	0.05251	0.0079	0.057	0.00293	0.05157
0.007	0.10145	0.00749	0.07034	0.00399	0.08512	0.00897	0.06143	0.00602	0.05251	0.0079	0.05759	0.00293	0.05157
0.007	0.10145	0.00681	0.07034	0.00399	0.08512	0.00897	0.06143	0.00669	0.05251	0.0079	0.05759	0.00293	0.05215
0.008	0.10145	0.00749	0.07034	0.00399	0.08573	0.00897	0.06143	0.00669	0.05251	0.0079	0.05759	0.00293	0.05215
0.008	0.10206	0.00749	0.07095	0.00399	0.08573	0.00897	0.06143	0.00669	0.05251	0.0079	0.05759	0.00293	0.05215
0.008	0.10206	0.00749	0.07095	0.00399	0.08573	0.00897	0.06143	0.00669	0.05251	0.0079	0.05759	0.00293	0.05157
0.008	0.10267	0.00749	0.07156	0.00399	0.08635	0.00897	0.06143	0.00669	0.05311	0.0079	0.05759	0.00293	0.05215
0.008	0.10267	0.00749	0.07156	0.00399	0.08635	0.00897	0.06143	0.00669	0.05311	0.0079	0.05759	0.00293	0.05215
0.008	0.10267	0.00817	0.07156	0.00399	0.08696	0.00897	0.06143	0.00669	0.05311	0.0079	0.05759	0.00391	0.05215
0.008	0.10329	0.00817	0.07156	0.00399	0.08696	0.00997	0.06203	0.00669	0.05251	0.0079	0.05759	0.00391	0.05215
0.008	0.10329	0.00817	0.07156	0.00399	0.08757	0.00997	0.06203	0.00669	0.05251	0.0079	0.05759	0.00391	0.05215
0.008	0.10329	0.00749	0.07156	0.00399	0.08757	0.00997	0.06203	0.00669	0.05251	0.0079	0.05759	0.00391	0.05215
0.008	0.1039	0.00749	0.07217	0.00399	0.08757	0.00997	0.06203	0.00669	0.05251	0.0079	0.05759	0.00391	0.05215
0.008	0.1039	0.00749	0.07217	0.00399	0.08757	0.00997	0.06203	0.00669	0.05311	0.0079	0.05759	0.00391	0.05215
0.008	0.10451	0.00749	0.07217	0.00399	0.08818	0.00997	0.06203	0.00669	0.05311	0.0079	0.05759	0.00391	0.05215
0.008	0.10451	0.00749	0.07217	0.00399	0.08818	0.00997	0.06203	0.00669	0.05311	0.0079	0.05759	0.00391	0.05215
0.008	0.10451	0.00749	0.07217	0.00399	0.08818	0.00997	0.06203	0.00669	0.05311	0.0079	0.05759	0.00391	0.05215
0.008	0.10512	0.00749	0.07279	0.00499	0.08818	0.00997	0.06203	0.00669	0.05311	0.0079	0.05818	0.00391	0.05215
0.008	0.10512	0.00749	0.07279	0.00499	0.08879	0.00997	0.06203	0.00669	0.05311	0.0079	0.05818	0.00391	0.05215
0.008	0.10573	0.00817	0.07279	0.00499	0.08879	0.00997	0.06263	0.00669	0.05311	0.0079	0.05818	0.00391	0.05215
0.008	0.10573	0.00817	0.07279	0.00499	0.08879	0.00997	0.06263	0.00669	0.05311	0.0079	0.05818	0.00391	0.05215
0.008	0.10573	0.00817	0.07279	0.00499	0.08941	0.00997	0.06263	0.00669	0.05311	0.0079	0.05818	0.00391	0.05215
0.008	0.10634	0.00817	0.07279	0.00499	0.08941	0.00997	0.06263	0.00669	0.05311	0.0079	0.05818	0.00391	0.05215
0.008	0.10634	0.00817	0.0734	0.00499	0.08941	0.00997	0.06263	0.00669	0.05311	0.0079	0.05818	0.00391	0.05215
0.008	0.10695	0.00817	0.0734	0.00499	0.09002	0.00997	0.06263	0.00669	0.05311	0.0079	0.05877	0.00391	0.05215
0.008	0.10695	0.00817	0.0734	0.00499	0.09002	0.00997	0.06263	0.00669	0.05311	0.0079	0.05877	0.00391	0.05215
0.008	0.10695	0.00817	0.0734	0.00499	0.09063	0.00997	0.06263	0.00669	0.05311	0.0079	0.05877	0.00391	0.05215
0.008	0.10695	0.00817	0.07401	0.00499	0.09063	0.00997	0.06263	0.00736	0.05311	0.0079	0.05877	0.00391	0.05215
0.008	0.10756	0.00749	0.07401	0.00499	0.09063	0.00997	0.06263	0.00736	0.05311	0.00889	0.05877	0.00391	0.05215
0.008	0.10756	0.00749	0.07401	0.00499	0.09063	0.00997	0.06263	0.00736	0.05311	0.00889	0.05877	0.00391	0.05215
0.008	0.10756	0.00749	0.07401	0.00499	0.09124	0.00997	0.06263	0.00736	0.05311	0.00889	0.05877	0.00391	0.05273
0.008	0.10817	0.00817	0.07401	0.00499	0.09124	0.00997	0.06323	0.00736	0.05311	0.00889	0.05877	0.00391	0.05273
0.008	0.10817	0.00817	0.07401	0.00499	0.09124	0.00997	0.06323	0.00736	0.05311	0.00889	0.05877	0.00391	0.05273
0.008	0.10879	0.00817	0.07462	0.00499	0.09124	0.00997	0.06323	0.00736	0.05311	0.00889	0.05877	0.00391	0.05273
0.008	0.10879	0.00817	0.07462	0.00499	0.09186	0.00997	0.06323	0.00736	0.05311	0.00889	0.05877	0.00391	0.05215
0.008	0.1094	0.00817	0.07462	0.00499	0.09186	0.00997	0.06323	0.00736	0.05251	0.00889	0.05877	0.00391	0.05273
0.008	0.1094	0.00817	0.07462	0.00499	0.09247	0.00997	0.06323	0.00736	0.05251	0.00889	0.05877	0.00391	0.05273
0.008	0.1094	0.00817	0.07462	0.00499	0.09247	0.00997	0.06323	0.00736	0.05311	0.00889	0.05935	0.00391	0.05215
0.008	0.11001	0.00817	0.07523	0.00499	0.09247	0.00997	0.06323	0.00736	0.05311	0.00889	0.05877	0.00391	0.05273
0.008	0.11001	0.00817	0.07523	0.00499	0.09247	0.00997	0.06383	0.00736	0.05311	0.00889	0.05877	0.00391	0.05273
0.008	0.11001	0.00817	0.07523	0.00499	0.09308	0.00997	0.06383	0.00736	0.05311	0.00889	0.05877	0.00391	0.05215
0.008	0.11062	0.00817	0.07523	0.00499	0.09308	0.00997	0.06383	0.00736	0.05311	0.00889	0.05877	0.00391	0.05273
0.008	0.11062	0.00817	0.07523	0.00499	0.09369	0.00997	0.06383	0.00736	0.05371	0.00889	0.05877	0.00391	0.05273
0.008	0.11062	0.00817	0.07523	0.00499	0.09369	0.00997	0.06383	0.00736	0.05371	0.00889	0.05877	0.00391	0.05273
0.008	0.11123	0.00817	0.07523	0.00598	0.09369	0.00997	0.06383	0.00736	0.05371	0.00889	0.05877	0.00391	0.05273
0.008	0.11123	0.00817	0.07584	0.00598	0.09431	0.01096	0.06444	0.00736	0.05371	0.00889	0.05935	0.00391	0.05331
0.008	0.11123	0.00817	0.07584	0.00598	0.09492	0.01096	0.06383	0.00736	0.05371	0.00889	0.05935	0.00391	0.05273
0.009	0.11184	0.00817	0.07584	0.00598	0.09492	0.01096	0.06383	0.00736	0.05371	0.00889	0.05935	0.00391	0.05331
0.009	0.11184	0.00817	0.07584	0.00598	0.09492	0.01096	0.06383	0.00736	0.05371	0.00889	0.05935	0.00391	0.05331
0.009	0.11184	0.00817	0.07646	0.00598	0.09492	0.01096	0.06444	0.00736	0.05371	0.00889	0.05935	0.00391	0.05331
0.009	0.11245	0.00885	0.07646	0.00598	0.09553	0.01096	0.06444	0.00736	0.05371	0.00889	0.05935	0.00391	0.05331
0.009	0.11245	0.00885	0.07646	0.00598	0.09553	0.01096	0.06444	0.00736	0.05371	0.00889	0.05935	0.00391	0.05331
0.009	0.11245	0.00817	0.07646	0.00598	0.09553	0.01096	0.06444	0.00736	0.0543	0.00889	0.05935	0.00391	0.05331
0.009	0.11306	0.00817	0.07646	0.00598	0.09553	0.01096	0.06444	0.00736	0.0543	0.00889	0.05994	0.00391	0.05331
0.009	0.11306	0.00817	0.07646	0.00598	0.09614	0.01096	0.06444	0.00736	0.0543	0.00889	0.05994	0.00391	0.05331
0.009	0.11306	0.00817	0.07646	0.00598	0.09676	0.01096	0.06444	0.00736	0.0543	0.00889	0.05994	0.00391	0.05331
0.009	0.11306	0.00817	0.07707	0.00598	0.09676	0.01096	0.06444	0.00736	0.0543	0.00889	0.05994	0.00391	0.05331
0.009	0.11368	0.00817	0.07707	0.00598	0.09676	0.01096	0.06444	0.00736	0.0543	0.00889	0.05994	0.00391	0.05331
0.009	0.11368	0.00817	0.07707	0.00598	0.09737	0.01096	0.06444	0.00736	0.0543	0.00889	0.05994	0.00391	0.05331
0.009	0.11368	0.00885	0.07768	0.00598	0.09737	0.01096	0.06504	0.00736	0.0543	0.00889	0.05994	0.00391	0.05389
0.009	0.11429	0.00885	0.07768	0.00598	0.09737	0.01096	0.06504	0.00736	0.0543	0.00889	0.06053	0.00391	0.05389
0.009	0.11429	0.00885	0.07768	0.00598	0.09798	0.01096	0.06504	0.00736	0.0543	0.00889	0.06053	0.00391	0.05389
0.009	0.1149	0.00885	0.07768	0.00598	0.09859	0.01096	0.06504	0.00803	0.0543	0.00889	0.06053	0.00391	0.05389
0.009	0.1149	0.00954	0.07829	0.00598	0.09859	0.01096	0.06504	0.00803	0.0543	0.00889	0.06053	0.00391	0.05389
0.009	0.11551	0.00954	0.07768	0.00598	0.09859	0.01096	0.06504	0.00736	0.0543	0.00889	0.06053	0.00391	0.05389
0.009	0.11551	0.00954	0.07768	0.00598	0.09859	0.01096	0.06504	0.00736	0.0549	0.00889	0.06053	0.00391	0.05389
0.009	0.11551	0.00954	0.07829	0.00598	0.09859	0.01096	0.06504	0.00803	0.0543	0.00889	0.06053	0.00391	0.05389
0.009	0.11612	0.00954	0.07829	0.00598	0.09921	0.01096	0.06504	0.00803	0.0543	0.00889	0.06053	0.00391	0.05389
0.009	0.11612	0.00885	0.07829	0.00598	0.09921	0.01096	0.06504	0.00803	0.0549	0.00889	0.06053	0.00391	0.05447
0.009	0.11673	0.00885	0.07829	0.00598	0.09921	0.01096	0.06504	0.00736	0.0549	0.00889	0.06053	0.00391	0.05447
0.009	0.11673	0.00885	0.07829	0.00598	0.09982	0.01096	0.06564	0.00803	0.0549	0.00889	0.06053	0.00391	0.05447
0.009	0.11673	0.00885	0.0789	0.00598	0.10043	0.01096	0.06564	0.00803	0.0549	0.00889	0.06053	0.00391	0.05447
0.009	0.11673	0.00885	0.0789	0.00598	0.10043	0.01096	0.06564	0.00803	0.0549	0.00889	0.06053	0.00391	0.05447
0.009	0.11734	0.00885	0.0789	0.00598	0.10043	0.01096	0.06624	0.00803	0.0549	0.00889	0.06053	0.00391	0.05447
0.009	0.11734	0.00885	0.0789	0.00598	0.10043	0.01096	0.06564	0.00803	0.0549	0.00889	0.06053	0.00391	0.05447
0.009	0.11795	0.00885	0.0789	0.00598	0.10104	0.01096	0.06564	0.00803	0.0549	0.00889	0.06053	0.00391	0.05505
0.009	0.11795	0.00885	0.0789	0.00598	0.10104	0.01096	0.06624	0.00803	0.0549	0.00889	0.06053	0.00391	0.05505
0.009	0.11795	0.00885	0.0789	0.00598	0.10104	0.01096	0.06624	0.00803	0.0549	0.00889	0.06112	0.00391	0.05447
0.009	0.11795	0.00885	0.0789	0.00598	0.10104	0.01096	0.06564	0.00803	0.0549	0.00889	0.06112	0.00391	0.05505
0.009	0.11856	0.00885	0.0789	0.00598	0.10227	0.01096	0.06624	0.00803	0.0549	0.00889	0.06053	0.00391	0.05505
0.009	0.11856	0.00954	0.0789	0.00598	0.10227	0.01196	0.06624	0.0087	0.0549	0.00889	0.06112	0.00391	0.05447
0.009	0.11856	0.00954	0.07951	0.00598	0.10227	0.01196	0.06624	0.0087	0.0555	0.00889	0.06112	0.00391	0.05447
0.009	0.11918	0.00954	0.07951	0.00598	0.10227	0.01196	0.06624	0.0087	0.0555	0.00889	0.06112	0.00391	0.05447
0.009	0.11918	0.00954	0.08013	0.00698	0.10288	0.01196	0.06624	0.0087	0.0555	0.00988	0.06112	0.00391	0.05505
0.009	0.11918	0.00885	0.08013	0.00698	0.10288	0.01196	0.06624	0.0087	0.0555	0.00988	0.06112	0.00391	0.05505
0.009	0.11918	0.00885	0.08013	0.00698	0.10288	0.01196	0.06624	0.0087	0.0555	0.00988	0.06112	0.00391	0.05505
0.01	0.11979	0.00885	0.08013	0.00698	0.10288	0.01196	0.06624	0.0087	0.0555	0.00988	0.06112	0.00391	0.05505
0.01	0.11979	0.00954	0.08013	0.00698	0.10349	0.01196	0.06624	0.0087	0.0555	0.00988	0.06112	0.00391	0.05447
0.01	0.11979	0.00954	0.08013	0.00698	0.10349	0.01196	0.06624	0.0087	0.0555	0.00988	0.06112	0.00391	0.05505
0.01	0.1204	0.00885	0.08013	0.00698	0.10349	0.01196	0.06624	0.0087	0.0555	0.00988	0.06112	0.00391	0.05505
0.01	0.1204	0.00885	0.08074	0.00698	0.10349	0.01196	0.06624	0.0087	0.0549	0.00988	0.06112	0.00391	0.05505
0.01	0.1204	0.00885	0.08074	0.00698	0.1041	0.01196	0.06685	0.0087	0.0555	0.00988	0.06112	0.00391	0.05505
0.01	0.1204	0.00885	0.08074	0.00698	0.1041	0.01196	0.06685	0.0087	0.0555	0.00988	0.06112	0.00391	0.05447
0.01	0.12101	0.00954	0.08074	0.00698	0.10472	0.01196	0.06685	0.0087	0.0555	0.00988	0.0617	0.00391	0.05505
0.01	0.12101	0.00954	0.08074	0.00698	0.1041	0.01196	0.06685	0.0087	0.0555	0.00988	0.0617	0.00391	0.05447
0.01	0.12162	0.00954	0.08135	0.00698	0.10472	0.01196	0.06685	0.0087	0.0555	0.00988	0.0617	0.00391	0.05447
0.01	0.12162	0.01022	0.08135	0.00698	0.10472	0.01196	0.06685	0.0087	0.0555	0.00988	0.0617	0.00391	0.05447
0.01	0.12223	0.01022	0.08135	0.00698	0.10533	0.01196	0.06685	0.0087	0.0555	0.00988	0.0617	0.00391	0.05505
0.01	0.12223	0.01022	0.08135	0.00698	0.10533	0.01196	0.06685	0.0087	0.0555	0.00988	0.0617	0.00391	0.05505
0.01	0.12284	0.01022	0.08135	0.00698	0.10533	0.01196	0.06685	0.0087	0.0555	0.00988	0.0617	0.00391	0.05505
0.01	0.12284	0.01022	0.08135	0.00698	0.10594	0.01196	0.06685	0.0087	0.0555	0.00988	0.0617	0.00391	0.05505
0.01	0.12284	0.01022	0.08135	0.00698	0.10594	0.01196	0.06685	0.0087	0.0555	0.00988	0.0617	0.00391	0.05505
0.01	0.12345	0.01022	0.08196	0.00698	0.10655	0.01196	0.06685	0.0087	0.0555	0.00988	0.0617	0.00391	0.05505
0.01	0.12406	0.01022	0.08196	0.00698	0.10655	0.01196	0.06685	0.0087	0.0555	0.00988	0.0617	0.00391	0.05505
0.01	0.12406	0.01022	0.08196	0.00698	0.10655	0.01196	0.06685	0.0087	0.0555	0.00988	0.0617	0.00391	0.05563
0.01	0.12406	0.01022	0.08196	0.00698	0.10655	0.01196	0.06745	0.0087	0.0555	0.00988	0.0617	0.00391	0.05563
0.01	0.12406	0.00954	0.08196	0.00698	0.10655	0.01196	0.06745	0.0087	0.0555	0.00988	0.0617	0.00391	0.05563
0.01	0.12468	0.00954	0.08196	0.00698	0.10655	0.01295	0.06745	0.0087	0.0555	0.00988	0.0617	0.00391	0.05563
0.01	0.12468	0.00954	0.08196	0.00698	0.10717	0.01295	0.06745	0.0087	0.0555	0.00988	0.06229	0.00391	0.05505
0.01	0.12529	0.01022	0.08196	0.00698	0.10717	0.01295	0.06745	0.0087	0.0555	0.00988	0.0617	0.00391	0.05563
0.01	0.12529	0.01022	0.08196	0.00698	0.10717	0.01295	0.06745	0.0087	0.0555	0.00988	0.0617	0.00391	0.05563
0.01	0.12529	0.01022	0.08196	0.00698	0.10717	0.01295	0.06745	0.0087	0.0555	0.00988	0.0617	0.00391	0.05563
0.01	0.12529	0.01022	0.08196	0.00698	0.10778	0.01295	0.06745	0.0087	0.0555	0.00988	0.0617	0.00489	0.05563
0.01	0.12529	0.01022	0.08257	0.00698	0.10778	0.01295	0.06745	0.0087	0.0555	0.00988	0.06229	0.00489	0.05563
0.01	0.12529	0.01022	0.08257	0.00698	0.10778	0.01295	0.06745	0.0087	0.0555	0.00988	0.0617	0.00489	0.05563
0.01	0.12529	0.01022	0.08257	0.00698	0.10778	0.01295	0.06805	0.0087	0.0555	0.00988	0.0617	0.00489	0.05563
0.01	0.1259	0.01022	0.08257	0.00698	0.10839	0.01295	0.06805	0.0087	0.0555	0.01087	0.06229	0.00489	0.05563
0.01	0.1259	0.01022	0.08257	0.00698	0.10839	0.01295	0.06805	0.0087	0.0555	0.01087	0.06229	0.00489	0.05563
0.01	0.1259	0.01022	0.08257	0.00698	0.10839	0.01295	0.06805	0.0087	0.0555	0.01087	0.06229	0.00489	0.05621
0.01	0.1259	0.0109	0.08257	0.00698	0.10839	0.01295	0.06865	0.0087	0.0555	0.01087	0.06229	0.00489	0.05621
0.011	0.1259	0.0109	0.08257	0.00698	0.109	0.01295	0.06865	0.0087	0.0555	0.01087	0.06229	0.00489	0.05621
0.011	0.12651	0.01022	0.08257	0.00698	0.109	0.01295	0.06805	0.00937	0.05609	0.01087	0.06229	0.00489	0.05621
0.011	0.12651	0.01022	0.08257	0.00698	0.109	0.01295	0.06805	0.00937	0.0555	0.01087	0.06229	0.00489	0.05621
0.011	0.12651	0.01022	0.08318	0.00698	0.109	0.01295	0.06805	0.00937	0.0555	0.01087	0.06229	0.00489	0.05621
0.011	0.12712	0.01022	0.08318	0.00698	0.10962	0.01295	0.06865	0.00937	0.05609	0.01087	0.06229	0.00489	0.05621
0.011	0.12712	0.01022	0.08318	0.00698	0.10962	0.01295	0.06805	0.00937	0.05609	0.01087	0.06229	0.00489	0.05621
0.011	0.12773	0.01022	0.08318	0.00798	0.10962	0.01295	0.06805	0.00937	0.05609	0.01087	0.06229	0.00489	0.05621
0.011	0.12773	0.01022	0.0838	0.00798	0.10962	0.01295	0.06805	0.00937	0.05609	0.01087	0.06229	0.00489	0.05621
0.011	0.12773	0.01022	0.0838	0.00798	0.11023	0.01295	0.06805	0.00937	0.05609	0.01087	0.06229	0.00489	0.05621
0.011	0.12834	0.0109	0.0838	0.00798	0.11023	0.01295	0.06805	0.01004	0.05609	0.01087	0.06288	0.00489	0.05621
0.011	0.12834	0.0109	0.0838	0.00798	0.11084	0.01295	0.06805	0.00937	0.05609	0.01087	0.06288	0.00489	0.05621
0.011	0.12834	0.0109	0.0838	0.00798	0.11084	0.01295	0.06805	0.00937	0.05609	0.01087	0.06288	0.00489	0.05621
0.011	0.12834	0.01022	0.0838	0.00798	0.11084	0.01295	0.06805	0.00937	0.05609	0.01087	0.06347	0.00489	0.05621
0.011	0.12895	0.0109	0.0838	0.00798	0.11084	0.01295	0.06865	0.00937	0.05609	0.01087	0.06347	0.00489	0.05621
0.011	0.12895	0.0109	0.08441	0.00798	0.11084	0.01295	0.06865	0.00937	0.05609	0.01087	0.06347	0.00489	0.05621
0.011	0.12957	0.0109	0.08441	0.00798	0.11084	0.01295	0.06865	0.00937	0.05609	0.01087	0.06347	0.00489	0.05621
0.011	0.12957	0.0109	0.08441	0.00798	0.11084	0.01295	0.06805	0.00937	0.05609	0.01087	0.06347	0.00489	0.05621
0.011	0.13018	0.0109	0.08441	0.00798	0.11145	0.01495	0.07046	0.00937	0.05669	0.01087	0.06347	0.00489	0.05621
0.011	0.13018	0.0109	0.08441	0.00798	0.11145	0.01594	0.07106	0.01004	0.05609	0.01087	0.06405	0.00489	0.05621
0.011	0.13018	0.0109	0.08441	0.00798	0.11145	0.01594	0.07106	0.00937	0.05669	0.01087	0.06347	0.00489	0.05679
0.011	0.13079	0.0109	0.08441	0.00798	0.11207	0.01594	0.07046	0.01004	0.05669	0.01087	0.06405	0.00489	0.05679
0.011	0.13079	0.0109	0.08441	0.00798	0.11207	0.01594	0.07106	0.01004	0.05669	0.01087	0.06405	0.00489	0.05679
0.011	0.13079	0.0109	0.08441	0.00798	0.11207	0.01594	0.07106	0.00937	0.05669	0.01087	0.06405	0.00489	0.05621
0.011	0.1314	0.01022	0.08502	0.00798	0.11207	0.01594	0.07106	0.00937	0.05609	0.01087	0.06405	0.00489	0.05621
0.011	0.1314	0.01022	0.08502	0.00798	0.11207	0.01594	0.07106	0.00937	0.05669	0.01087	0.06405	0.00489	0.05621
0.011	0.1314	0.01022	0.08502	0.00798	0.11268	0.01594	0.07106	0.00937	0.05669	0.01087	0.06405	0.00489	0.05621
0.011	0.1314	0.01022	0.08502	0.00798	0.11268	0.01594	0.07106	0.01004	0.05669	0.01087	0.06405	0.00489	0.05621
0.011	0.13201	0.01022	0.08563	0.00798	0.11268	0.01594	0.07106	0.01004	0.05669	0.01087	0.06464	0.00489	0.05621
0.011	0.13201	0.0109	0.08502	0.00798	0.11268	0.01594	0.07106	0.01004	0.05669	0.01087	0.06464	0.00489	0.05621
0.011	0.13201	0.0109	0.08563	0.00798	0.11329	0.01594	0.07166	0.01004	0.05669	0.01087	0.06464	0.00489	0.05621
0.011	0.13201	0.0109	0.08563	0.00798	0.11329	0.01594	0.07166	0.01004	0.05669	0.01087	0.06464	0.00489	0.05679
0.011	0.13201	0.0109	0.08563	0.00798	0.11329	0.01594	0.07166	0.01004	0.05669	0.01186	0.06464	0.00489	0.05679
0.011	0.13262	0.0109	0.08563	0.00798	0.1139	0.01594	0.07166	0.01004	0.05669	0.01186	0.06464	0.00489	0.05679
0.011	0.13262	0.0109	0.08624	0.00798	0.1139	0.01594	0.07166	0.01004	0.05669	0.01186	0.06464	0.00489	0.05679
0.012	0.13262	0.0109	0.08624	0.00798	0.11451	0.01594	0.07166	0.01004	0.05669	0.01186	0.06464	0.00489	0.05679
0.012	0.13323	0.0109	0.08624	0.00798	0.11451	0.01594	0.07166	0.01004	0.05669	0.01186	0.06464	0.00489	0.05679
0.012	0.13323	0.0109	0.08685	0.00798	0.11451	0.01694	0.07166	0.01004	0.05669	0.01186	0.06464	0.00489	0.05679
0.012	0.13323	0.0109	0.08685	0.00798	0.11513	0.01694	0.07166	0.01004	0.05669	0.01186	0.06464	0.00489	0.05679
0.012	0.13384	0.0109	0.08685	0.00798	0.11513	0.01694	0.07166	0.01004	0.05669	0.01186	0.06464	0.00489	0.05679
0.012	0.13384	0.0109	0.08747	0.00798	0.11513	0.01694	0.07166	0.01004	0.05669	0.01186	0.06523	0.00489	0.05679
0.012	0.13445	0.0109	0.08747	0.00798	0.11513	0.01694	0.07166	0.01004	0.05669	0.01186	0.06523	0.00489	0.05679
0.012	0.13445	0.0109	0.08747	0.00798	0.11513	0.01694	0.07166	0.01004	0.05729	0.01186	0.06523	0.00489	0.05679
0.012	0.13445	0.0109	0.08747	0.00798	0.11513	0.01694	0.07227	0.01004	0.05669	0.01186	0.06464	0.00489	0.05736
0.012	0.13507	0.01158	0.08747	0.00798	0.11513	0.01694	0.07227	0.01004	0.05669	0.01186	0.06464	0.00489	0.05736
0.012	0.13507	0.01158	0.08747	0.00798	0.11513	0.01694	0.07227	0.01004	0.05669	0.01186	0.06464	0.00489	0.05736
0.012	0.13507	0.01158	0.08747	0.00798	0.11574	0.01694	0.07227	0.01004	0.05729	0.01186	0.06464	0.00489	0.05736
0.012	0.13568	0.01158	0.08747	0.00798	0.11574	0.01694	0.07287	0.01004	0.05669	0.01186	0.06523	0.00489	0.05736
0.012	0.13568	0.01158	0.08808	0.00798	0.11574	0.01694	0.07287	0.01004	0.05669	0.01186	0.06464	0.00489	0.05736
0.012	0.13568	0.01158	0.08808	0.00798	0.11574	0.01694	0.07287	0.01004	0.05669	0.01186	0.06523	0.00489	0.05736
0.012	0.13629	0.01158	0.08808	0.00798	0.11574	0.01694	0.07287	0.01004	0.05669	0.01186	0.06523	0.00489	0.05736
0.012	0.13629	0.0109	0.08808	0.00798	0.11635	0.01694	0.07287	0.01004	0.05669	0.01186	0.06523	0.00489	0.05736
0.012	0.13629	0.01158	0.08808	0.00798	0.11635	0.01694	0.07287	0.01071	0.05669	0.01186	0.06523	0.00489	0.05794
0.012	0.13629	0.01158	0.08808	0.00798	0.11635	0.01694	0.07287	0.01071	0.05669	0.01186	0.06523	0.00489	0.05794
0.012	0.1369	0.01158	0.08869	0.00897	0.11635	0.01694	0.07287	0.01071	0.05669	0.01186	0.06523	0.00489	0.05794
0.012	0.1369	0.01158	0.08869	0.00897	0.11635	0.01694	0.07287	0.01071	0.05669	0.01186	0.06523	0.00489	0.05794
0.012	0.13751	0.01158	0.08869	0.00897	0.11696	0.01694	0.07347	0.01071	0.05669	0.01186	0.06523	0.00489	0.05794
0.012	0.13751	0.01158	0.08869	0.00897	0.11696	0.01694	0.07347	0.01071	0.05669	0.01186	0.06523	0.00489	0.05794
0.012	0.13751	0.01158	0.08869	0.00897	0.11758	0.01694	0.07347	0.01071	0.05729	0.01186	0.06523	0.00489	0.05794
0.012	0.13812	0.01158	0.08869	0.00897	0.11758	0.01694	0.07347	0.01071	0.05669	0.01186	0.06523	0.00489	0.05794
0.012	0.13812	0.01158	0.0893	0.00897	0.11819	0.01694	0.07347	0.01071	0.05669	0.01284	0.06523	0.00489	0.05794
0.012	0.13812	0.01158	0.0893	0.00897	0.11819	0.01794	0.07347	0.01071	0.05669	0.01284	0.06523	0.00489	0.05794
0.012	0.13873	0.01158	0.0893	0.00897	0.11819	0.01794	0.07347	0.01071	0.05669	0.01284	0.06523	0.00489	0.05794
0.012	0.13873	0.01158	0.0893	0.00897	0.1188	0.01794	0.07347	0.01071	0.05669	0.01284	0.06523	0.00489	0.05794
0.012	0.13873	0.01158	0.0893	0.00897	0.1188	0.01794	0.07347	0.01071	0.05669	0.01284	0.06523	0.00489	0.05794
0.012	0.13934	0.01158	0.0893	0.00897	0.1188	0.01794	0.07347	0.01071	0.05669	0.01284	0.06582	0.00489	0.05794
0.012	0.13934	0.01158	0.0893	0.00897	0.1188	0.01794	0.07347	0.01071	0.05669	0.01284	0.06582	0.00489	0.05794
0.013	0.13934	0.01158	0.0893	0.00897	0.1188	0.01794	0.07347	0.01071	0.05669	0.01284	0.06582	0.00489	0.05794
0.013	0.13995	0.01158	0.08991	0.00897	0.1188	0.01794	0.07407	0.01071	0.05669	0.01284	0.06582	0.00489	0.05794
0.013	0.13995	0.01158	0.08991	0.00897	0.11941	0.01794	0.07407	0.01071	0.05669	0.01284	0.06582	0.00489	0.05794
0.013	0.13995	0.01158	0.08991	0.00897	0.11941	0.01794	0.07407	0.01071	0.05669	0.01284	0.06582	0.00489	0.05794
0.013	0.13995	0.01158	0.08991	0.00897	0.11941	0.01794	0.07407	0.01004	0.05669	0.01284	0.06582	0.00489	0.05794
0.013	0.14057	0.01226	0.08991	0.00897	0.11941	0.01794	0.07407	0.01071	0.05669	0.01284	0.06582	0.00489	0.05794
0.013	0.14057	0.01158	0.08991	0.00897	0.11941	0.01794	0.07407	0.01071	0.05669	0.01284	0.06582	0.00489	0.05794
0.013	0.14118	0.01158	0.09052	0.00897	0.11941	0.01794	0.07407	0.01071	0.05669	0.01284	0.06582	0.00489	0.05794
0.013	0.14118	0.01226	0.09052	0.00897	0.12003	0.01794	0.07407	0.01071	0.05669	0.01284	0.06582	0.00489	0.05794
0.013	0.14179	0.01158	0.09052	0.00897	0.12003	0.01794	0.07407	0.01071	0.05669	0.01284	0.06582	0.00489	0.05794
0.013	0.14179	0.01158	0.09052	0.00897	0.12064	0.01794	0.07407	0.01071	0.05609	0.01284	0.06582	0.00489	0.05794
0.013	0.14179	0.01158	0.09052	0.00897	0.12064	0.01794	0.07407	0.01071	0.05669	0.01284	0.06582	0.00587	0.05794
0.013	0.1424	0.01158	0.09052	0.00897	0.12064	0.01794	0.07467	0.01071	0.05669	0.01284	0.06582	0.00587	0.05794
0.013	0.1424	0.01226	0.09052	0.00897	0.12125	0.01794	0.07467	0.01071	0.05669	0.01284	0.06582	0.00587	0.05794
0.013	0.14301	0.01226	0.09052	0.00897	0.12125	0.01794	0.07467	0.01071	0.05669	0.01284	0.06582	0.00587	0.05794
0.013	0.14301	0.01226	0.09052	0.00897	0.12125	0.01794	0.07467	0.01071	0.05669	0.01284	0.06582	0.00587	0.05794
0.013	0.14301	0.01226	0.09052	0.00897	0.12125	0.01794	0.07467	0.01071	0.05669	0.01284	0.06582	0.00587	0.05794
0.013	0.14362	0.01226	0.09114	0.00897	0.12125	0.01794	0.07467	0.01071	0.05669	0.01284	0.0664	0.00587	0.05794
0.013	0.14362	0.01226	0.09114	0.00897	0.12125	0.01794	0.07467	0.01071	0.05669	0.01284	0.0664	0.00587	0.05794
0.013	0.14362	0.01226	0.09114	0.00897	0.12186	0.01794	0.07528	0.01071	0.05669	0.01284	0.0664	0.00587	0.05794
0.013	0.14362	0.01226	0.09114	0.00897	0.12186	0.01794	0.07528	0.01071	0.05669	0.01284	0.0664	0.00587	0.05794
0.013	0.14423	0.01226	0.09114	0.00897	0.12186	0.01794	0.07528	0.01071	0.05669	0.01284	0.0664	0.00587	0.05794
0.013	0.14484	0.01158	0.09114	0.00897	0.12186	0.01794	0.07528	0.01071	0.05669	0.01284	0.0664	0.00587	0.05794
0.013	0.14546	0.01226	0.09114	0.00897	0.12186	0.01794	0.07528	0.01071	0.05669	0.01383	0.0664	0.00587	0.05794
0.013	0.14546	0.01226	0.09114	0.00897	0.12248	0.01794	0.07528	0.01071	0.05669	0.01383	0.0664	0.00587	0.05794
0.013	0.14607	0.01226	0.09175	0.00897	0.12248	0.01794	0.07528	0.01138	0.05669	0.01383	0.0664	0.00587	0.05794
0.013	0.14607	0.01226	0.09175	0.00897	0.12309	0.01794	0.07528	0.01138	0.05729	0.01383	0.0664	0.00587	0.05794
0.013	0.14607	0.01226	0.09175	0.00897	0.12309	0.01794	0.07528	0.01138	0.05729	0.01383	0.0664	0.00587	0.05852
0.013	0.14668	0.01226	0.09175	0.00897	0.12309	0.01893	0.07528	0.01138	0.05729	0.01383	0.0664	0.00587	0.05852
0.013	0.14668	0.01226	0.09175	0.00897	0.1237	0.01893	0.07528	0.01138	0.05729	0.01383	0.06582	0.00587	0.05852
0.013	0.14668	0.01226	0.09175	0.00897	0.1237	0.01893	0.07528	0.01138	0.05729	0.01383	0.06582	0.00587	0.05852
0.013	0.14668	0.01226	0.09175	0.00897	0.1237	0.01893	0.07528	0.01138	0.05729	0.01383	0.06582	0.00587	0.05852
0.013	0.14729	0.01226	0.09175	0.00897	0.1237	0.01893	0.07528	0.01138	0.05729	0.01383	0.06582	0.00587	0.05852
0.013	0.14729	0.01226	0.09175	0.00897	0.12431	0.01893	0.07528	0.01138	0.05729	0.01383	0.06582	0.00587	0.05852
0.013	0.14729	0.01226	0.09175	0.00897	0.12431	0.01893	0.07528	0.01138	0.05729	0.01383	0.0664	0.00587	0.0591
0.014	0.1479	0.01226	0.09175	0.00897	0.12493	0.01893	0.07588	0.01138	0.05729	0.01383	0.06582	0.00587	0.0591
0.014	0.1479	0.01226	0.09175	0.00897	0.12493	0.01893	0.07588	0.01138	0.05729	0.01383	0.0664	0.00587	0.0591
0.014	0.1479	0.01226	0.09175	0.00897	0.12554	0.01893	0.07588	0.01138	0.05729	0.01383	0.0664	0.00587	0.0591
0.014	0.1479	0.01226	0.09175	0.00897	0.12554	0.01893	0.07588	0.01205	0.05729	0.01383	0.0664	0.00587	0.0591
0.014	0.14851	0.01226	0.09175	0.00897	0.12554	0.01893	0.07588	0.01138	0.05729	0.01383	0.0664	0.00587	0.0591
0.014	0.14851	0.01294	0.09175	0.00897	0.12554	0.01893	0.07588	0.01138	0.05729	0.01383	0.0664	0.00587	0.0591
0.014	0.14851	0.01226	0.09236	0.00897	0.12615	0.01893	0.07648	0.01138	0.05729	0.01383	0.0664	0.00587	0.0591
0.014	0.14912	0.01226	0.09236	0.00897	0.12615	0.01893	0.07588	0.01138	0.05729	0.01383	0.0664	0.00587	0.05968
0.014	0.14912	0.01294	0.09236	0.00897	0.12615	0.01893	0.07648	0.01138	0.05729	0.01383	0.0664	0.00587	0.05968
0.014	0.14912	0.01294	0.09236	0.00897	0.12615	0.01893	0.07648	0.01138	0.05729	0.01383	0.0664	0.00587	0.05968
0.014	0.14973	0.01294	0.09236	0.00897	0.12676	0.01893	0.07648	0.01138	0.05729	0.01383	0.0664	0.00587	0.05968
0.014	0.14973	0.01294	0.09236	0.00897	0.12676	0.01893	0.07648	0.01138	0.05729	0.01383	0.0664	0.00587	0.05968
0.014	0.14973	0.01294	0.09297	0.00897	0.12737	0.01893	0.07648	0.01138	0.05729	0.01383	0.0664	0.00587	0.05968
0.014	0.15034	0.01294	0.09297	0.00897	0.12737	0.01893	0.07648	0.01138	0.05729	0.01383	0.0664	0.00587	0.05968
0.014	0.15034	0.01294	0.09297	0.00897	0.12737	0.01893	0.07648	0.01138	0.05729	0.01383	0.0664	0.00587	0.05968
0.014	0.15096	0.01294	0.09297	0.00897	0.12799	0.01893	0.07648	0.01138	0.05729	0.01482	0.06699	0.00587	0.05968
0.014	0.15096	0.01294	0.09358	0.00897	0.12799	0.01893	0.07648	0.01205	0.05788	0.01482	0.06699	0.00587	0.05968
0.014	0.15096	0.01294	0.09358	0.00897	0.12799	0.01893	0.07648	0.01205	0.05729	0.01482	0.0664	0.00587	0.05968
0.014	0.15096	0.01294	0.09358	0.00897	0.12799	0.01893	0.07648	0.01138	0.05729	0.01482	0.0664	0.00587	0.05968
0.014	0.15096	0.01294	0.09358	0.00897	0.1286	0.01893	0.07648	0.01205	0.05729	0.01482	0.06699	0.00587	0.05968
0.014	0.15157	0.01294	0.09358	0.00897	0.1286	0.01893	0.07648	0.01138	0.05788	0.01482	0.06699	0.00587	0.06026
0.014	0.15157	0.01294	0.09358	0.00897	0.12799	0.01893	0.07648	0.01138	0.05788	0.01482	0.0664	0.00587	0.06026
0.014	0.15218	0.01294	0.09419	0.00997	0.1286	0.01893	0.07708	0.01138	0.05788	0.01482	0.0664	0.00587	0.06026
0.014	0.15218	0.01294	0.09419	0.00997	0.1286	0.01893	0.07708	0.01138	0.05788	0.01482	0.06699	0.00587	0.06026
0.015	0.15218	0.01294	0.09419	0.00997	0.1286	0.01893	0.07648	0.01138	0.05848	0.01482	0.0664	0.00587	0.06026
0.015	0.15218	0.01294	0.09419	0.00997	0.1286	0.01893	0.07708	0.01138	0.05848	0.01482	0.0664	0.00587	0.06026
0.015	0.15218	0.01294	0.09481	0.00997	0.12921	0.01893	0.07708	0.01138	0.05848	0.01482	0.0664	0.00587	0.06026
0.015	0.15279	0.01294	0.09481	0.00997	0.12921	0.01893	0.07708	0.01138	0.05848	0.01482	0.06699	0.00587	0.06026
0.015	0.15279	0.01362	0.09481	0.00997	0.12921	0.01893	0.07708	0.01138	0.05848	0.01482	0.06699	0.00587	0.06026
0.015	0.15279	0.01362	0.09481	0.00997	0.12982	0.01893	0.07708	0.01138	0.05848	0.01482	0.06699	0.00587	0.06026
0.015	0.1534	0.01362	0.09481	0.00997	0.12982	0.01893	0.07708	0.01205	0.05848	0.01482	0.0664	0.00587	0.06026
0.015	0.1534	0.01362	0.09481	0.00997	0.12982	0.01893	0.07708	0.01205	0.05848	0.01482	0.06699	0.00587	0.06084
0.015	0.1534	0.01362	0.09481	0.00997	0.13044	0.01893	0.07708	0.01205	0.05848	0.01581	0.06699	0.00684	0.06084
0.015	0.1534	0.01362	0.09481	0.00997	0.13044	0.01993	0.07708	0.01205	0.05788	0.01581	0.06699	0.00684	0.06084
0.015	0.15401	0.01362	0.09542	0.00997	0.13044	0.01993	0.07708	0.01205	0.05848	0.01581	0.06699	0.00684	0.06084
0.015	0.15462	0.01362	0.09542	0.00997	0.13105	0.01993	0.07708	0.01272	0.05848	0.01581	0.06699	0.00684	0.06084
0.015	0.15462	0.01294	0.09542	0.00997	0.13105	0.01993	0.07708	0.01205	0.05848	0.01581	0.06699	0.00684	0.06084
0.015	0.15523	0.01294	0.09542	0.00997	0.13105	0.01993	0.07708	0.01272	0.05848	0.01581	0.06699	0.00684	0.06084
0.015	0.15523	0.01294	0.09542	0.00997	0.13105	0.01993	0.07708	0.01205	0.05848	0.01581	0.06699	0.00684	0.06026
0.015	0.15523	0.01294	0.09603	0.00997	0.13105	0.01993	0.07708	0.01205	0.05848	0.01581	0.06758	0.00684	0.06026
0.015	0.15523	0.01294	0.09603	0.00997	0.13166	0.01993	0.07708	0.01205	0.05848	0.01581	0.06758	0.00684	0.06084
0.015	0.15523	0.01294	0.09603	0.00997	0.13166	0.01993	0.07708	0.01205	0.05848	0.01581	0.06758	0.00684	0.06084
0.015	0.15584	0.01294	0.09603	0.00997	0.13166	0.01993	0.07708	0.01205	0.05848	0.01581	0.06758	0.00684	0.06084
0.015	0.15584	0.01294	0.09603	0.00997	0.13166	0.01993	0.07708	0.01205	0.05848	0.01581	0.06758	0.00684	0.06084
0.015	0.15584	0.01294	0.09664	0.00997	0.13227	0.01993	0.07708	0.01205	0.05848	0.01581	0.06758	0.00684	0.06084
0.015	0.15584	0.01294	0.09664	0.00997	0.13227	0.01993	0.07708	0.01205	0.05848	0.01581	0.06758	0.00684	0.06084
0.016	0.15646	0.01294	0.09664	0.00997	0.13227	0.01993	0.07769	0.01205	0.05848	0.01581	0.06758	0.00684	0.06084
0.016	0.15646	0.01294	0.09664	0.00997	0.13227	0.01993	0.07769	0.01272	0.05848	0.01581	0.06758	0.00684	0.06084
0.016	0.15646	0.01294	0.09664	0.00997	0.13289	0.01993	0.07769	0.01272	0.05848	0.01581	0.06758	0.00684	0.06084
0.016	0.15646	0.01294	0.09664	0.00997	0.13289	0.01993	0.07769	0.01272	0.05848	0.01581	0.06758	0.00684	0.06084
0.016	0.15707	0.01294	0.09664	0.00997	0.13289	0.01993	0.07769	0.01272	0.05848	0.01581	0.06758	0.00684	0.06084
0.016	0.15707	0.01294	0.09725	0.00997	0.1335	0.01993	0.07769	0.01272	0.05848	0.01581	0.06758	0.00684	0.06084
0.016	0.15707	0.01294	0.09725	0.00997	0.1335	0.01993	0.07769	0.01272	0.05848	0.01581	0.06758	0.00684	0.06084
0.016	0.15768	0.01362	0.09725	0.00997	0.1335	0.01993	0.07829	0.01272	0.05848	0.01581	0.06758	0.00684	0.06084
0.016	0.15768	0.01362	0.09725	0.00997	0.1335	0.01993	0.07829	0.01272	0.05848	0.01581	0.06758	0.00684	0.06084
0.016	0.15768	0.01362	0.09725	0.00997	0.1335	0.01993	0.07829	0.01339	0.05848	0.01581	0.06758	0.00684	0.06084
0.016	0.15829	0.01362	0.09725	0.00997	0.1335	0.01993	0.07829	0.01272	0.05848	0.01581	0.06758	0.00684	0.06142
0.016	0.15829	0.01362	0.09786	0.00997	0.13411	0.01993	0.07829	0.01272	0.05848	0.01581	0.06817	0.00684	0.06084
0.016	0.15829	0.0143	0.09786	0.00997	0.13411	0.01993	0.07829	0.01272	0.05848	0.01581	0.06817	0.00684	0.06084
0.016	0.15829	0.0143	0.09786	0.00997	0.13411	0.01993	0.07829	0.01272	0.05908	0.01581	0.06817	0.00684	0.06142
0.016	0.1589	0.0143	0.09786	0.00997	0.13411	0.01993	0.07889	0.01272	0.05908	0.01581	0.06758	0.00684	0.06142
0.016	0.1589	0.0143	0.09786	0.00997	0.13411	0.01993	0.07889	0.01272	0.05908	0.01581	0.06758	0.00684	0.06142
0.016	0.15951	0.0143	0.09786	0.00997	0.13472	0.01993	0.07889	0.01272	0.05908	0.01581	0.06817	0.00684	0.06142
0.016	0.15951	0.0143	0.09786	0.00997	0.13472	0.01993	0.07889	0.01272	0.05908	0.01581	0.06817	0.00684	0.06084
0.016	0.15951	0.01499	0.09847	0.00997	0.13472	0.01993	0.07889	0.01272	0.05908	0.01581	0.06817	0.00684	0.06142
0.016	0.16012	0.01499	0.09847	0.00997	0.13472	0.02093	0.07889	0.01272	0.05908	0.0168	0.06817	0.00684	0.06142
0.016	0.16012	0.0143	0.09847	0.00997	0.13472	0.02093	0.07889	0.01339	0.05908	0.0168	0.06817	0.00684	0.06142
0.016	0.16012	0.0143	0.09847	0.00997	0.13472	0.02093	0.07889	0.01339	0.05908	0.0168	0.06817	0.00684	0.06142
0.016	0.16073	0.0143	0.09847	0.00997	0.13472	0.02093	0.07889	0.01339	0.05908	0.0168	0.06817	0.00684	0.06142
0.016	0.16073	0.0143	0.09847	0.00997	0.13472	0.02093	0.07889	0.01272	0.05908	0.0168	0.06817	0.00684	0.06142
0.016	0.16135	0.01362	0.09909	0.00997	0.13534	0.02093	0.07889	0.01272	0.05908	0.0168	0.06817	0.00684	0.06142
0.016	0.16135	0.01362	0.09847	0.00997	0.13534	0.02093	0.07889	0.01272	0.05908	0.0168	0.06817	0.00684	0.06142
0.016	0.16135	0.01362	0.09909	0.00997	0.13534	0.02093	0.07889	0.01339	0.05908	0.0168	0.06817	0.00684	0.06142
0.016	0.16196	0.01362	0.09847	0.00997	0.13534	0.02093	0.07889	0.01339	0.05908	0.0168	0.06817	0.00782	0.06142
0.017	0.16196	0.0143	0.09847	0.00997	0.13534	0.02093	0.07949	0.01339	0.05908	0.0168	0.06817	0.00782	0.06142
0.017	0.16196	0.0143	0.09909	0.00997	0.13534	0.02093	0.07949	0.01272	0.05908	0.0168	0.06817	0.00782	0.06142
0.017	0.16257	0.0143	0.09847	0.00997	0.13534	0.02093	0.07949	0.01272	0.05908	0.0168	0.06817	0.00782	0.062
0.017	0.16257	0.0143	0.09847	0.00997	0.13534	0.02093	0.07949	0.01272	0.05908	0.0168	0.06817	0.00782	0.062
0.017	0.16257	0.0143	0.09847	0.00997	0.13534	0.02093	0.07949	0.01339	0.05908	0.0168	0.06817	0.00782	0.062
0.017	0.16318	0.0143	0.09847	0.00997	0.13534	0.02093	0.07949	0.01272	0.05908	0.0168	0.06817	0.00782	0.062
0.017	0.16318	0.0143	0.09909	0.00997	0.13534	0.02093	0.07949	0.01339	0.05908	0.0168	0.06817	0.00782	0.062
0.017	0.16318	0.0143	0.09909	0.00997	0.13595	0.02093	0.07949	0.01339	0.05908	0.0168	0.06876	0.00782	0.062
0.017	0.16379	0.0143	0.09909	0.00997	0.13595	0.02093	0.07949	0.01339	0.05908	0.0168	0.06876	0.00782	0.062
0.017	0.16379	0.0143	0.09909	0.01097	0.13595	0.02093	0.07949	0.01339	0.05908	0.0168	0.06876	0.00782	0.062
0.017	0.16379	0.0143	0.09909	0.01097	0.13595	0.02093	0.07949	0.01339	0.05908	0.0168	0.06876	0.00782	0.062
0.017	0.1644	0.0143	0.09909	0.01097	0.13595	0.02093	0.07949	0.01339	0.05908	0.0168	0.06876	0.00782	0.062
0.017	0.1644	0.0143	0.09909	0.01097	0.13595	0.02093	0.07949	0.01339	0.05908	0.0168	0.06876	0.00782	0.062
0.017	0.1644	0.01499	0.09909	0.01097	0.13656	0.02093	0.07949	0.01339	0.05908	0.0168	0.06876	0.00782	0.062
0.017	0.16501	0.0143	0.0997	0.01097	0.13656	0.02093	0.07949	0.01339	0.05908	0.0168	0.06876	0.00782	0.062
0.017	0.16501	0.01499	0.0997	0.01097	0.13656	0.02093	0.07949	0.01339	0.05908	0.01778	0.06876	0.00782	0.062
0.017	0.16562	0.01499	0.0997	0.01097	0.13717	0.02093	0.07949	0.01272	0.05908	0.01778	0.06876	0.00782	0.062
0.017	0.16562	0.0143	0.0997	0.01097	0.13717	0.02093	0.08009	0.01272	0.05908	0.01778	0.06876	0.00782	0.062
0.017	0.16562	0.0143	0.10031	0.01097	0.13717	0.02093	0.08009	0.01272	0.05908	0.01778	0.06876	0.00782	0.062
0.017	0.16562	0.01499	0.10031	0.01097	0.13717	0.02093	0.08009	0.01272	0.05908	0.01778	0.06876	0.00782	0.062
0.017	0.16623	0.01499	0.10031	0.01097	0.13779	0.02093	0.08009	0.01339	0.05908	0.01778	0.06876	0.00782	0.062
0.017	0.16623	0.0143	0.10031	0.01097	0.13779	0.02093	0.08009	0.01339	0.05908	0.01778	0.06876	0.00782	0.062
0.017	0.16623	0.0143	0.10031	0.01097	0.13779	0.02192	0.08009	0.01339	0.05908	0.01778	0.06876	0.00782	0.062
0.017	0.16623	0.0143	0.10031	0.01097	0.13779	0.02192	0.08009	0.01339	0.05908	0.01778	0.06934	0.00782	0.062
0.017	0.16685	0.0143	0.10092	0.01097	0.13779	0.02192	0.08009	0.01339	0.05908	0.01778	0.06934	0.00782	0.062
0.017	0.16685	0.0143	0.10092	0.01097	0.13779	0.02192	0.08009	0.01339	0.05908	0.01778	0.06934	0.00782	0.06258
0.018	0.16746	0.0143	0.10092	0.01097	0.1384	0.02192	0.08009	0.01339	0.05908	0.01778	0.06934	0.00782	0.06258
0.018	0.16746	0.0143	0.10092	0.01097	0.1384	0.02192	0.08009	0.01339	0.05908	0.01778	0.06934	0.00782	0.06258
0.018	0.16746	0.0143	0.10092	0.01097	0.1384	0.02192	0.08009	0.01339	0.05967	0.01778	0.06934	0.00782	0.06258
0.018	0.16807	0.01499	0.10092	0.01097	0.1384	0.02192	0.08009	0.01339	0.05908	0.01778	0.06934	0.00782	0.06258
0.018	0.16807	0.01499	0.10092	0.01097	0.1384	0.02192	0.08009	0.01339	0.05908	0.01778	0.06934	0.00782	0.06258
0.018	0.16807	0.01499	0.10153	0.01097	0.1384	0.02192	0.08009	0.01339	0.05908	0.01778	0.06934	0.00782	0.06316
0.018	0.16868	0.0143	0.10153	0.01097	0.1384	0.02192	0.0807	0.01339	0.05908	0.01778	0.06934	0.00782	0.06316
0.018	0.16929	0.01499	0.10153	0.01097	0.1384	0.02192	0.0807	0.01339	0.05908	0.01778	0.06993	0.00782	0.06316
0.018	0.16929	0.01499	0.10153	0.01097	0.13901	0.02192	0.08009	0.01339	0.05967	0.01778	0.06934	0.00782	0.06316
0.018	0.16929	0.01499	0.10153	0.01097	0.13901	0.02192	0.08009	0.01339	0.05908	0.01778	0.06934	0.00782	0.06316
0.018	0.16929	0.01499	0.10153	0.01097	0.13962	0.02192	0.0807	0.01339	0.05967	0.01778	0.06993	0.00782	0.06316
0.018	0.1699	0.01499	0.10153	0.01097	0.13962	0.02192	0.0807	0.01406	0.05967	0.01778	0.06993	0.00782	0.06316
0.018	0.1699	0.01499	0.10214	0.01097	0.13962	0.02192	0.0807	0.01406	0.05967	0.01778	0.06993	0.00782	0.06316
0.018	0.1699	0.01499	0.10214	0.01097	0.13962	0.02192	0.0807	0.01406	0.05967	0.01778	0.06993	0.00782	0.06316
0.018	0.17051	0.01499	0.10214	0.01097	0.13962	0.02192	0.0807	0.01406	0.05967	0.01778	0.06993	0.00782	0.06316
0.018	0.17051	0.01567	0.10214	0.01097	0.13962	0.02192	0.0807	0.01406	0.05967	0.01778	0.06993	0.00782	0.06316
0.018	0.17051	0.01567	0.10276	0.01097	0.13962	0.02192	0.0807	0.01406	0.05967	0.01778	0.06993	0.0088	0.06316
0.018	0.17112	0.01567	0.10276	0.01097	0.14023	0.02192	0.0807	0.01406	0.05967	0.01778	0.07052	0.0088	0.06316
0.018	0.17112	0.01567	0.10276	0.01097	0.14023	0.02192	0.0807	0.01406	0.05967	0.01778	0.07052	0.0088	0.06316
0.018	0.17174	0.01499	0.10276	0.01097	0.14023	0.02192	0.0807	0.01406	0.05967	0.01778	0.07052	0.0088	0.06316
0.018	0.17174	0.01567	0.10276	0.01097	0.14023	0.02292	0.0807	0.01406	0.05967	0.01778	0.07052	0.0088	0.06316
0.018	0.17235	0.01499	0.10276	0.01097	0.14023	0.02292	0.0807	0.01406	0.06027	0.01778	0.07052	0.0088	0.06374
0.018	0.17235	0.01499	0.10276	0.01097	0.14023	0.02292	0.0807	0.01406	0.06027	0.01778	0.07052	0.0088	0.06374
0.018	0.17235	0.01567	0.10337	0.01097	0.14023	0.02292	0.0807	0.01406	0.06027	0.01778	0.07052	0.0088	0.06374
0.018	0.17235	0.01567	0.10337	0.01097	0.14023	0.02292	0.0813	0.01406	0.06027	0.01778	0.07052	0.0088	0.06374
0.018	0.17296	0.01567	0.10337	0.01097	0.14085	0.02292	0.0807	0.01406	0.06027	0.01778	0.07052	0.0088	0.06374
0.018	0.17296	0.01567	0.10337	0.01097	0.14085	0.02292	0.0807	0.01406	0.06027	0.01778	0.07052	0.0088	0.06374
0.018	0.17296	0.01567	0.10398	0.01097	0.14146	0.02292	0.0813	0.01406	0.06027	0.01778	0.07052	0.0088	0.06374
0.018	0.17357	0.01567	0.10398	0.01097	0.14146	0.02292	0.0813	0.01406	0.06027	0.01778	0.07052	0.0088	0.06374
0.018	0.17357	0.01567	0.10398	0.01097	0.14146	0.02292	0.0813	0.01406	0.06027	0.01778	0.07052	0.0088	0.06374
0.018	0.17418	0.01567	0.10398	0.01097	0.14146	0.02292	0.0813	0.01406	0.06027	0.01778	0.07111	0.0088	0.06374
0.018	0.17479	0.01567	0.10398	0.01097	0.14207	0.02292	0.0813	0.01406	0.06027	0.01778	0.07111	0.0088	0.06374
0.018	0.17479	0.01567	0.10459	0.01197	0.14207	0.02292	0.0813	0.01472	0.06027	0.01778	0.07111	0.0088	0.06432
0.018	0.17479	0.01567	0.10459	0.01197	0.14207	0.02292	0.0813	0.01472	0.06027	0.01778	0.07111	0.0088	0.06432
0.018	0.1754	0.01567	0.10459	0.01197	0.14207	0.02292	0.0813	0.01472	0.06027	0.01778	0.07111	0.0088	0.06432
0.018	0.17601	0.01567	0.10459	0.01197	0.14207	0.02292	0.0819	0.01472	0.06027	0.01877	0.07111	0.0088	0.06432
0.018	0.17601	0.01567	0.10459	0.01197	0.14207	0.02292	0.0819	0.01472	0.06027	0.01877	0.07111	0.0088	0.06432
0.018	0.17601	0.01567	0.10459	0.01197	0.14207	0.02292	0.0813	0.01472	0.06027	0.01877	0.07169	0.0088	0.06432
0.018	0.17601	0.01567	0.10459	0.01197	0.14268	0.02292	0.0813	0.01472	0.06027	0.01877	0.07169	0.0088	0.06432
0.018	0.17601	0.01567	0.10459	0.01197	0.14268	0.02292	0.0819	0.01472	0.06027	0.01877	0.07169	0.0088	0.06432
0.018	0.17601	0.01635	0.1052	0.01197	0.14268	0.02292	0.0819	0.01472	0.06027	0.01877	0.07169	0.0088	0.06432
0.018	0.17662	0.01635	0.1052	0.01197	0.14268	0.02292	0.0819	0.01472	0.05967	0.01877	0.07169	0.00978	0.06432
0.018	0.17662	0.01635	0.1052	0.01197	0.14268	0.02292	0.0819	0.01472	0.05967	0.01877	0.07169	0.00978	0.0649
0.018	0.17724	0.01635	0.1052	0.01197	0.1433	0.02292	0.0819	0.01472	0.05967	0.01877	0.07169	0.00978	0.0649
0.018	0.17724	0.01635	0.1052	0.01197	0.1433	0.02292	0.0819	0.01472	0.06027	0.01877	0.07169	0.00978	0.0649
0.018	0.17724	0.01635	0.1052	0.01197	0.1433	0.02292	0.0819	0.01472	0.05967	0.01877	0.07169	0.00978	0.0649
0.018	0.17785	0.01635	0.1052	0.01197	0.1433	0.02292	0.0819	0.01472	0.05967	0.01877	0.07169	0.00978	0.0649
0.019	0.17785	0.01635	0.10581	0.01197	0.1433	0.02392	0.0819	0.01472	0.05967	0.01877	0.07169	0.00978	0.0649
0.019	0.17785	0.01567	0.10581	0.01197	0.1433	0.02392	0.0819	0.01472	0.06027	0.01877	0.07169	0.00978	0.0649
0.019	0.17846	0.01567	0.10581	0.01197	0.14391	0.02392	0.0825	0.01472	0.06027	0.01877	0.07228	0.00978	0.0649
0.019	0.17846	0.01567	0.10581	0.01197	0.14391	0.02392	0.0819	0.01472	0.06027	0.01877	0.07169	0.00978	0.0649
0.019	0.17846	0.01567	0.10581	0.01197	0.14391	0.02392	0.0819	0.01472	0.06027	0.01877	0.07169	0.00978	0.0649
0.019	0.17846	0.01635	0.10581	0.01197	0.14452	0.02392	0.0825	0.01472	0.06027	0.01877	0.07169	0.00978	0.0649
0.019	0.17846	0.01635	0.10643	0.01197	0.14452	0.02392	0.0825	0.01472	0.06027	0.01877	0.07169	0.00978	0.0649
0.019	0.17907	0.01635	0.10643	0.01197	0.14452	0.02392	0.0825	0.01472	0.06027	0.01877	0.07228	0.00978	0.0649
0.019	0.17907	0.01635	0.10643	0.01197	0.14452	0.02392	0.0825	0.01472	0.06027	0.01877	0.07228	0.00978	0.0649
0.019	0.17907	0.01635	0.10704	0.01197	0.14452	0.02392	0.0825	0.01472	0.06027	0.01877	0.07228	0.00978	0.0649
0.019	0.17968	0.01635	0.10643	0.01197	0.14452	0.02392	0.0825	0.01472	0.06027	0.01877	0.07228	0.00978	0.0649
0.019	0.17968	0.01635	0.10704	0.01197	0.14452	0.02392	0.0825	0.01472	0.06027	0.01877	0.07228	0.00978	0.0649
0.019	0.17968	0.01635	0.10704	0.01197	0.14452	0.02392	0.0825	0.01472	0.06027	0.01877	0.07228	0.00978	0.0649
0.019	0.18029	0.01635	0.10704	0.01197	0.14513	0.02392	0.0825	0.01472	0.06027	0.01877	0.07228	0.00978	0.0649
0.019	0.18029	0.01635	0.10704	0.01197	0.14513	0.02392	0.0825	0.01472	0.06027	0.01877	0.07228	0.00978	0.0649
0.019	0.1809	0.01635	0.10704	0.01197	0.14513	0.02392	0.0831	0.01539	0.06087	0.01877	0.07228	0.00978	0.06548
0.019	0.1809	0.01635	0.10704	0.01197	0.14513	0.02392	0.0831	0.01472	0.06087	0.01877	0.07228	0.00978	0.06548
0.019	0.1809	0.01635	0.10765	0.01197	0.14513	0.02392	0.0831	0.01472	0.06087	0.01877	0.07228	0.00978	0.06548
0.019	0.1809	0.01635	0.10704	0.01197	0.14513	0.02491	0.0831	0.01539	0.06087	0.01877	0.07228	0.00978	0.06548
0.019	0.18151	0.01635	0.10765	0.01197	0.14513	0.02491	0.0831	0.01472	0.06087	0.01877	0.07287	0.00978	0.06548
0.019	0.18151	0.01635	0.10765	0.01197	0.14575	0.02491	0.0831	0.01472	0.06087	0.01877	0.07287	0.00978	0.06548
0.019	0.18151	0.01635	0.10765	0.01197	0.14513	0.02491	0.0831	0.01472	0.06087	0.01877	0.07287	0.00978	0.06548
0.019	0.18151	0.01635	0.10765	0.01197	0.14513	0.02491	0.0831	0.01472	0.06027	0.01877	0.07287	0.00978	0.06548
0.019	0.18274	0.01635	0.10765	0.01197	0.14575	0.02491	0.0831	0.01472	0.06027	0.01877	0.07287	0.00978	0.06548
0.019	0.18274	0.01635	0.10765	0.01197	0.14513	0.02491	0.0831	0.01472	0.06027	0.01877	0.07287	0.00978	0.06548
0.019	0.18274	0.01635	0.10765	0.01197	0.14575	0.02491	0.0831	0.01472	0.06087	0.01877	0.07287	0.00978	0.06548
0.019	0.18274	0.01635	0.10765	0.01197	0.14575	0.02491	0.0831	0.01472	0.06087	0.01877	0.07287	0.00978	0.06548
0.019	0.18335	0.01635	0.10765	0.01197	0.14575	0.02491	0.0831	0.01539	0.06087	0.01877	0.07346	0.00978	0.06548
0.019	0.18335	0.01635	0.10765	0.01197	0.14575	0.02491	0.0831	0.01472	0.06027	0.01976	0.07346	0.00978	0.06548
0.019	0.18335	0.01635	0.10765	0.01197	0.14636	0.02491	0.0831	0.01472	0.06027	0.01976	0.07346	0.00978	0.06606
0.019	0.18335	0.01635	0.10765	0.01197	0.14636	0.02491	0.08371	0.01539	0.06027	0.01976	0.07346	0.00978	0.06606
0.019	0.18396	0.01635	0.10826	0.01197	0.14636	0.02491	0.08371	0.01539	0.06027	0.01976	0.07346	0.00978	0.06606
0.019	0.18396	0.01635	0.10826	0.01197	0.14636	0.02491	0.08371	0.01539	0.06027	0.01976	0.07346	0.00978	0.06606
0.019	0.18457	0.01635	0.10826	0.01197	0.14636	0.02491	0.08371	0.01539	0.06027	0.01976	0.07287	0.00978	0.06606
0.019	0.18518	0.01635	0.10826	0.01197	0.14636	0.02491	0.08371	0.01539	0.06027	0.01976	0.07287	0.00978	0.06606
0.019	0.18518	0.01635	0.10826	0.01197	0.14636	0.02491	0.08371	0.01539	0.06027	0.01976	0.07346	0.00978	0.06606
0.019	0.18518	0.01635	0.10826	0.01197	0.14636	0.02491	0.08371	0.01539	0.06087	0.01976	0.07346	0.00978	0.06664
0.019	0.18579	0.01703	0.10826	0.01197	0.14697	0.02491	0.08371	0.01539	0.06087	0.01976	0.07346	0.00978	0.06664
0.02	0.18579	0.01703	0.10887	0.01197	0.14697	0.02491	0.08371	0.01539	0.06087	0.01976	0.07346	0.00978	0.06664
0.02	0.18579	0.01703	0.10887	0.01197	0.14697	0.02591	0.08371	0.01539	0.06087	0.01976	0.07346	0.01076	0.06664
0.02	0.1864	0.01703	0.10887	0.01197	0.14697	0.02591	0.08371	0.01539	0.06087	0.01976	0.07346	0.01076	0.06664
0.02	0.1864	0.01703	0.10887	0.01197	0.14697	0.02591	0.08371	0.01539	0.06087	0.01976	0.07346	0.01076	0.06664
0.02	0.1864	0.01703	0.10887	0.01296	0.14697	0.02591	0.08371	0.01539	0.06087	0.01976	0.07346	0.01076	0.06664
0.02	0.18701	0.01703	0.10887	0.01296	0.14697	0.02591	0.08371	0.01539	0.06087	0.01976	0.07346	0.01076	0.06722
0.02	0.18701	0.01635	0.10887	0.01296	0.14697	0.02591	0.08371	0.01539	0.06087	0.01976	0.07346	0.01076	0.06722
0.02	0.18763	0.01635	0.10887	0.01296	0.14758	0.02591	0.08371	0.01539	0.06087	0.01976	0.07346	0.01076	0.06722
0.02	0.18763	0.01703	0.10887	0.01296	0.14758	0.02591	0.08371	0.01539	0.06087	0.01976	0.07346	0.01076	0.06722
0.02	0.18824	0.01703	0.10887	0.01296	0.14758	0.02591	0.08371	0.01539	0.06087	0.01976	0.07346	0.01076	0.06722
0.02	0.18824	0.01703	0.10887	0.01296	0.14758	0.02591	0.08431	0.01539	0.06087	0.01976	0.07346	0.01076	0.06722
0.02	0.18885	0.01703	0.10948	0.01296	0.14758	0.02591	0.08431	0.01539	0.06087	0.01976	0.07346	0.01076	0.06722
0.02	0.18885	0.01771	0.10948	0.01296	0.1482	0.02591	0.08431	0.01539	0.06087	0.01976	0.07404	0.01076	0.06722
0.02	0.18946	0.01771	0.10948	0.01296	0.1482	0.02591	0.08431	0.01606	0.06087	0.01976	0.07404	0.01076	0.06722
0.02	0.18946	0.01771	0.1101	0.01296	0.1482	0.02591	0.08431	0.01606	0.06087	0.01976	0.07404	0.01076	0.06722
0.02	0.18946	0.01703	0.1101	0.01296	0.14881	0.02591	0.08431	0.01606	0.06087	0.01976	0.07404	0.01076	0.06722
0.02	0.18946	0.01703	0.1101	0.01296	0.14881	0.02591	0.08431	0.01606	0.06087	0.01976	0.07404	0.01076	0.06722
0.02	0.19007	0.01703	0.11071	0.01296	0.14881	0.02591	0.08431	0.01674	0.06087	0.01976	0.07404	0.01076	0.06722
0.02	0.19007	0.01703	0.11071	0.01296	0.14881	0.02591	0.08431	0.01674	0.06087	0.01976	0.07404	0.01076	0.06722
0.02	0.19007	0.01703	0.11071	0.01296	0.14881	0.02591	0.08431	0.01674	0.06087	0.01976	0.07404	0.01076	0.06722
0.02	0.19068	0.01703	0.11071	0.01296	0.14881	0.02591	0.08431	0.01606	0.06087	0.01976	0.07404	0.01076	0.06779
0.02	0.19068	0.01703	0.11071	0.01296	0.14881	0.02591	0.08431	0.01606	0.06147	0.01976	0.07404	0.01076	0.06779
0.02	0.19068	0.01703	0.11071	0.01296	0.14881	0.02591	0.08431	0.01606	0.06147	0.01976	0.07404	0.01076	0.06779
0.02	0.19129	0.01703	0.11132	0.01296	0.14881	0.02591	0.08431	0.01606	0.06147	0.01976	0.07404	0.01076	0.06779
0.02	0.19129	0.01771	0.11132	0.01296	0.14881	0.02591	0.08431	0.01606	0.06147	0.01976	0.07404	0.01076	0.06779
0.02	0.19129	0.01771	0.11132	0.01296	0.14881	0.02691	0.08431	0.01606	0.06147	0.01976	0.07404	0.01076	0.06779
0.02	0.19129	0.01771	0.11132	0.01296	0.14881	0.02691	0.08431	0.01606	0.06147	0.01976	0.07404	0.01076	0.06779
0.02	0.1919	0.01771	0.11132	0.01296	0.14942	0.02691	0.08431	0.01606	0.06147	0.01976	0.07404	0.01076	0.06779
0.02	0.1919	0.01771	0.11132	0.01296	0.14942	0.02691	0.08431	0.01606	0.06147	0.02075	0.07404	0.01076	0.06837
0.02	0.1919	0.01771	0.11132	0.01296	0.14942	0.02691	0.08431	0.01606	0.06147	0.02075	0.07404	0.01076	0.06837
0.02	0.19251	0.01771	0.11132	0.01296	0.14942	0.02691	0.08491	0.01606	0.06147	0.02075	0.07404	0.01173	0.06837
0.02	0.19251	0.01771	0.11193	0.01296	0.14942	0.02691	0.08491	0.01606	0.06147	0.02075	0.07404	0.01173	0.06837
0.02	0.19313	0.01771	0.11193	0.01296	0.14942	0.02691	0.08431	0.01606	0.06147	0.02075	0.07404	0.01173	0.06837
0.02	0.19313	0.01771	0.11193	0.01296	0.14942	0.02691	0.08431	0.01539	0.06147	0.02075	0.07404	0.01173	0.06837
0.021	0.19313	0.01703	0.11193	0.01296	0.14942	0.02691	0.08431	0.01539	0.06147	0.02075	0.07404	0.01173	0.06837
0.021	0.19374	0.01703	0.11254	0.01296	0.14942	0.02691	0.08491	0.01539	0.06147	0.02075	0.07404	0.01173	0.06837
0.021	0.19374	0.01771	0.11254	0.01296	0.15003	0.02691	0.08491	0.01539	0.06147	0.02075	0.07463	0.01173	0.06837
0.021	0.19435	0.01771	0.11254	0.01296	0.15003	0.02691	0.08491	0.01539	0.06147	0.02075	0.07404	0.01173	0.06779
0.021	0.19435	0.01771	0.11254	0.01296	0.15003	0.02691	0.08491	0.01539	0.06147	0.02075	0.07463	0.01173	0.06837
0.021	0.19435	0.01771	0.11254	0.01296	0.15003	0.02691	0.08491	0.01539	0.06147	0.02075	0.07463	0.01173	0.06837
0.021	0.19435	0.01771	0.11254	0.01296	0.15065	0.02691	0.08491	0.01606	0.06147	0.02075	0.07463	0.01173	0.06837
0.021	0.19435	0.01771	0.11254	0.01296	0.15003	0.02691	0.08551	0.01606	0.06206	0.02075	0.07463	0.01173	0.06837
0.021	0.19496	0.01771	0.11254	0.01296	0.15065	0.02691	0.08551	0.01606	0.06206	0.02075	0.07463	0.01173	0.06837
0.021	0.19496	0.01771	0.11315	0.01296	0.15065	0.02691	0.08491	0.01606	0.06206	0.02075	0.07463	0.01173	0.06837
0.021	0.19496	0.01771	0.11315	0.01296	0.15065	0.02691	0.08491	0.01606	0.06206	0.02075	0.07463	0.01173	0.06837
0.021	0.19557	0.01771	0.11315	0.01296	0.15065	0.02691	0.08491	0.01674	0.06206	0.02075	0.07463	0.01173	0.06837
0.021	0.19557	0.01839	0.11315	0.01296	0.15065	0.02691	0.08491	0.01674	0.06206	0.02075	0.07463	0.01173	0.06837
0.021	0.19557	0.01839	0.11315	0.01396	0.15065	0.02691	0.08491	0.01674	0.06206	0.02075	0.07463	0.01173	0.06837
0.021	0.19618	0.01839	0.11315	0.01396	0.15126	0.0279	0.08491	0.01606	0.06147	0.02075	0.07463	0.01173	0.06837
0.021	0.19618	0.01771	0.11315	0.01396	0.15126	0.0279	0.08491	0.01674	0.06147	0.02075	0.07463	0.01173	0.06837
0.021	0.19679	0.01771	0.11315	0.01396	0.15126	0.0279	0.08491	0.01674	0.06147	0.02075	0.07463	0.01173	0.06895
0.021	0.19679	0.01771	0.11377	0.01396	0.15126	0.0279	0.08491	0.01674	0.06147	0.02075	0.07463	0.01173	0.06895
0.021	0.19679	0.01839	0.11377	0.01396	0.15126	0.0279	0.08491	0.01674	0.06147	0.02075	0.07463	0.01173	0.06895
0.021	0.1974	0.01839	0.11377	0.01396	0.15187	0.0279	0.08491	0.01674	0.06147	0.02075	0.07522	0.01173	0.06895
0.021	0.1974	0.01839	0.11377	0.01396	0.15187	0.0279	0.08491	0.01674	0.06147	0.02075	0.07522	0.01173	0.06895
0.021	0.19801	0.01839	0.11377	0.01396	0.15126	0.0279	0.08491	0.01674	0.06147	0.02075	0.07522	0.01271	0.06895
0.021	0.19863	0.01839	0.11377	0.01396	0.15187	0.0279	0.08551	0.01674	0.06147	0.02075	0.07522	0.01271	0.06895
0.021	0.19863	0.01908	0.11377	0.01396	0.15187	0.0279	0.08551	0.01674	0.06147	0.02075	0.07522	0.01271	0.06895
0.021	0.19924	0.01839	0.11377	0.01396	0.15187	0.0279	0.08491	0.01674	0.06147	0.02075	0.07522	0.01271	0.06895
0.021	0.19924	0.01908	0.11377	0.01396	0.15187	0.0279	0.08551	0.01674	0.06147	0.02075	0.07522	0.01271	0.06895
0.021	0.19924	0.01839	0.11377	0.01396	0.15187	0.0279	0.08551	0.01674	0.06147	0.02075	0.07581	0.01271	0.06895
0.021	0.19924	0.01839	0.11438	0.01396	0.15187	0.0279	0.08551	0.01674	0.06147	0.02075	0.07581	0.01271	0.06895
0.021	0.19985	0.01839	0.11438	0.01396	0.15248	0.0279	0.08551	0.01674	0.06147	0.02075	0.07581	0.01271	0.06953
0.021	0.19985	0.01771	0.11438	0.01396	0.15248	0.0279	0.08551	0.01741	0.06147	0.02075	0.07581	0.01271	0.06953
0.021	0.19985	0.01839	0.11438	0.01396	0.15248	0.0279	0.08551	0.01741	0.06147	0.02075	0.07581	0.01271	0.06953
0.021	0.19985	0.01771	0.11438	0.01396	0.15248	0.0279	0.08551	0.01741	0.06147	0.02075	0.07581	0.01271	0.06953
0.021	0.20046	0.01771	0.11438	0.01396	0.15248	0.0279	0.08551	0.01741	0.06147	0.02075	0.07581	0.01271	0.06953
0.021	0.20046	0.01839	0.11499	0.01396	0.15248	0.0279	0.08551	0.01741	0.06206	0.02075	0.07581	0.01271	0.06953
0.021	0.20046	0.01839	0.11499	0.01396	0.15309	0.0279	0.08551	0.01741	0.06206	0.02075	0.07581	0.01271	0.06953
0.021	0.20107	0.01839	0.11499	0.01396	0.15309	0.0279	0.08551	0.01741	0.06206	0.02075	0.07581	0.01271	0.06953
0.021	0.20107	0.01839	0.1156	0.01396	0.15309	0.0279	0.08551	0.01741	0.06206	0.02075	0.07581	0.01271	0.06953
0.021	0.20107	0.01908	0.1156	0.01396	0.15309	0.0279	0.08551	0.01741	0.06206	0.02075	0.07581	0.01271	0.06953
0.021	0.20107	0.01908	0.1156	0.01396	0.15309	0.0279	0.08612	0.01674	0.06206	0.02075	0.07581	0.01271	0.06953
0.021	0.20168	0.01908	0.1156	0.01396	0.15371	0.0279	0.08612	0.01674	0.06206	0.02075	0.07581	0.01271	0.06953
0.022	0.20168	0.01908	0.1156	0.01396	0.15371	0.0279	0.08612	0.01674	0.06206	0.02174	0.07581	0.01271	0.06953
0.022	0.20168	0.01908	0.1156	0.01396	0.15371	0.0279	0.08551	0.01674	0.06266	0.02174	0.07581	0.01271	0.06953
0.022	0.20229	0.01908	0.1156	0.01396	0.15371	0.0279	0.08612	0.01674	0.06206	0.02174	0.07581	0.01271	0.06953
0.022	0.20229	0.01908	0.1156	0.01396	0.15371	0.0279	0.08612	0.01674	0.06266	0.02174	0.07581	0.01271	0.07011
0.022	0.20229	0.01908	0.1156	0.01396	0.15371	0.0279	0.08612	0.01741	0.06266	0.02174	0.07581	0.01271	0.07011
0.022	0.20229	0.01908	0.1156	0.01396	0.15371	0.0279	0.08612	0.01674	0.06266	0.02174	0.07581	0.01271	0.07011
0.022	0.2029	0.01908	0.11621	0.01396	0.15432	0.0279	0.08612	0.01674	0.06206	0.02174	0.07581	0.01271	0.07011
0.022	0.20352	0.01908	0.11621	0.01396	0.15432	0.0279	0.08612	0.01674	0.06206	0.02174	0.07581	0.01271	0.07011
0.022	0.20352	0.01908	0.11621	0.01396	0.15432	0.0279	0.08612	0.01674	0.06206	0.02174	0.07581	0.01271	0.07011
0.022	0.20413	0.01908	0.11621	0.01396	0.15432	0.0279	0.08612	0.01674	0.06206	0.02174	0.07581	0.01271	0.07011
0.022	0.20413	0.01908	0.11621	0.01396	0.15432	0.0279	0.08612	0.01674	0.06206	0.02174	0.07639	0.01271	0.07011
0.022	0.20413	0.01908	0.11621	0.01396	0.15432	0.0279	0.08612	0.01674	0.06266	0.02174	0.07639	0.01271	0.07011
0.022	0.20474	0.01908	0.11621	0.01396	0.15432	0.0279	0.08612	0.01674	0.06266	0.02174	0.07639	0.01271	0.07011
0.022	0.20474	0.01908	0.11621	0.01396	0.15493	0.0279	0.08672	0.01674	0.06266	0.02174	0.07639	0.01369	0.07011
0.022	0.20474	0.01908	0.11621	0.01396	0.15432	0.0279	0.08672	0.01741	0.06266	0.02174	0.07639	0.01369	0.07011
0.022	0.20474	0.01908	0.11621	0.01396	0.15432	0.0279	0.08672	0.01674	0.06266	0.02174	0.07639	0.01369	0.07011
0.022	0.20535	0.01908	0.11621	0.01396	0.15432	0.0279	0.08672	0.01741	0.06266	0.02174	0.07639	0.01369	0.07069
0.022	0.20535	0.01908	0.11682	0.01396	0.15432	0.0279	0.08672	0.01741	0.06266	0.02174	0.07639	0.01369	0.07069
0.022	0.20596	0.01908	0.11682	0.01396	0.15432	0.0279	0.08672	0.01741	0.06266	0.02174	0.07639	0.01369	0.07011
0.022	0.20596	0.01908	0.11682	0.01396	0.15493	0.0289	0.08672	0.01741	0.06266	0.02174	0.07639	0.01369	0.07069
0.022	0.20596	0.01908	0.11682	0.01396	0.15493	0.0289	0.08672	0.01741	0.06266	0.02174	0.07639	0.01369	0.07069
0.022	0.20596	0.01908	0.11744	0.01396	0.15493	0.0289	0.08672	0.01741	0.06266	0.02174	0.07639	0.01369	0.07069
0.022	0.20596	0.01908	0.11744	0.01496	0.15493	0.0289	0.08672	0.01741	0.06266	0.02174	0.07698	0.01369	0.07069
0.022	0.20657	0.01908	0.11744	0.01496	0.15554	0.0289	0.08672	0.01741	0.06266	0.02174	0.07698	0.01369	0.07069
0.022	0.20657	0.01908	0.11744	0.01496	0.15554	0.0289	0.08672	0.01807	0.06266	0.02174	0.07698	0.01369	0.07069
0.022	0.20718	0.01976	0.11744	0.01496	0.15616	0.0289	0.08672	0.01741	0.06266	0.02174	0.07698	0.01369	0.07069
0.022	0.20718	0.01976	0.11744	0.01496	0.15616	0.0289	0.08732	0.01741	0.06266	0.02174	0.07698	0.01369	0.07127
0.023	0.20718	0.01976	0.11744	0.01496	0.15616	0.0289	0.08732	0.01741	0.06266	0.02174	0.07698	0.01369	0.07127
0.023	0.20779	0.01976	0.11744	0.01496	0.15616	0.0289	0.08732	0.01741	0.06266	0.02174	0.07698	0.01369	0.07127
0.023	0.20779	0.01908	0.11744	0.01496	0.15677	0.0289	0.08732	0.01741	0.06266	0.02174	0.07698	0.01369	0.07127
0.023	0.20779	0.01908	0.11805	0.01496	0.15677	0.0289	0.08732	0.01807	0.06266	0.02174	0.07698	0.01369	0.07127
0.023	0.2084	0.01908	0.11805	0.01496	0.15677	0.0289	0.08732	0.01807	0.06266	0.02174	0.07698	0.01369	0.07127
0.023	0.2084	0.01908	0.11805	0.01496	0.15677	0.0289	0.08732	0.01807	0.06266	0.02174	0.07698	0.01369	0.07127
0.023	0.2084	0.01908	0.11805	0.01496	0.15738	0.0289	0.08732	0.01807	0.06266	0.02273	0.07698	0.01369	0.07127
0.023	0.2084	0.01908	0.11805	0.01496	0.15738	0.0289	0.08732	0.01807	0.06266	0.02273	0.07757	0.01369	0.07127
0.023	0.20902	0.01976	0.11805	0.01496	0.15738	0.0289	0.08792	0.01807	0.06206	0.02273	0.07757	0.01369	0.07127
0.023	0.20963	0.01976	0.11805	0.01496	0.15799	0.0289	0.08792	0.01807	0.06206	0.02273	0.07757	0.01369	0.07127
0.023	0.20963	0.01976	0.11866	0.01496	0.15799	0.0289	0.08792	0.01874	0.06266	0.02273	0.07757	0.01369	0.07185
0.023	0.21024	0.01976	0.11866	0.01496	0.15799	0.0289	0.08792	0.01807	0.06266	0.02273	0.07757	0.01369	0.07185
0.023	0.21024	0.01976	0.11866	0.01496	0.15799	0.0289	0.08792	0.01807	0.06266	0.02273	0.07757	0.01369	0.07185
0.023	0.21024	0.01976	0.11866	0.01496	0.15799	0.0289	0.08792	0.01874	0.06266	0.02273	0.07757	0.01369	0.07185
0.023	0.21085	0.01976	0.11866	0.01496	0.15799	0.0289	0.08792	0.01874	0.06266	0.02273	0.07757	0.01369	0.07185
0.023	0.21085	0.02044	0.11866	0.01496	0.15861	0.0289	0.08792	0.01874	0.06266	0.02273	0.07757	0.01369	0.07185
0.023	0.21146	0.02044	0.11866	0.01496	0.15799	0.0289	0.08792	0.01874	0.06266	0.02273	0.07757	0.01369	0.07185
0.023	0.21146	0.02044	0.11866	0.01496	0.15861	0.0289	0.08792	0.01874	0.06206	0.02273	0.07757	0.01369	0.07185
0.023	0.21207	0.02044	0.11866	0.01496	0.15861	0.0289	0.08792	0.01874	0.06206	0.02273	0.07816	0.01369	0.07185
0.023	0.21207	0.02044	0.11866	0.01496	0.15861	0.0289	0.08792	0.01874	0.06206	0.02273	0.07816	0.01369	0.07185
0.023	0.21207	0.02044	0.11866	0.01496	0.15861	0.0289	0.08792	0.01807	0.06206	0.02273	0.07816	0.01369	0.07185
0.023	0.21268	0.02044	0.11866	0.01595	0.15861	0.0289	0.08792	0.01807	0.06206	0.02273	0.07816	0.01369	0.07185
0.023	0.21268	0.02044	0.11927	0.01595	0.15922	0.0289	0.08792	0.01874	0.06206	0.02273	0.07816	0.01467	0.07185
0.023	0.21268	0.02044	0.11927	0.01595	0.15922	0.0289	0.08792	0.01807	0.06206	0.02273	0.07875	0.01467	0.07185
0.023	0.21329	0.01976	0.11927	0.01595	0.15922	0.0289	0.08792	0.01807	0.06206	0.02273	0.07816	0.01467	0.07185
0.023	0.21329	0.01976	0.11927	0.01595	0.15922	0.0289	0.08792	0.01807	0.06206	0.02273	0.07816	0.01467	0.07185
0.023	0.21329	0.01976	0.11927	0.01595	0.15922	0.0289	0.08792	0.01807	0.06206	0.02273	0.07816	0.01467	0.07185
0.023	0.2139	0.01976	0.11927	0.01595	0.15922	0.0289	0.08792	0.01807	0.06206	0.02273	0.07875	0.01467	0.07185
0.023	0.2139	0.01976	0.11988	0.01595	0.15922	0.0289	0.08792	0.01807	0.06206	0.02273	0.07816	0.01467	0.07185
0.023	0.2139	0.01976	0.11927	0.01595	0.15983	0.0289	0.08792	0.01807	0.06266	0.02273	0.07816	0.01467	0.07185
0.023	0.2139	0.01976	0.11988	0.01595	0.15983	0.0289	0.08792	0.01807	0.06266	0.02273	0.07816	0.01467	0.07185
0.023	0.21452	0.01976	0.11988	0.01595	0.15983	0.0289	0.08792	0.01807	0.06266	0.02273	0.07875	0.01467	0.07185
0.023	0.21513	0.02044	0.11988	0.01595	0.15983	0.0289	0.08792	0.01874	0.06266	0.02273	0.07816	0.01467	0.07243
0.024	0.21513	0.02044	0.11988	0.01595	0.15983	0.0289	0.08792	0.01874	0.06266	0.02273	0.07875	0.01467	0.07243
0.024	0.21574	0.02044	0.12049	0.01595	0.16044	0.0289	0.08792	0.01874	0.06266	0.02273	0.07875	0.01467	0.07243
0.024	0.21574	0.02044	0.12049	0.01595	0.16044	0.0289	0.08792	0.01807	0.06266	0.02273	0.07875	0.01467	0.07243
0.024	0.21574	0.02044	0.12049	0.01595	0.16044	0.0299	0.08792	0.01874	0.06266	0.02273	0.07875	0.01467	0.07243
0.024	0.21574	0.02044	0.12049	0.01595	0.16044	0.0299	0.08792	0.01874	0.06266	0.02273	0.07875	0.01467	0.07243
0.024	0.21635	0.02044	0.12049	0.01595	0.16044	0.0299	0.08852	0.01874	0.06266	0.02273	0.07875	0.01467	0.07243
0.024	0.21635	0.02044	0.12049	0.01595	0.16044	0.0299	0.08852	0.01874	0.06266	0.02273	0.07875	0.01467	0.07243
0.024	0.21696	0.02044	0.12049	0.01595	0.16044	0.0299	0.08852	0.01874	0.06266	0.02273	0.07875	0.01467	0.07301
0.024	0.21696	0.02044	0.12049	0.01595	0.16044	0.0299	0.08852	0.01874	0.06266	0.02273	0.07875	0.01467	0.07301
0.024	0.21757	0.02044	0.12049	0.01595	0.16044	0.0299	0.08852	0.01874	0.06266	0.02273	0.07875	0.01467	0.07301
0.024	0.21757	0.02044	0.12049	0.01595	0.16106	0.0299	0.08852	0.01874	0.06266	0.02273	0.07875	0.01467	0.07301
0.024	0.21757	0.02044	0.12111	0.01595	0.16106	0.0299	0.08852	0.01874	0.06266	0.02273	0.07875	0.01467	0.07301
0.024	0.21818	0.02044	0.12111	0.01595	0.16106	0.0299	0.08852	0.01874	0.06266	0.02273	0.07875	0.01467	0.07301
0.024	0.21818	0.02044	0.12111	0.01595	0.16106	0.0299	0.08852	0.01874	0.06266	0.02273	0.07875	0.01467	0.07301
0.024	0.21818	0.02044	0.12111	0.01695	0.16167	0.0299	0.08852	0.01874	0.06266	0.02273	0.07875	0.01467	0.07301
0.024	0.21879	0.02044	0.12111	0.01695	0.16167	0.0299	0.08852	0.01874	0.06266	0.02273	0.07875	0.01467	0.07301
0.024	0.21879	0.02044	0.12172	0.01695	0.16167	0.0299	0.08852	0.01874	0.06266	0.02273	0.07875	0.01467	0.07301
0.024	0.21879	0.02044	0.12172	0.01695	0.16167	0.0299	0.08852	0.01874	0.06266	0.02273	0.07875	0.01467	0.07301
0.024	0.21879	0.02044	0.12172	0.01695	0.16228	0.0299	0.08852	0.01874	0.06266	0.02273	0.07875	0.01467	0.07359
0.024	0.21941	0.02044	0.12172	0.01695	0.16228	0.0299	0.08852	0.01874	0.06266	0.02371	0.07875	0.01467	0.07359
0.024	0.21941	0.02044	0.12172	0.01695	0.16228	0.0299	0.08852	0.01874	0.06266	0.02371	0.07875	0.01467	0.07359
0.025	0.21941	0.02044	0.12172	0.01695	0.16228	0.0299	0.08852	0.01874	0.06266	0.02371	0.07875	0.01467	0.07359
0.025	0.21941	0.02044	0.12172	0.01695	0.16228	0.0299	0.08852	0.01874	0.06266	0.02371	0.07875	0.01467	0.07359
0.025	0.22063	0.02044	0.12172	0.01695	0.16228	0.0299	0.08913	0.01874	0.06266	0.02371	0.07875	0.01467	0.07359
0.025	0.22063	0.02044	0.12172	0.01695	0.16228	0.0299	0.08913	0.01874	0.06266	0.02371	0.07875	0.01467	0.07359
0.025	0.22124	0.02044	0.12172	0.01695	0.16228	0.0299	0.08913	0.01874	0.06206	0.02371	0.07875	0.01467	0.07417
0.025	0.22124	0.02044	0.12172	0.01695	0.16289	0.0299	0.08913	0.01874	0.06206	0.02371	0.07875	0.01467	0.07359
0.025	0.22124	0.02044	0.12172	0.01695	0.16289	0.0299	0.08913	0.01941	0.06206	0.02371	0.07933	0.01467	0.07359
0.025	0.22185	0.02044	0.12172	0.01695	0.16289	0.0299	0.08913	0.01941	0.06266	0.02371	0.07933	0.01467	0.07359
0.025	0.22185	0.02044	0.12172	0.01695	0.16289	0.0299	0.08913	0.01941	0.06266	0.02371	0.07933	0.01467	0.07359
0.025	0.22185	0.02112	0.12172	0.01695	0.16289	0.0299	0.08913	0.01941	0.06266	0.02371	0.07933	0.01467	0.07359
0.025	0.22246	0.02112	0.12172	0.01695	0.16289	0.0299	0.08913	0.01941	0.06266	0.02371	0.07933	0.01467	0.07359
0.025	0.22246	0.02112	0.12172	0.01695	0.16289	0.0299	0.08913	0.01941	0.06266	0.02371	0.07933	0.01467	0.07359
0.025	0.22307	0.02112	0.12172	0.01695	0.16351	0.0299	0.08913	0.01941	0.06266	0.02371	0.07933	0.01467	0.07359
0.025	0.22307	0.02112	0.12233	0.01695	0.16351	0.0299	0.08913	0.01941	0.06266	0.02371	0.07933	0.01467	0.07359
0.025	0.22307	0.02112	0.12233	0.01695	0.16351	0.03089	0.08913	0.01941	0.06266	0.02371	0.07933	0.01467	0.07359
0.025	0.22368	0.02112	0.12233	0.01695	0.16351	0.03089	0.08913	0.01941	0.06266	0.02371	0.07933	0.01467	0.07359
0.025	0.22429	0.02112	0.12233	0.01695	0.16412	0.03089	0.08913	0.01941	0.06266	0.02371	0.07933	0.01467	0.07359
0.025	0.22429	0.02112	0.12233	0.01695	0.16412	0.03089	0.08913	0.01941	0.06266	0.02371	0.07933	0.01467	0.07359
0.026	0.22429	0.02112	0.12233	0.01695	0.16473	0.03089	0.08913	0.01941	0.06266	0.02371	0.07933	0.01467	0.07359
0.026	0.22491	0.02112	0.12233	0.01695	0.16473	0.03089	0.08973	0.01941	0.06266	0.02371	0.07933	0.01467	0.07359
0.026	0.22491	0.02112	0.12294	0.01695	0.16473	0.03089	0.08973	0.01941	0.06206	0.02371	0.07933	0.01467	0.07359
0.026	0.22491	0.02112	0.12294	0.01695	0.16473	0.03089	0.08913	0.01941	0.06206	0.02371	0.07933	0.01467	0.07359
0.026	0.22552	0.02112	0.12294	0.01695	0.16534	0.03089	0.08973	0.01941	0.06206	0.02371	0.07933	0.01467	0.07359
0.026	0.22552	0.02112	0.12294	0.01695	0.16534	0.03089	0.08973	0.01941	0.06266	0.02371	0.07933	0.01467	0.07359
0.026	0.22613	0.0218	0.12294	0.01795	0.16534	0.03089	0.08973	0.01941	0.06266	0.02371	0.07933	0.01467	0.07359
0.026	0.22613	0.0218	0.12294	0.01795	0.16534	0.03089	0.08973	0.01941	0.06266	0.02371	0.07933	0.01564	0.07417
0.026	0.22613	0.0218	0.12294	0.01795	0.16534	0.03089	0.08973	0.01941	0.06266	0.0247	0.07933	0.01564	0.07417
0.026	0.22674	0.0218	0.12294	0.01795	0.16534	0.03089	0.08973	0.02008	0.06266	0.0247	0.07992	0.01564	0.07417
0.026	0.22674	0.0218	0.12294	0.01795	0.16534	0.03089	0.08973	0.01941	0.06266	0.0247	0.07992	0.01564	0.07417
0.026	0.22735	0.0218	0.12294	0.01795	0.16534	0.03089	0.08973	0.02008	0.06266	0.0247	0.07992	0.01564	0.07417
0.026	0.22735	0.0218	0.12294	0.01795	0.16595	0.03089	0.08973	0.02008	0.06266	0.0247	0.07992	0.01564	0.07417
0.026	0.22735	0.0218	0.12294	0.01795	0.16595	0.03089	0.08973	0.02008	0.06326	0.0247	0.07992	0.01564	0.07417
0.026	0.22796	0.0218	0.12294	0.01795	0.16595	0.03089	0.08973	0.02008	0.06326	0.0247	0.07992	0.01564	0.07417
0.026	0.22796	0.0218	0.12355	0.01795	0.16595	0.03089	0.08973	0.02008	0.06326	0.0247	0.07992	0.01564	0.07417
0.026	0.22857	0.0218	0.12355	0.01795	0.16657	0.03089	0.08973	0.02008	0.06326	0.0247	0.07992	0.01564	0.07475
0.026	0.22857	0.02112	0.12294	0.01795	0.16657	0.03089	0.08973	0.02008	0.06326	0.0247	0.07992	0.01564	0.07475
0.026	0.22857	0.0218	0.12294	0.01795	0.16657	0.03089	0.08973	0.02008	0.06326	0.0247	0.07992	0.01564	0.07475
0.026	0.22857	0.02112	0.12294	0.01795	0.16657	0.03089	0.08973	0.01941	0.06326	0.0247	0.07992	0.01564	0.07475
0.026	0.22918	0.0218	0.12355	0.01795	0.16718	0.03089	0.08973	0.01941	0.06385	0.0247	0.07992	0.01564	0.07475
0.026	0.22918	0.0218	0.12355	0.01795	0.16718	0.03089	0.08973	0.01941	0.06385	0.0247	0.08051	0.01564	0.07475
0.026	0.22979	0.0218	0.12355	0.01795	0.16718	0.03089	0.09033	0.01941	0.06385	0.0247	0.07992	0.01564	0.07475
0.026	0.22979	0.0218	0.12355	0.01795	0.16718	0.03089	0.09033	0.02008	0.06385	0.0247	0.08051	0.01564	0.07475
0.026	0.23041	0.02248	0.12355	0.01795	0.16718	0.03089	0.09033	0.02008	0.06385	0.0247	0.08051	0.01564	0.07475
0.027	0.23041	0.02248	0.12355	0.01795	0.16718	0.03189	0.09033	0.02008	0.06385	0.0247	0.08051	0.01564	0.07475
0.027	0.23102	0.02248	0.12355	0.01795	0.16718	0.03189	0.09033	0.02008	0.06385	0.0247	0.08051	0.01564	0.07475
0.027	0.23102	0.02248	0.12355	0.01795	0.16779	0.03189	0.09033	0.02008	0.06385	0.0247	0.08051	0.01564	0.07533
0.027	0.23163	0.02248	0.12355	0.01795	0.16779	0.03189	0.09033	0.02008	0.06385	0.0247	0.08051	0.01564	0.07533
0.027	0.23163	0.02248	0.12355	0.01795	0.16779	0.03189	0.09033	0.02008	0.06385	0.0247	0.08051	0.01564	0.07533
0.027	0.23224	0.02248	0.12416	0.01795	0.16779	0.03189	0.09033	0.02008	0.06385	0.0247	0.08051	0.01564	0.07533
0.027	0.23224	0.02248	0.12416	0.01795	0.16779	0.03189	0.09033	0.02008	0.06385	0.0247	0.08051	0.01564	0.07533
0.027	0.23224	0.0218	0.12416	0.01795	0.16779	0.03189	0.09033	0.02008	0.06385	0.0247	0.08051	0.01564	0.07533
0.027	0.23224	0.0218	0.12416	0.01795	0.1684	0.03189	0.09093	0.01941	0.06385	0.0247	0.08051	0.01564	0.07533
0.027	0.23224	0.0218	0.12416	0.01795	0.16779	0.03189	0.09093	0.01941	0.06385	0.0247	0.08051	0.01564	0.07591
0.027	0.23285	0.0218	0.12416	0.01795	0.1684	0.03189	0.09093	0.01941	0.06385	0.0247	0.08051	0.01564	0.07591
0.027	0.23285	0.0218	0.12416	0.01795	0.1684	0.03189	0.09093	0.01941	0.06445	0.02569	0.08051	0.01564	0.07591
0.027	0.23285	0.0218	0.12416	0.01795	0.16902	0.03189	0.09093	0.01941	0.06445	0.02569	0.08051	0.01564	0.07591
0.027	0.23346	0.0218	0.12416	0.01795	0.16902	0.03189	0.09093	0.02008	0.06445	0.02569	0.08051	0.01564	0.07591
0.027	0.23346	0.0218	0.12416	0.01795	0.16902	0.03189	0.09093	0.02008	0.06445	0.02569	0.08051	0.01564	0.07591
0.027	0.23407	0.0218	0.12478	0.01795	0.16902	0.03189	0.09093	0.02008	0.06445	0.02569	0.08051	0.01564	0.07591
0.027	0.23407	0.0218	0.12478	0.01795	0.16963	0.03189	0.09093	0.02008	0.06445	0.02569	0.08051	0.01564	0.07591
0.027	0.23407	0.0218	0.12478	0.01795	0.16963	0.03189	0.09093	0.02008	0.06445	0.02569	0.08051	0.01564	0.07591
0.027	0.23468	0.0218	0.12478	0.01795	0.16963	0.03189	0.09093	0.02008	0.06385	0.02569	0.0811	0.01564	0.07649
0.027	0.23468	0.0218	0.12478	0.01795	0.16963	0.03189	0.09154	0.02008	0.06445	0.02569	0.0811	0.01564	0.07649
0.027	0.2353	0.0218	0.12478	0.01795	0.16963	0.03189	0.09154	0.02008	0.06445	0.02569	0.0811	0.01564	0.07649
0.027	0.2353	0.0218	0.12478	0.01895	0.16963	0.03189	0.09154	0.02008	0.06385	0.02569	0.0811	0.01662	0.07649
0.027	0.23591	0.02248	0.12478	0.01895	0.16963	0.03189	0.09154	0.02008	0.06385	0.02569	0.0811	0.01662	0.07649
0.027	0.23591	0.0218	0.12539	0.01895	0.17024	0.03288	0.09154	0.02008	0.06445	0.02569	0.0811	0.01662	0.07649
0.027	0.23652	0.0218	0.12539	0.01895	0.17024	0.03288	0.09154	0.02008	0.06445	0.02569	0.0811	0.01662	0.07649
0.027	0.23652	0.0218	0.12539	0.01895	0.17024	0.03288	0.09214	0.02075	0.06445	0.02569	0.0811	0.01662	0.07649
0.028	0.23713	0.0218	0.12539	0.01895	0.17024	0.03288	0.09214	0.02075	0.06445	0.02569	0.0811	0.01662	0.07649
0.028	0.23713	0.0218	0.12539	0.01895	0.17085	0.03288	0.09214	0.02075	0.06445	0.02569	0.0811	0.01662	0.07649
0.028	0.23713	0.0218	0.12539	0.01895	0.17085	0.03288	0.09214	0.02075	0.06445	0.02569	0.0811	0.01662	0.07649
0.028	0.23774	0.0218	0.12539	0.01895	0.17085	0.03288	0.09214	0.02075	0.06445	0.02569	0.08168	0.01662	0.07649
0.028	0.23774	0.02248	0.12539	0.01895	0.17085	0.03288	0.09214	0.02075	0.06445	0.02569	0.08168	0.01662	0.07649
0.028	0.23835	0.02248	0.12539	0.01895	0.17085	0.03288	0.09214	0.02075	0.06445	0.02569	0.08168	0.01662	0.07707
0.028	0.23835	0.02248	0.126	0.01895	0.17085	0.03288	0.09214	0.02008	0.06445	0.02569	0.08168	0.01662	0.07649
0.028	0.23896	0.02248	0.126	0.01895	0.17085	0.03288	0.09214	0.02008	0.06445	0.02569	0.08168	0.01662	0.07707
0.028	0.23957	0.02316	0.126	0.01895	0.17085	0.03288	0.09214	0.02008	0.06445	0.02569	0.08168	0.01662	0.07707
0.028	0.23957	0.02316	0.126	0.01895	0.17147	0.03288	0.09214	0.02008	0.06505	0.02569	0.08168	0.01662	0.07707
0.028	0.23957	0.02248	0.126	0.01895	0.17147	0.03288	0.09214	0.02008	0.06505	0.02569	0.08168	0.01662	0.07707
0.028	0.24018	0.02316	0.126	0.01895	0.17147	0.03288	0.09214	0.02075	0.06445	0.02569	0.08168	0.01662	0.07707
0.028	0.24018	0.02316	0.126	0.01895	0.17147	0.03288	0.09214	0.02075	0.06445	0.02569	0.08168	0.01662	0.07707
0.028	0.2408	0.02248	0.126	0.01895	0.17147	0.03288	0.09214	0.02075	0.06445	0.02569	0.08168	0.01662	0.07707
0.028	0.2408	0.02248	0.126	0.01895	0.17208	0.03288	0.09214	0.02075	0.06445	0.02569	0.08168	0.01662	0.07707
0.028	0.2408	0.02248	0.12661	0.01895	0.17208	0.03288	0.09214	0.02075	0.06445	0.02569	0.08227	0.01662	0.07707
0.028	0.24141	0.02248	0.126	0.01895	0.17208	0.03288	0.09214	0.02142	0.06505	0.02569	0.08227	0.01662	0.07707
0.028	0.24141	0.02248	0.12661	0.01895	0.17208	0.03288	0.09214	0.02142	0.06505	0.02569	0.08227	0.01662	0.07765
0.028	0.24141	0.02248	0.126	0.01895	0.17208	0.03288	0.09274	0.02075	0.06445	0.02569	0.08227	0.01662	0.07707
0.028	0.24202	0.02248	0.12661	0.01895	0.17208	0.03288	0.09214	0.02142	0.06445	0.02569	0.08227	0.01662	0.07707
0.028	0.24202	0.02248	0.126	0.01895	0.17269	0.03288	0.09214	0.02142	0.06445	0.02569	0.08227	0.01662	0.07707
0.028	0.24202	0.02316	0.12661	0.01895	0.17269	0.03288	0.09274	0.02142	0.06505	0.02569	0.08227	0.01662	0.07765
0.028	0.24263	0.02248	0.126	0.01895	0.17269	0.03288	0.09214	0.02142	0.06505	0.02569	0.08227	0.01662	0.07765
0.028	0.24263	0.02248	0.12661	0.01895	0.17269	0.03288	0.09274	0.02075	0.06505	0.02569	0.08227	0.01662	0.07765
0.028	0.24263	0.02248	0.12661	0.01895	0.17269	0.03288	0.09274	0.02142	0.06505	0.02569	0.08286	0.01662	0.07765
0.028	0.24324	0.02248	0.12661	0.01895	0.17269	0.03288	0.09274	0.02142	0.06505	0.02569	0.08227	0.01662	0.07765
0.028	0.24324	0.02248	0.12661	0.01895	0.17269	0.03288	0.09274	0.02142	0.06505	0.02668	0.08286	0.01662	0.07765
0.028	0.24385	0.02248	0.12661	0.01895	0.1733	0.03288	0.09274	0.02142	0.06505	0.02668	0.08286	0.01662	0.07765
0.028	0.24385	0.02248	0.12661	0.01895	0.1733	0.03288	0.09274	0.02142	0.06505	0.02668	0.08286	0.01662	0.07765
0.028	0.24385	0.02316	0.12722	0.01895	0.1733	0.03388	0.09274	0.02142	0.06505	0.02668	0.08286	0.01662	0.07765
0.028	0.24385	0.02316	0.12661	0.01895	0.17392	0.03388	0.09274	0.02142	0.06505	0.02668	0.08286	0.01662	0.07765
0.028	0.24446	0.02316	0.12661	0.01895	0.17453	0.03388	0.09274	0.02075	0.06505	0.02668	0.08227	0.01662	0.07765
0.028	0.24446	0.02316	0.12661	0.01895	0.17453	0.03388	0.09274	0.02142	0.06505	0.02668	0.08227	0.01662	0.07765
0.028	0.24446	0.02316	0.12722	0.01895	0.17453	0.03388	0.09274	0.02075	0.06505	0.02668	0.08227	0.01662	0.07765
0.028	0.24507	0.02316	0.12722	0.01895	0.17453	0.03388	0.09274	0.02142	0.06505	0.02668	0.08227	0.01662	0.07765
0.028	0.24507	0.02316	0.12722	0.01895	0.17453	0.03388	0.09274	0.02142	0.06505	0.02668	0.08227	0.01662	0.07765
0.028	0.24568	0.02316	0.12722	0.01895	0.17514	0.03388	0.09274	0.02142	0.06505	0.02668	0.08227	0.01662	0.07765
0.028	0.2463	0.02248	0.12722	0.01895	0.17453	0.03388	0.09274	0.02142	0.06505	0.02668	0.08227	0.01662	0.07765
0.028	0.2463	0.02248	0.12722	0.01895	0.17453	0.03388	0.09274	0.02142	0.06505	0.02668	0.08227	0.01662	0.07765
0.028	0.24691	0.02248	0.12783	0.01895	0.17514	0.03388	0.09334	0.02142	0.06505	0.02668	0.08227	0.01662	0.07765
0.028	0.24691	0.02248	0.12722	0.01895	0.17514	0.03388	0.09334	0.02142	0.06505	0.02668	0.08227	0.01662	0.07765
0.028	0.24691	0.02316	0.12783	0.01895	0.17514	0.03388	0.09334	0.02075	0.06505	0.02668	0.08168	0.01662	0.07765
0.029	0.24752	0.02316	0.12783	0.01895	0.17514	0.03388	0.09334	0.02142	0.06505	0.02668	0.08168	0.01662	0.07765
0.029	0.24752	0.02316	0.12783	0.01895	0.17575	0.03388	0.09334	0.02142	0.06505	0.02668	0.08168	0.01662	0.07765
0.029	0.24813	0.02316	0.12783	0.01895	0.17575	0.03388	0.09334	0.02075	0.06505	0.02668	0.08168	0.01662	0.07765
0.029	0.24813	0.02316	0.12845	0.01895	0.17575	0.03388	0.09334	0.02142	0.06505	0.02668	0.08227	0.01662	0.07765
0.029	0.24874	0.02316	0.12845	0.01895	0.17575	0.03388	0.09334	0.02142	0.06505	0.02668	0.08227	0.0176	0.07765
0.029	0.24874	0.02316	0.12845	0.01895	0.17575	0.03388	0.09394	0.02142	0.06505	0.02668	0.08227	0.0176	0.07765
0.029	0.24935	0.02316	0.12845	0.01895	0.17575	0.03388	0.09394	0.02209	0.06564	0.02668	0.08227	0.0176	0.07765
0.029	0.24935	0.02316	0.12906	0.01895	0.17637	0.03388	0.09394	0.02142	0.06564	0.02668	0.08227	0.0176	0.07765
0.029	0.24996	0.02316	0.12845	0.01994	0.17637	0.03388	0.09394	0.02209	0.06564	0.02668	0.08286	0.0176	0.07822
0.029	0.24996	0.02384	0.12906	0.01994	0.17637	0.03388	0.09394	0.02209	0.06564	0.02668	0.08286	0.0176	0.07822
0.029	0.25057	0.02384	0.12906	0.01994	0.17637	0.03388	0.09394	0.02209	0.06564	0.02668	0.08286	0.0176	0.07822
0.029	0.25057	0.02384	0.12906	0.01994	0.17637	0.03388	0.09394	0.02209	0.06564	0.02668	0.08286	0.0176	0.07822
0.029	0.25057	0.02384	0.12906	0.01994	0.17698	0.03388	0.09394	0.02142	0.06564	0.02668	0.08286	0.0176	0.07822
0.029	0.25119	0.02384	0.12906	0.01994	0.17698	0.03388	0.09394	0.02142	0.06564	0.02668	0.08286	0.0176	0.07822
0.029	0.25119	0.02316	0.12906	0.01994	0.17698	0.03388	0.09394	0.02142	0.06564	0.02668	0.08286	0.0176	0.0788
0.029	0.2518	0.02316	0.12906	0.01994	0.17698	0.03388	0.09394	0.02142	0.06564	0.02668	0.08286	0.0176	0.0788
0.029	0.25241	0.02316	0.12906	0.01994	0.17698	0.03388	0.09394	0.02142	0.06564	0.02668	0.08286	0.0176	0.0788
0.029	0.25241	0.02316	0.12967	0.01994	0.17698	0.03388	0.09394	0.02142	0.06564	0.02668	0.08286	0.0176	0.0788
0.029	0.25302	0.02316	0.12967	0.01994	0.17759	0.03388	0.09455	0.02209	0.06564	0.02767	0.08286	0.0176	0.0788
0.029	0.25302	0.02384	0.12967	0.01994	0.17759	0.03388	0.09394	0.02209	0.06564	0.02767	0.08286	0.0176	0.0788
0.029	0.25363	0.02316	0.12967	0.01994	0.17759	0.03388	0.09394	0.02209	0.06564	0.02767	0.08345	0.0176	0.0788
0.029	0.25363	0.02384	0.12967	0.01994	0.17759	0.03388	0.09394	0.02209	0.06564	0.02767	0.08345	0.0176	0.0788
0.029	0.25424	0.02384	0.12967	0.01994	0.17759	0.03388	0.09455	0.02209	0.06564	0.02767	0.08345	0.0176	0.0788
0.029	0.25424	0.02384	0.12967	0.01994	0.17759	0.03488	0.09455	0.02209	0.06564	0.02767	0.08345	0.0176	0.0788
0.029	0.25424	0.02384	0.12967	0.01994	0.17759	0.03488	0.09455	0.02209	0.06564	0.02767	0.08345	0.0176	0.0788
0.029	0.25485	0.02384	0.13028	0.01994	0.17759	0.03488	0.09455	0.02209	0.06564	0.02767	0.08345	0.0176	0.0788
0.029	0.25485	0.02384	0.12967	0.01994	0.1782	0.03488	0.09455	0.02209	0.06564	0.02767	0.08345	0.0176	0.0788
0.029	0.25546	0.02384	0.13028	0.01994	0.1782	0.03488	0.09455	0.02209	0.06564	0.02767	0.08345	0.0176	0.0788
0.029	0.25546	0.02384	0.13028	0.01994	0.1782	0.03488	0.09455	0.02209	0.06564	0.02767	0.08345	0.0176	0.0788
0.029	0.25607	0.02384	0.13028	0.01994	0.1782	0.03488	0.09455	0.02209	0.06564	0.02767	0.08345	0.0176	0.0788
0.029	0.25607	0.02384	0.13089	0.01994	0.1782	0.03488	0.09455	0.02209	0.06564	0.02767	0.08345	0.0176	0.0788
0.029	0.25607	0.02384	0.13089	0.01994	0.1782	0.03488	0.09455	0.02209	0.06564	0.02767	0.08345	0.0176	0.0788
0.029	0.25669	0.02384	0.13089	0.01994	0.1782	0.03488	0.09455	0.02276	0.06564	0.02767	0.08345	0.0176	0.0788
0.029	0.2573	0.02384	0.13089	0.01994	0.1782	0.03488	0.09455	0.02276	0.06564	0.02767	0.08345	0.0176	0.0788
0.029	0.2573	0.02384	0.13089	0.01994	0.17881	0.03488	0.09455	0.02276	0.06564	0.02767	0.08345	0.0176	0.0788
0.029	0.2573	0.02384	0.1315	0.01994	0.17881	0.03488	0.09455	0.02276	0.06564	0.02767	0.08345	0.0176	0.0788
0.03	0.25791	0.02384	0.13089	0.01994	0.17881	0.03488	0.09455	0.02276	0.06564	0.02767	0.08345	0.0176	0.0788
0.03	0.25852	0.02384	0.1315	0.01994	0.17881	0.03488	0.09455	0.02276	0.06564	0.02767	0.08345	0.0176	0.0788
0.03	0.25852	0.02384	0.1315	0.01994	0.17943	0.03488	0.09455	0.02276	0.06564	0.02767	0.08345	0.0176	0.0788
0.03	0.25852	0.02384	0.1315	0.01994	0.17943	0.03488	0.09515	0.02276	0.06564	0.02767	0.08345	0.0176	0.0788
0.03	0.25913	0.02384	0.1315	0.01994	0.17943	0.03587	0.09455	0.02209	0.06564	0.02767	0.08345	0.0176	0.0788
0.03	0.25913	0.02452	0.1315	0.01994	0.17943	0.03587	0.09515	0.02209	0.06564	0.02767	0.08345	0.0176	0.07938
0.03	0.25913	0.02452	0.1315	0.01994	0.17943	0.03587	0.09515	0.02209	0.06564	0.02767	0.08345	0.0176	0.07938
0.03	0.25974	0.02452	0.13212	0.01994	0.17943	0.03587	0.09515	0.02209	0.06624	0.02767	0.08345	0.0176	0.07938
0.03	0.25974	0.02452	0.13212	0.01994	0.17943	0.03587	0.09515	0.02209	0.06624	0.02767	0.08403	0.0176	0.07938
0.03	0.26035	0.02452	0.13212	0.01994	0.17943	0.03587	0.09515	0.02209	0.06624	0.02767	0.08403	0.0176	0.07938
0.03	0.26035	0.02452	0.13212	0.01994	0.18004	0.03587	0.09515	0.02209	0.06564	0.02767	0.08403	0.0176	0.07938
0.03	0.26035	0.02384	0.13273	0.01994	0.18004	0.03587	0.09515	0.02209	0.06564	0.02767	0.08403	0.01858	0.07938
0.03	0.26035	0.02384	0.13273	0.01994	0.18004	0.03587	0.09515	0.02276	0.06564	0.02767	0.08403	0.01858	0.07938
0.03	0.26096	0.02384	0.13273	0.01994	0.18065	0.03587	0.09515	0.02276	0.06564	0.02767	0.08403	0.01858	0.07938
0.03	0.26096	0.02384	0.13273	0.01994	0.18065	0.03587	0.09515	0.02276	0.06564	0.02767	0.08403	0.01858	0.07938
0.03	0.26096	0.02384	0.13273	0.01994	0.18065	0.03587	0.09515	0.02276	0.06564	0.02767	0.08403	0.01858	0.07938
0.03	0.26096	0.02384	0.13273	0.01994	0.18065	0.03587	0.09515	0.02276	0.06564	0.02767	0.08403	0.01858	0.07938
0.03	0.26158	0.02452	0.13334	0.01994	0.18065	0.03587	0.09515	0.02276	0.06564	0.02767	0.08403	0.01858	0.07996
0.03	0.26158	0.02452	0.13334	0.01994	0.18065	0.03587	0.09515	0.02276	0.06564	0.02767	0.08403	0.01858	0.07996
0.03	0.26158	0.02452	0.13334	0.01994	0.18065	0.03587	0.09515	0.02276	0.06564	0.02767	0.08403	0.01858	0.07996
0.03	0.26219	0.02452	0.13334	0.01994	0.18065	0.03687	0.09515	0.02276	0.06564	0.02767	0.08403	0.01858	0.07996
0.03	0.26219	0.0252	0.13334	0.01994	0.18065	0.03687	0.09515	0.02276	0.06564	0.02767	0.08403	0.01858	0.07996
0.03	0.2628	0.02452	0.13334	0.01994	0.18065	0.03687	0.09575	0.02276	0.06564	0.02767	0.08462	0.01858	0.07996
0.03	0.2628	0.02452	0.13395	0.01994	0.18065	0.03687	0.09575	0.02276	0.06564	0.02767	0.08462	0.01858	0.07996
0.03	0.2628	0.02452	0.13395	0.01994	0.18065	0.03687	0.09575	0.02276	0.06564	0.02767	0.08462	0.01858	0.07996
0.03	0.2628	0.02452	0.13395	0.01994	0.18126	0.03687	0.09575	0.02276	0.06564	0.02767	0.08462	0.01858	0.07996
0.03	0.26341	0.02452	0.13395	0.01994	0.18126	0.03687	0.09575	0.02276	0.06564	0.02767	0.08462	0.01858	0.07996
0.03	0.26341	0.02452	0.13395	0.02094	0.18188	0.03687	0.09575	0.02276	0.06564	0.02767	0.08462	0.01858	0.07996
0.03	0.26341	0.02452	0.13395	0.02094	0.18126	0.03687	0.09575	0.02276	0.06564	0.02767	0.08462	0.01858	0.07996
0.03	0.26402	0.02452	0.13456	0.02094	0.18188	0.03687	0.09635	0.02276	0.06564	0.02767	0.08462	0.01858	0.07996
0.03	0.26402	0.02452	0.13456	0.02094	0.18188	0.03687	0.09635	0.02276	0.06564	0.02767	0.08462	0.01858	0.08054
0.03	0.26402	0.02452	0.13456	0.02094	0.18188	0.03687	0.09635	0.02276	0.06564	0.02767	0.08462	0.01858	0.08054
0.03	0.26463	0.02452	0.13456	0.02094	0.18188	0.03687	0.09635	0.02276	0.06564	0.02767	0.08521	0.01858	0.08054
0.031	0.26524	0.02452	0.13456	0.02094	0.18188	0.03687	0.09635	0.02343	0.06564	0.02767	0.08521	0.01858	0.08054
0.031	0.26524	0.02452	0.13456	0.02094	0.18188	0.03687	0.09635	0.02343	0.06564	0.02767	0.08521	0.01858	0.08054
0.031	0.26524	0.0252	0.13517	0.02094	0.18249	0.03687	0.09635	0.02343	0.06564	0.02767	0.08521	0.01858	0.08054
0.031	0.26524	0.0252	0.13517	0.02094	0.18249	0.03687	0.09635	0.02343	0.06564	0.02767	0.08521	0.01858	0.08054
0.031	0.26524	0.0252	0.13517	0.02094	0.18249	0.03687	0.09635	0.02343	0.06564	0.02767	0.08521	0.01858	0.08054
0.031	0.26524	0.0252	0.13517	0.02094	0.18249	0.03687	0.09635	0.02343	0.06564	0.02767	0.08521	0.01858	0.08054
0.031	0.26524	0.0252	0.13517	0.02094	0.1831	0.03687	0.09696	0.02343	0.06624	0.02767	0.08521	0.01858	0.08112
0.031	0.26585	0.0252	0.13517	0.02094	0.1831	0.03687	0.09696	0.02343	0.06624	0.02767	0.08521	0.01858	0.08112
0.031	0.26585	0.0252	0.13517	0.02094	0.1831	0.03687	0.09696	0.02343	0.06564	0.02767	0.08521	0.01858	0.08054
0.031	0.26585	0.02452	0.13517	0.02094	0.1831	0.03687	0.09635	0.02343	0.06564	0.02767	0.08521	0.01858	0.08054
0.031	0.26646	0.02452	0.13579	0.02094	0.1831	0.03687	0.09696	0.02343	0.06624	0.02767	0.08462	0.01858	0.08112
0.031	0.26646	0.02452	0.13579	0.02094	0.18371	0.03687	0.09696	0.02343	0.06624	0.02767	0.08462	0.01858	0.08112
0.031	0.26708	0.02452	0.13579	0.02094	0.18371	0.03787	0.09696	0.02343	0.06624	0.02767	0.08462	0.01858	0.08112
0.031	0.26708	0.02452	0.13579	0.02094	0.18371	0.03787	0.09696	0.02343	0.06624	0.02865	0.08462	0.01858	0.08112
0.031	0.26708	0.02452	0.1364	0.02094	0.18371	0.03787	0.09696	0.02343	0.06624	0.02865	0.08462	0.01858	0.08054
0.031	0.26708	0.02452	0.1364	0.02094	0.18433	0.03787	0.09696	0.02343	0.06624	0.02865	0.08521	0.01956	0.08054
0.031	0.26769	0.02452	0.1364	0.02094	0.18433	0.03787	0.09696	0.02343	0.06624	0.02865	0.08521	0.01956	0.08054
0.031	0.26769	0.0252	0.1364	0.02094	0.18433	0.03787	0.09696	0.02343	0.06624	0.02865	0.08521	0.01956	0.08054
0.031	0.26769	0.0252	0.1364	0.02094	0.18433	0.03787	0.09696	0.02343	0.06624	0.02865	0.08462	0.01956	0.08112
0.031	0.2683	0.0252	0.1364	0.02094	0.18433	0.03787	0.09696	0.02343	0.06624	0.02865	0.08521	0.01956	0.08112
0.031	0.2683	0.0252	0.1364	0.02094	0.18494	0.03787	0.09696	0.02343	0.06624	0.02865	0.08521	0.01956	0.08112
0.031	0.2683	0.0252	0.1364	0.02094	0.18494	0.03787	0.09696	0.02343	0.06684	0.02865	0.08521	0.01956	0.08112
0.031	0.2683	0.0252	0.1364	0.02094	0.18494	0.03787	0.09696	0.02343	0.06684	0.02865	0.08462	0.01956	0.08112
0.031	0.2683	0.0252	0.1364	0.02094	0.18494	0.03787	0.09696	0.02343	0.06684	0.02865	0.08521	0.01956	0.08112
0.031	0.26891	0.0252	0.1364	0.02094	0.18555	0.03787	0.09696	0.02343	0.06684	0.02865	0.08521	0.01956	0.08112
0.031	0.26891	0.02589	0.1364	0.02094	0.18555	0.03787	0.09696	0.02343	0.06684	0.02865	0.08521	0.01956	0.08112
0.031	0.26891	0.0252	0.13701	0.02094	0.18555	0.03787	0.09696	0.02343	0.06684	0.02865	0.08462	0.01956	0.08112
0.031	0.26891	0.0252	0.13701	0.02094	0.18555	0.03787	0.09756	0.02343	0.06684	0.02865	0.08462	0.01956	0.08112
0.031	0.26952	0.0252	0.13701	0.02094	0.18555	0.03787	0.09756	0.0241	0.06684	0.02865	0.08462	0.01956	0.08112
0.031	0.26952	0.0252	0.13701	0.02094	0.18555	0.03787	0.09756	0.0241	0.06684	0.02865	0.08462	0.01956	0.08112
0.031	0.26952	0.0252	0.13701	0.02094	0.18555	0.03787	0.09756	0.0241	0.06684	0.02865	0.08462	0.01956	0.08112
0.031	0.26952	0.0252	0.13701	0.02094	0.18616	0.03787	0.09756	0.0241	0.06684	0.02865	0.08462	0.01956	0.08112
0.031	0.26952	0.0252	0.13701	0.02094	0.18616	0.03787	0.09816	0.0241	0.06684	0.02865	0.08521	0.01956	0.08112
0.031	0.27013	0.0252	0.13701	0.02094	0.18616	0.03787	0.09816	0.0241	0.06684	0.02865	0.08521	0.01956	0.08112
0.031	0.27013	0.0252	0.13762	0.02094	0.18616	0.03787	0.09816	0.0241	0.06684	0.02865	0.08462	0.01956	0.08112
0.031	0.27013	0.0252	0.13762	0.02094	0.18616	0.03787	0.09816	0.0241	0.06684	0.02865	0.08521	0.01956	0.08112
0.031	0.27013	0.0252	0.13762	0.02094	0.18678	0.03787	0.09816	0.0241	0.06743	0.02865	0.08521	0.01956	0.08112
0.031	0.27074	0.02589	0.13762	0.02194	0.18678	0.03787	0.09816	0.0241	0.06743	0.02865	0.08521	0.01956	0.08112
0.031	0.27074	0.02589	0.13823	0.02194	0.18678	0.03787	0.09816	0.02477	0.06743	0.02865	0.08521	0.01956	0.0817
0.031	0.27074	0.02589	0.13823	0.02194	0.18678	0.03787	0.09816	0.0241	0.06684	0.02865	0.08521	0.01956	0.0817
0.031	0.27074	0.02589	0.13823	0.02194	0.18678	0.03787	0.09816	0.0241	0.06684	0.02865	0.08521	0.01956	0.0817
0.031	0.27074	0.02589	0.13823	0.02194	0.18678	0.03787	0.09816	0.0241	0.06684	0.02865	0.08521	0.01956	0.0817
0.031	0.27135	0.0252	0.13823	0.02194	0.18739	0.03787	0.09876	0.0241	0.06684	0.02865	0.0858	0.01956	0.0817
0.031	0.27135	0.0252	0.13823	0.02194	0.18739	0.03787	0.09816	0.0241	0.06684	0.02865	0.08521	0.01956	0.0817
0.032	0.27135	0.0252	0.13823	0.02194	0.18739	0.03787	0.09876	0.0241	0.06684	0.02865	0.0858	0.01956	0.0817
0.032	0.27196	0.0252	0.13823	0.02194	0.188	0.03787	0.09876	0.0241	0.06684	0.02865	0.0858	0.01956	0.0817
0.032	0.27196	0.02589	0.13884	0.02194	0.188	0.03787	0.09876	0.0241	0.06743	0.02865	0.08521	0.02053	0.0817
0.032	0.27196	0.02589	0.13884	0.02194	0.188	0.03787	0.09816	0.0241	0.06743	0.02865	0.0858	0.02053	0.0817
0.032	0.27196	0.02589	0.13884	0.02194	0.188	0.03787	0.09876	0.0241	0.06743	0.02865	0.0858	0.02053	0.08228
0.032	0.27258	0.02589	0.13884	0.02194	0.18861	0.03787	0.09876	0.0241	0.06743	0.02865	0.0858	0.02053	0.08228
0.032	0.27258	0.02657	0.13884	0.02194	0.188	0.03787	0.09876	0.0241	0.06743	0.02865	0.0858	0.02053	0.08228
0.032	0.27258	0.02589	0.13946	0.02194	0.18861	0.03787	0.09876	0.0241	0.06743	0.02865	0.0858	0.02053	0.0817
0.032	0.27258	0.02657	0.13946	0.02194	0.18861	0.03787	0.09876	0.0241	0.06743	0.02865	0.0858	0.02053	0.08228
0.032	0.27319	0.02657	0.13946	0.02194	0.18861	0.03787	0.09876	0.0241	0.06743	0.02865	0.08639	0.02053	0.08228
0.032	0.27258	0.02657	0.13946	0.02194	0.18861	0.03787	0.09876	0.0241	0.06803	0.02865	0.08639	0.02053	0.08228
0.032	0.27319	0.02657	0.13946	0.02194	0.18861	0.03787	0.09876	0.0241	0.06743	0.02865	0.08639	0.02053	0.08228
0.032	0.27319	0.02657	0.13946	0.02194	0.18923	0.03787	0.09876	0.02477	0.06743	0.02865	0.08639	0.02053	0.08228
0.032	0.2738	0.02657	0.13946	0.02194	0.18923	0.03886	0.09876	0.02477	0.06743	0.02865	0.08639	0.02053	0.08228
0.032	0.2738	0.02657	0.14007	0.02194	0.18923	0.03886	0.09876	0.02477	0.06743	0.02865	0.08639	0.02053	0.08228
0.032	0.2738	0.02657	0.14007	0.02194	0.18923	0.03886	0.09876	0.0241	0.06743	0.02865	0.08639	0.02053	0.08228
0.032	0.2738	0.02657	0.14007	0.02194	0.18984	0.03886	0.09936	0.0241	0.06743	0.02865	0.08639	0.02053	0.08228
0.032	0.27441	0.02657	0.14007	0.02194	0.18984	0.03886	0.09876	0.0241	0.06743	0.02865	0.08639	0.02053	0.08228
0.032	0.27441	0.02657	0.14007	0.02194	0.18984	0.03886	0.09936	0.0241	0.06743	0.02964	0.08639	0.02053	0.08228
0.032	0.27441	0.02657	0.14007	0.02194	0.18984	0.03886	0.09876	0.02477	0.06743	0.02964	0.08639	0.02053	0.08228
0.032	0.27502	0.02657	0.14068	0.02194	0.19045	0.03886	0.09876	0.0241	0.06743	0.02964	0.08639	0.02053	0.08286
0.032	0.27502	0.02657	0.14068	0.02194	0.19045	0.03886	0.09876	0.02477	0.06743	0.02964	0.08639	0.02053	0.08286
0.032	0.27502	0.02657	0.14068	0.02194	0.19045	0.03886	0.09876	0.02477	0.06743	0.02964	0.08639	0.02053	0.08286
0.032	0.27563	0.02657	0.14068	0.02194	0.19045	0.03886	0.09876	0.02477	0.06743	0.02964	0.08639	0.02053	0.08286
0.032	0.27563	0.02657	0.14068	0.02194	0.19106	0.03886	0.09936	0.02477	0.06743	0.02964	0.08639	0.02053	0.08286
0.032	0.27624	0.02657	0.14068	0.02194	0.19106	0.03886	0.09936	0.02543	0.06743	0.02964	0.08639	0.02053	0.08286
0.032	0.27624	0.02657	0.14129	0.02194	0.19106	0.03886	0.09936	0.02477	0.06743	0.02964	0.08639	0.02053	0.08286
0.032	0.27624	0.02657	0.14129	0.02194	0.19106	0.03886	0.09936	0.02477	0.06743	0.02964	0.08697	0.02053	0.08286
0.032	0.27685	0.02657	0.14129	0.02194	0.19167	0.03886	0.09936	0.02543	0.06743	0.02964	0.08697	0.02053	0.08344
0.032	0.27685	0.02657	0.14129	0.02194	0.19167	0.03886	0.09936	0.02543	0.06743	0.02964	0.08697	0.02053	0.08344
0.033	0.27685	0.02657	0.14129	0.02194	0.19167	0.03886	0.09936	0.02543	0.06743	0.02964	0.08697	0.02053	0.08344
0.033	0.27685	0.02725	0.1419	0.02293	0.19167	0.03886	0.09936	0.02477	0.06684	0.02964	0.08697	0.02053	0.08344
0.033	0.27685	0.02725	0.1419	0.02293	0.19229	0.03886	0.09936	0.02477	0.06684	0.02964	0.08697	0.02053	0.08344
0.033	0.27747	0.02725	0.14129	0.02293	0.19229	0.03886	0.09936	0.02477	0.06684	0.02964	0.08697	0.02053	0.08344
0.033	0.27747	0.02657	0.1419	0.02293	0.19229	0.03886	0.09936	0.02477	0.06743	0.02964	0.08697	0.02053	0.08344
0.033	0.27808	0.02657	0.1419	0.02293	0.19229	0.03886	0.09936	0.02477	0.06684	0.02964	0.08697	0.02053	0.08344
0.033	0.27808	0.02657	0.1419	0.02293	0.19229	0.03886	0.09997	0.02477	0.06684	0.02964	0.08697	0.02053	0.08344
0.033	0.27808	0.02657	0.1419	0.02293	0.19229	0.03886	0.09997	0.02477	0.06684	0.02964	0.08697	0.02151	0.08344
0.033	0.27869	0.02657	0.1419	0.02293	0.19229	0.03886	0.09997	0.02477	0.06684	0.02964	0.08697	0.02151	0.08344
0.033	0.27869	0.02657	0.1419	0.02293	0.1929	0.03886	0.09997	0.02477	0.06684	0.02964	0.08697	0.02151	0.08344
0.033	0.2793	0.02657	0.1419	0.02293	0.1929	0.03886	0.09936	0.02543	0.06684	0.02964	0.08756	0.02151	0.08344
0.033	0.2793	0.02657	0.1419	0.02293	0.1929	0.03886	0.09936	0.02543	0.06684	0.02964	0.08756	0.02151	0.08344
0.033	0.2793	0.02657	0.1419	0.02293	0.1929	0.03886	0.09997	0.02543	0.06684	0.02964	0.08756	0.02151	0.08344
0.033	0.27991	0.02657	0.1419	0.02293	0.1929	0.03886	0.09997	0.02543	0.06684	0.02964	0.08756	0.02151	0.08344
0.033	0.27991	0.02657	0.14251	0.02293	0.1929	0.03886	0.09997	0.02543	0.06684	0.02964	0.08756	0.02151	0.08344
0.033	0.28052	0.02725	0.1419	0.02293	0.1929	0.03886	0.09997	0.02477	0.06684	0.02964	0.08756	0.02151	0.08344
0.033	0.28052	0.02725	0.1419	0.02293	0.1929	0.03886	0.09997	0.02477	0.06684	0.02964	0.08756	0.02151	0.08402
0.033	0.28052	0.02793	0.1419	0.02293	0.1929	0.03886	0.09997	0.02477	0.06684	0.02964	0.08756	0.02151	0.08402
0.033	0.28052	0.02793	0.14251	0.02293	0.19351	0.03886	0.09997	0.02477	0.06684	0.02964	0.08815	0.02151	0.08402
0.033	0.28113	0.02793	0.14251	0.02293	0.19351	0.03986	0.09997	0.02477	0.06684	0.02964	0.08815	0.02151	0.08402
0.033	0.28113	0.02793	0.14251	0.02293	0.19351	0.03986	0.09997	0.02543	0.06684	0.02964	0.08815	0.02151	0.08402
0.033	0.28113	0.02793	0.14251	0.02293	0.19412	0.03986	0.09997	0.02543	0.06684	0.03063	0.08815	0.02151	0.08402
0.033	0.28113	0.02725	0.14251	0.02293	0.19412	0.03986	0.09997	0.02543	0.06684	0.03063	0.08815	0.02151	0.08402
0.033	0.28113	0.02725	0.14251	0.02293	0.19412	0.03986	0.09997	0.02543	0.06684	0.03063	0.08815	0.02151	0.08402
0.033	0.28174	0.02725	0.14251	0.02293	0.19412	0.03986	0.09997	0.02543	0.06743	0.03063	0.08815	0.02151	0.08402
0.033	0.28174	0.02725	0.14251	0.02293	0.19412	0.03986	0.09997	0.02543	0.06743	0.03063	0.08815	0.02151	0.08402
0.033	0.28174	0.02725	0.14251	0.02293	0.19412	0.03986	0.10057	0.02543	0.06743	0.03063	0.08815	0.02151	0.08402
0.033	0.28235	0.02725	0.14251	0.02293	0.19412	0.03986	0.10057	0.02543	0.06743	0.03063	0.08815	0.02151	0.0846
0.033	0.28235	0.02725	0.14251	0.02293	0.19474	0.03986	0.10057	0.02543	0.06743	0.03063	0.08815	0.02151	0.0846
0.033	0.28297	0.02725	0.14313	0.02293	0.19474	0.03986	0.10057	0.02543	0.06743	0.03063	0.08815	0.02151	0.08402
0.033	0.28297	0.02725	0.14313	0.02293	0.19474	0.03986	0.10057	0.02543	0.06743	0.03063	0.08815	0.02151	0.0846
0.033	0.28358	0.02725	0.14313	0.02293	0.19474	0.03986	0.10057	0.02543	0.06743	0.03063	0.08815	0.02151	0.0846
0.033	0.28358	0.02725	0.14313	0.02293	0.19535	0.03986	0.10057	0.02543	0.06743	0.03063	0.08815	0.02249	0.0846
0.033	0.28419	0.02725	0.14313	0.02293	0.19535	0.03986	0.10057	0.02543	0.06743	0.03063	0.08815	0.02249	0.0846
0.033	0.28419	0.02725	0.14313	0.02293	0.19535	0.03986	0.10057	0.02543	0.06743	0.03063	0.08815	0.02249	0.08518
0.033	0.2848	0.02725	0.14374	0.02293	0.19596	0.03986	0.10057	0.02543	0.06803	0.03063	0.08815	0.02249	0.08518
0.033	0.2848	0.02725	0.14374	0.02293	0.19596	0.03986	0.10057	0.02543	0.06803	0.03063	0.08815	0.02249	0.08518
0.034	0.2848	0.02725	0.14374	0.02293	0.19596	0.03986	0.10057	0.02543	0.06743	0.03063	0.08815	0.02249	0.08518
0.034	0.2848	0.02725	0.14374	0.02293	0.19596	0.03986	0.10117	0.02543	0.06803	0.03063	0.08815	0.02249	0.08518
0.034	0.28541	0.02725	0.14374	0.02293	0.19596	0.03986	0.10117	0.02543	0.06803	0.03063	0.08815	0.02249	0.08576
0.034	0.28541	0.02725	0.14374	0.02293	0.19596	0.03986	0.10117	0.02611	0.06803	0.03063	0.08815	0.02249	0.08576
0.034	0.28541	0.02725	0.14374	0.02293	0.19657	0.03986	0.10117	0.02611	0.06803	0.03063	0.08815	0.02249	0.08576
0.034	0.28541	0.02725	0.14374	0.02293	0.19657	0.03986	0.10117	0.02611	0.06803	0.03063	0.08815	0.02249	0.08576
0.034	0.28602	0.02725	0.14374	0.02293	0.19657	0.03986	0.10117	0.02611	0.06803	0.03063	0.08815	0.02249	0.08576
0.034	0.28602	0.02725	0.14435	0.02293	0.19657	0.03986	0.10117	0.02611	0.06803	0.03063	0.08815	0.02249	0.08576
0.034	0.28602	0.02725	0.14435	0.02293	0.19596	0.03986	0.10117	0.02611	0.06803	0.03063	0.08815	0.02249	0.08576
0.034	0.28602	0.02725	0.14435	0.02293	0.19657	0.03986	0.10117	0.02611	0.06803	0.03063	0.08874	0.02249	0.08576
0.034	0.28602	0.02793	0.14435	0.02293	0.19657	0.03986	0.10117	0.02611	0.06803	0.03063	0.08815	0.02249	0.08576
0.034	0.28602	0.02725	0.14435	0.02293	0.19657	0.04086	0.10177	0.02611	0.06803	0.03063	0.08815	0.02249	0.08576
0.034	0.28663	0.02725	0.14435	0.02293	0.19657	0.04086	0.10177	0.02611	0.06803	0.03063	0.08874	0.02249	0.08576
0.034	0.28663	0.02793	0.14435	0.02393	0.19657	0.04086	0.10177	0.02611	0.06803	0.03063	0.08874	0.02249	0.08634
0.034	0.28663	0.02793	0.14435	0.02393	0.19657	0.04086	0.10177	0.02611	0.06803	0.03063	0.08874	0.02249	0.08576
0.034	0.28663	0.02793	0.14435	0.02393	0.19657	0.04086	0.10177	0.02611	0.06803	0.03063	0.08874	0.02249	0.08634
0.034	0.28663	0.02793	0.14496	0.02393	0.19657	0.04086	0.10177	0.02543	0.06803	0.03063	0.08874	0.02249	0.08634
0.034	0.28663	0.02793	0.14496	0.02393	0.19657	0.04086	0.10238	0.02611	0.06803	0.03063	0.08874	0.02249	0.08634
0.034	0.28663	0.02861	0.14496	0.02393	0.19719	0.04086	0.10238	0.02611	0.06803	0.03063	0.08874	0.02249	0.08634
0.034	0.28663	0.02861	0.14496	0.02393	0.19719	0.04086	0.10238	0.02611	0.06863	0.03162	0.08932	0.02249	0.08634
0.034	0.28724	0.02861	0.14496	0.02393	0.19719	0.04086	0.10238	0.02611	0.06863	0.03162	0.08932	0.02249	0.08634
0.034	0.28724	0.02861	0.14496	0.02393	0.19719	0.04086	0.10238	0.02611	0.06803	0.03162	0.08932	0.02347	0.08634
0.034	0.28724	0.02793	0.14496	0.02393	0.19719	0.04086	0.10238	0.02611	0.06863	0.03162	0.08932	0.02347	0.08692
0.034	0.28785	0.02793	0.14496	0.02393	0.19719	0.04086	0.10238	0.02611	0.06863	0.03162	0.08932	0.02347	0.08692
0.034	0.28785	0.02793	0.14496	0.02393	0.19719	0.04086	0.10238	0.02611	0.06803	0.03162	0.08932	0.02347	0.08692
0.034	0.28785	0.02793	0.14496	0.02393	0.19719	0.04086	0.10238	0.02611	0.06863	0.03162	0.08932	0.02347	0.08692
0.034	0.28785	0.02793	0.14496	0.02393	0.1978	0.04086	0.10238	0.02611	0.06863	0.03162	0.08932	0.02347	0.08692
0.034	0.28847	0.02793	0.14557	0.02393	0.1978	0.04086	0.10238	0.02611	0.06863	0.03162	0.08932	0.02347	0.08692
0.034	0.28847	0.02793	0.14557	0.02393	0.1978	0.04086	0.10238	0.02611	0.06863	0.03162	0.08932	0.02347	0.08692
0.034	0.28847	0.02861	0.14557	0.02393	0.1978	0.04086	0.10238	0.02611	0.06863	0.03162	0.08932	0.02347	0.08692
0.034	0.28908	0.02861	0.14557	0.02393	0.1978	0.04086	0.10238	0.02611	0.06863	0.03162	0.08932	0.02347	0.08692
0.034	0.28908	0.02793	0.14557	0.02393	0.1978	0.04086	0.10238	0.02611	0.06863	0.03162	0.08932	0.02347	0.08692
0.034	0.28908	0.02793	0.14557	0.02393	0.19841	0.04086	0.10238	0.02611	0.06863	0.03162	0.08932	0.02347	0.08692
0.034	0.28908	0.02861	0.14557	0.02393	0.19841	0.04086	0.10238	0.02611	0.06863	0.03162	0.08932	0.02347	0.08692
0.034	0.28969	0.02861	0.14557	0.02393	0.19841	0.04086	0.10238	0.02611	0.06863	0.03162	0.08991	0.02347	0.08692
0.034	0.28969	0.02861	0.14557	0.02393	0.19902	0.04086	0.10298	0.02678	0.06863	0.03162	0.08991	0.02347	0.0875
0.034	0.28969	0.02861	0.14618	0.02393	0.19902	0.04086	0.10298	0.02611	0.06863	0.03162	0.08991	0.02347	0.0875
0.034	0.2903	0.02861	0.14618	0.02393	0.19964	0.04086	0.10298	0.02611	0.06863	0.03162	0.08991	0.02347	0.0875
0.035	0.2903	0.02861	0.14618	0.02393	0.19964	0.04086	0.10298	0.02611	0.06863	0.03162	0.08991	0.02347	0.0875
0.035	0.2903	0.02861	0.14618	0.02393	0.19964	0.04086	0.10298	0.02611	0.06922	0.03162	0.08991	0.02347	0.0875
0.035	0.29091	0.02861	0.14618	0.02393	0.19964	0.04185	0.10298	0.02678	0.06922	0.03162	0.08991	0.02347	0.0875
0.035	0.29091	0.02861	0.14618	0.02393	0.19964	0.04185	0.10298	0.02678	0.06922	0.03162	0.0905	0.02347	0.0875
0.035	0.29091	0.02861	0.14618	0.02393	0.19964	0.04185	0.10298	0.02611	0.06922	0.03162	0.0905	0.02347	0.0875
0.035	0.29152	0.02861	0.14618	0.02393	0.19964	0.04185	0.10358	0.02678	0.06922	0.03261	0.08991	0.02347	0.0875
0.035	0.29152	0.02861	0.14618	0.02393	0.19964	0.04185	0.10358	0.02678	0.06922	0.03261	0.0905	0.02347	0.0875
0.035	0.29213	0.02861	0.14618	0.02393	0.20025	0.04185	0.10298	0.02678	0.06922	0.03261	0.0905	0.02347	0.0875
0.035	0.29213	0.02861	0.14618	0.02393	0.20025	0.04185	0.10358	0.02678	0.06922	0.03261	0.0905	0.02347	0.0875
0.035	0.29213	0.0293	0.14618	0.02393	0.20086	0.04185	0.10358	0.02678	0.06982	0.03261	0.0905	0.02347	0.0875
0.035	0.29213	0.0293	0.14618	0.02393	0.20086	0.04185	0.10358	0.02678	0.06982	0.03261	0.0905	0.02347	0.0875
0.035	0.29274	0.02861	0.14618	0.02393	0.20086	0.04185	0.10358	0.02678	0.06982	0.03261	0.0905	0.02445	0.08808
0.035	0.29274	0.02861	0.14618	0.02393	0.20086	0.04185	0.10298	0.02745	0.06982	0.03261	0.0905	0.02445	0.08808
0.035	0.29336	0.02861	0.14618	0.02393	0.20086	0.04185	0.10298	0.02745	0.06982	0.03261	0.0905	0.02445	0.08808
0.035	0.29336	0.02861	0.14679	0.02393	0.20086	0.04185	0.10358	0.02678	0.06922	0.03261	0.09109	0.02445	0.08808
0.035	0.29336	0.02861	0.14679	0.02393	0.20147	0.04185	0.10358	0.02678	0.06922	0.03261	0.0905	0.02445	0.08808
0.035	0.29397	0.02861	0.14679	0.02393	0.20147	0.04185	0.10358	0.02745	0.06922	0.03261	0.0905	0.02445	0.08808
0.035	0.29397	0.02861	0.14679	0.02393	0.20147	0.04185	0.10358	0.02745	0.06922	0.03261	0.0905	0.02445	0.08808
0.035	0.29397	0.02861	0.14679	0.02493	0.20147	0.04185	0.10358	0.02678	0.06922	0.03261	0.0905	0.02445	0.08808
0.035	0.29397	0.02861	0.14679	0.02493	0.20209	0.04185	0.10358	0.02678	0.06922	0.03261	0.0905	0.02445	0.08808
0.035	0.29397	0.02861	0.14741	0.02493	0.20209	0.04185	0.10358	0.02678	0.06922	0.03261	0.0905	0.02445	0.08865
0.035	0.29397	0.02861	0.14741	0.02493	0.20209	0.04185	0.10358	0.02745	0.06922	0.03261	0.0905	0.02445	0.08808
0.035	0.29458	0.02861	0.14741	0.02493	0.2027	0.04185	0.10358	0.02745	0.06922	0.03261	0.0905	0.02445	0.08808
0.035	0.29458	0.02861	0.14741	0.02493	0.2027	0.04185	0.10358	0.02745	0.06922	0.03261	0.09109	0.02445	0.08808
0.035	0.29519	0.02861	0.14741	0.02493	0.2027	0.04185	0.10358	0.02745	0.06922	0.03261	0.0905	0.02445	0.08865
0.035	0.29519	0.02861	0.14802	0.02493	0.2027	0.04185	0.10358	0.02745	0.06922	0.03261	0.0905	0.02445	0.08865
0.036	0.29519	0.0293	0.14802	0.02493	0.2027	0.04185	0.10358	0.02745	0.06982	0.03261	0.09109	0.02445	0.08865
0.036	0.29519	0.0293	0.14802	0.02493	0.2027	0.04185	0.10358	0.02745	0.06982	0.03261	0.09109	0.02445	0.08865
0.036	0.2958	0.02861	0.14802	0.02493	0.2027	0.04185	0.10358	0.02745	0.06982	0.03261	0.09109	0.02445	0.08865
0.036	0.2958	0.02861	0.14802	0.02493	0.2027	0.04185	0.10358	0.02745	0.06982	0.03261	0.09109	0.02445	0.08865
0.036	0.29641	0.0293	0.14863	0.02493	0.2027	0.04185	0.10358	0.02745	0.06982	0.03261	0.09109	0.02445	0.08865
0.036	0.29641	0.0293	0.14863	0.02493	0.2027	0.04285	0.10418	0.02745	0.06982	0.03359	0.09109	0.02445	0.08923
0.036	0.29641	0.0293	0.14863	0.02493	0.20331	0.04285	0.10418	0.02678	0.06922	0.03359	0.09109	0.02445	0.08923
0.036	0.29702	0.0293	0.14863	0.02493	0.20331	0.04285	0.10418	0.02678	0.06922	0.03359	0.09109	0.02445	0.08923
0.036	0.29702	0.0293	0.14863	0.02493	0.20331	0.04285	0.10358	0.02745	0.06922	0.03359	0.09109	0.02445	0.08923
0.036	0.29763	0.0293	0.14863	0.02493	0.20331	0.04285	0.10418	0.02678	0.06982	0.03359	0.09109	0.02445	0.08923
0.036	0.29763	0.0293	0.14863	0.02493	0.20331	0.04285	0.10418	0.02678	0.06982	0.03359	0.09109	0.02445	0.08923
0.036	0.29763	0.02861	0.14863	0.02493	0.20392	0.04285	0.10418	0.02678	0.06982	0.03359	0.0905	0.02445	0.08981
0.036	0.29763	0.02861	0.14924	0.02493	0.20392	0.04285	0.10418	0.02678	0.06982	0.03359	0.09109	0.02445	0.08981
0.036	0.29763	0.02861	0.14924	0.02493	0.20392	0.04285	0.10418	0.02678	0.06982	0.03359	0.09109	0.02445	0.08981
0.036	0.29763	0.0293	0.14924	0.02493	0.20453	0.04285	0.10418	0.02745	0.06922	0.03359	0.09109	0.02445	0.08981
0.036	0.29824	0.0293	0.14924	0.02493	0.20453	0.04285	0.10418	0.02745	0.06982	0.03359	0.09109	0.02445	0.08981
0.036	0.29824	0.0293	0.14924	0.02493	0.20453	0.04285	0.10418	0.02745	0.06982	0.03359	0.09109	0.02445	0.08923
0.036	0.29824	0.0293	0.14985	0.02493	0.20453	0.04285	0.10418	0.02745	0.06982	0.03359	0.09109	0.02445	0.08981
0.036	0.29886	0.0293	0.14985	0.02493	0.20515	0.04285	0.10418	0.02812	0.06982	0.03359	0.09109	0.02445	0.08981
0.036	0.29886	0.0293	0.14985	0.02493	0.20515	0.04285	0.10418	0.02812	0.06982	0.03359	0.09109	0.02445	0.08981
0.036	0.29886	0.0293	0.14985	0.02493	0.20515	0.04285	0.10418	0.02812	0.06982	0.03359	0.09167	0.02445	0.08923
0.036	0.29886	0.0293	0.15046	0.02493	0.20515	0.04285	0.10418	0.02745	0.06982	0.03458	0.09167	0.02445	0.08981
0.036	0.29886	0.0293	0.15046	0.02493	0.20515	0.04285	0.10418	0.02745	0.06982	0.03458	0.09167	0.02445	0.08981
0.036	0.29886	0.0293	0.15046	0.02493	0.20515	0.04285	0.10418	0.02745	0.06982	0.03458	0.09167	0.02445	0.08981
0.036	0.29947	0.0293	0.15046	0.02592	0.20576	0.04285	0.10418	0.02745	0.07042	0.03458	0.09167	0.02445	0.08923
0.036	0.29947	0.0293	0.15046	0.02592	0.20576	0.04285	0.10418	0.02745	0.06982	0.03458	0.09167	0.02445	0.08981
0.036	0.30008	0.0293	0.15046	0.02592	0.20576	0.04285	0.10478	0.02745	0.06982	0.03458	0.09167	0.02445	0.08981
0.036	0.30008	0.0293	0.15046	0.02592	0.20637	0.04285	0.10478	0.02745	0.06982	0.03458	0.09167	0.02445	0.08981
0.036	0.30008	0.0293	0.15046	0.02592	0.20637	0.04285	0.10478	0.02812	0.06982	0.03458	0.09167	0.02445	0.08981
0.036	0.30008	0.0293	0.15046	0.02592	0.20637	0.04285	0.10478	0.02745	0.07042	0.03458	0.09167	0.02445	0.09039
0.036	0.30069	0.0293	0.15046	0.02592	0.20637	0.04285	0.10478	0.02745	0.07042	0.03458	0.09167	0.02445	0.09039
0.036	0.30069	0.0293	0.15046	0.02592	0.20637	0.04285	0.10478	0.02745	0.07042	0.03458	0.09167	0.02445	0.09039
0.036	0.30069	0.0293	0.15108	0.02592	0.20698	0.04285	0.10418	0.02745	0.07042	0.03458	0.09226	0.02445	0.09039
0.036	0.30069	0.0293	0.15108	0.02592	0.20698	0.04285	0.10418	0.02745	0.07042	0.03458	0.09167	0.02445	0.09039
0.037	0.3013	0.0293	0.15108	0.02592	0.20698	0.04285	0.10418	0.02745	0.07042	0.03458	0.09167	0.02445	0.09097
0.037	0.3013	0.0293	0.15108	0.02592	0.20698	0.04285	0.10418	0.02745	0.07042	0.03458	0.09167	0.02542	0.09097
0.037	0.3013	0.0293	0.15108	0.02592	0.20698	0.04285	0.10418	0.02812	0.07042	0.03458	0.09226	0.02542	0.09039
0.037	0.3013	0.0293	0.15108	0.02592	0.20698	0.04285	0.10418	0.02812	0.07042	0.03458	0.09226	0.02542	0.09097
0.037	0.30191	0.0293	0.15169	0.02592	0.2076	0.04285	0.10478	0.02812	0.07042	0.03557	0.09226	0.02542	0.09097
0.037	0.30191	0.0293	0.15169	0.02592	0.2076	0.04385	0.10478	0.02812	0.07042	0.03557	0.09226	0.02542	0.09097
0.037	0.30191	0.0293	0.15169	0.02592	0.2076	0.04385	0.10478	0.02812	0.06982	0.03557	0.09226	0.02542	0.09039
0.037	0.30191	0.02998	0.15169	0.02592	0.2076	0.04385	0.10478	0.02812	0.06982	0.03557	0.09226	0.02542	0.09039
0.037	0.30252	0.02998	0.15169	0.02592	0.2076	0.04385	0.10478	0.02812	0.06982	0.03557	0.09226	0.02542	0.09097
0.037	0.30252	0.02998	0.15169	0.02592	0.2076	0.04385	0.10539	0.02812	0.06982	0.03557	0.09226	0.02542	0.09097
0.037	0.30252	0.02998	0.15169	0.02592	0.20821	0.04385	0.10539	0.02812	0.06982	0.03557	0.09285	0.02542	0.09039
0.037	0.30252	0.02998	0.15169	0.02592	0.20821	0.04385	0.10539	0.02812	0.06982	0.03557	0.09285	0.02542	0.09097
0.037	0.30313	0.02998	0.1523	0.02592	0.20821	0.04385	0.10539	0.02812	0.06982	0.03557	0.09285	0.02542	0.09097
0.037	0.30313	0.02998	0.1523	0.02592	0.20821	0.04385	0.10539	0.02812	0.06982	0.03557	0.09285	0.02542	0.09097
0.037	0.30374	0.02998	0.1523	0.02592	0.20821	0.04385	0.10539	0.02812	0.06982	0.03557	0.09285	0.02542	0.09097
0.037	0.30374	0.02998	0.1523	0.02592	0.20882	0.04385	0.10539	0.02812	0.07042	0.03557	0.09285	0.02542	0.09097
0.037	0.30374	0.02998	0.1523	0.02592	0.20882	0.04385	0.10599	0.02812	0.07042	0.03557	0.09344	0.02542	0.09097
0.037	0.30374	0.02998	0.1523	0.02592	0.20882	0.04385	0.10599	0.02812	0.07042	0.03557	0.09344	0.02542	0.09155
0.037	0.30436	0.02998	0.1523	0.02692	0.20943	0.04385	0.10599	0.02812	0.07042	0.03557	0.09344	0.02542	0.09155
0.037	0.30436	0.02998	0.15291	0.02692	0.20943	0.04385	0.10599	0.02878	0.07042	0.03557	0.09344	0.02542	0.09155
0.037	0.30497	0.02998	0.15291	0.02692	0.20943	0.04385	0.10599	0.02878	0.07042	0.03557	0.09344	0.02542	0.09155
0.037	0.30497	0.02998	0.15291	0.02692	0.20943	0.04385	0.10599	0.02878	0.07042	0.03557	0.09344	0.02542	0.09155
0.037	0.30497	0.02998	0.15291	0.02692	0.20943	0.04385	0.10599	0.02878	0.07042	0.03557	0.09344	0.02542	0.09155
0.037	0.30497	0.02998	0.15291	0.02692	0.20943	0.04385	0.10599	0.02878	0.07101	0.03557	0.09344	0.02542	0.09155
0.037	0.30558	0.02998	0.15291	0.02692	0.20943	0.04385	0.10599	0.02878	0.07101	0.03656	0.09344	0.02542	0.09155
0.037	0.30558	0.02998	0.15291	0.02692	0.21005	0.04385	0.10599	0.02878	0.07042	0.03656	0.09344	0.02542	0.09213
0.037	0.30558	0.02998	0.15291	0.02692	0.21005	0.04484	0.10599	0.02878	0.07101	0.03656	0.09344	0.02542	0.09213
0.037	0.30619	0.02998	0.15352	0.02692	0.21005	0.04484	0.10599	0.02878	0.07101	0.03656	0.09344	0.02542	0.09213
0.037	0.30619	0.02998	0.15352	0.02692	0.21066	0.04484	0.10599	0.02812	0.07042	0.03656	0.09344	0.02542	0.09213
0.037	0.30619	0.02998	0.15352	0.02692	0.21066	0.04484	0.10599	0.02812	0.07042	0.03656	0.09344	0.02542	0.09213
0.037	0.30619	0.02998	0.15352	0.02692	0.21066	0.04484	0.10599	0.02812	0.07042	0.03656	0.09344	0.02542	0.09213
0.037	0.3068	0.02998	0.15352	0.02692	0.21066	0.04484	0.10599	0.02878	0.07042	0.03656	0.09402	0.02542	0.09213
0.037	0.3068	0.03066	0.15352	0.02692	0.21127	0.04484	0.10599	0.02878	0.07042	0.03656	0.09402	0.02542	0.09213
0.037	0.30741	0.03066	0.15352	0.02692	0.21127	0.04484	0.10599	0.02878	0.07042	0.03656	0.09402	0.02542	0.09213
0.037	0.30741	0.03066	0.15352	0.02692	0.21127	0.04484	0.10599	0.02878	0.07042	0.03656	0.09402	0.02542	0.09213
0.037	0.30741	0.03066	0.15413	0.02692	0.21127	0.04484	0.10599	0.02878	0.07101	0.03656	0.09402	0.02542	0.09213
0.038	0.30802	0.03066	0.15413	0.02692	0.21188	0.04484	0.10599	0.02945	0.07101	0.03656	0.09402	0.02542	0.09271
0.038	0.30802	0.03066	0.15413	0.02692	0.21188	0.04484	0.10599	0.02945	0.07101	0.03656	0.09402	0.02542	0.09271
0.038	0.30802	0.03066	0.15475	0.02692	0.2125	0.04484	0.10659	0.02945	0.07042	0.03656	0.09461	0.0264	0.09271
0.038	0.30863	0.03066	0.15475	0.02692	0.2125	0.04484	0.10599	0.02945	0.07042	0.03656	0.09402	0.0264	0.09271
0.038	0.30863	0.03066	0.15475	0.02692	0.2125	0.04484	0.10599	0.02945	0.07042	0.03656	0.09402	0.0264	0.09271
0.038	0.30863	0.03066	0.15475	0.02692	0.2125	0.04484	0.10659	0.02878	0.07042	0.03656	0.09402	0.0264	0.09271
0.038	0.30863	0.03066	0.15475	0.02692	0.21311	0.04484	0.10659	0.02878	0.07042	0.03656	0.09402	0.0264	0.09329
0.038	0.30925	0.03066	0.15536	0.02692	0.21311	0.04584	0.10659	0.02878	0.07042	0.03656	0.09402	0.0264	0.09329
0.038	0.30925	0.03066	0.15475	0.02692	0.21372	0.04584	0.10659	0.02878	0.07042	0.03656	0.09402	0.0264	0.09329
0.038	0.30925	0.03066	0.15536	0.02692	0.21372	0.04584	0.10659	0.02945	0.07101	0.03656	0.09402	0.0264	0.09329
0.038	0.30925	0.02998	0.15536	0.02692	0.21372	0.04584	0.10659	0.02945	0.07042	0.03656	0.09402	0.0264	0.09329
0.038	0.30925	0.02998	0.15536	0.02692	0.21372	0.04584	0.10719	0.02878	0.07042	0.03755	0.09402	0.0264	0.09329
0.038	0.30986	0.03066	0.15536	0.02692	0.21433	0.04584	0.10719	0.02878	0.07042	0.03755	0.09402	0.0264	0.09329
0.038	0.30986	0.03066	0.15536	0.02692	0.21433	0.04584	0.10719	0.02878	0.07042	0.03755	0.09461	0.0264	0.09329
0.038	0.30986	0.03066	0.15597	0.02792	0.21433	0.04584	0.10719	0.02878	0.07042	0.03755	0.09461	0.0264	0.09329
0.038	0.30986	0.03066	0.15597	0.02792	0.21433	0.04584	0.10719	0.02878	0.07042	0.03755	0.09461	0.0264	0.09329
0.038	0.30986	0.03066	0.15597	0.02792	0.21495	0.04584	0.10719	0.02878	0.07042	0.03755	0.09461	0.0264	0.09329
0.038	0.31047	0.03066	0.15597	0.02792	0.21495	0.04584	0.10719	0.02878	0.07101	0.03755	0.09461	0.0264	0.09329
0.038	0.31047	0.03066	0.15597	0.02792	0.21556	0.04584	0.10719	0.02878	0.07101	0.03755	0.09461	0.0264	0.09329
0.038	0.31047	0.03066	0.15597	0.02792	0.21556	0.04584	0.10719	0.02878	0.07101	0.03755	0.09461	0.0264	0.09329
0.038	0.31108	0.03066	0.15658	0.02792	0.21617	0.04584	0.10719	0.02878	0.07101	0.03755	0.09461	0.0264	0.09329
0.038	0.31108	0.03066	0.15658	0.02792	0.21617	0.04584	0.10719	0.02878	0.07101	0.03755	0.09461	0.0264	0.09329
0.038	0.31108	0.03066	0.15658	0.02792	0.21617	0.04584	0.10659	0.02878	0.07101	0.03755	0.09461	0.0264	0.09329
0.038	0.31108	0.03066	0.15658	0.02792	0.21678	0.04584	0.10659	0.02945	0.07101	0.03755	0.09461	0.0264	0.09387
0.038	0.31169	0.03066	0.15658	0.02792	0.21678	0.04584	0.10659	0.02945	0.07101	0.03755	0.09461	0.0264	0.09387
0.038	0.31169	0.03134	0.15719	0.02792	0.21678	0.04584	0.10659	0.02945	0.07101	0.03755	0.09461	0.0264	0.09387
0.038	0.31169	0.03066	0.15719	0.02792	0.21678	0.04584	0.10659	0.03012	0.07101	0.03755	0.09461	0.0264	0.09387
0.038	0.3123	0.03066	0.15719	0.02792	0.21678	0.04584	0.10659	0.03012	0.07101	0.03755	0.09461	0.0264	0.09387
0.038	0.3123	0.03134	0.1578	0.02792	0.21739	0.04584	0.10659	0.03012	0.07101	0.03755	0.09461	0.0264	0.09387
0.038	0.31291	0.03134	0.1578	0.02792	0.21739	0.04584	0.10719	0.03012	0.07101	0.03755	0.09461	0.0264	0.09387
0.038	0.31291	0.03134	0.1578	0.02792	0.21801	0.04584	0.10659	0.03012	0.07101	0.03755	0.09461	0.0264	0.09387
0.038	0.31291	0.03134	0.1578	0.02792	0.21801	0.04684	0.10719	0.03012	0.07101	0.03755	0.09402	0.0264	0.09387
0.038	0.31352	0.03134	0.1578	0.02792	0.21801	0.04684	0.10719	0.03012	0.07101	0.03755	0.09461	0.0264	0.09387
0.038	0.31413	0.03134	0.1578	0.02792	0.21801	0.04684	0.10719	0.03012	0.07101	0.03755	0.09461	0.0264	0.09387
0.038	0.31413	0.03134	0.1578	0.02792	0.21801	0.04684	0.10719	0.03012	0.07101	0.03755	0.09461	0.0264	0.09445
0.038	0.31413	0.03134	0.15842	0.02792	0.21801	0.04684	0.10719	0.03012	0.07101	0.03755	0.09461	0.0264	0.09445
0.038	0.31475	0.03134	0.15842	0.02792	0.21801	0.04684	0.10719	0.03012	0.07101	0.03755	0.09461	0.0264	0.09445
0.038	0.31475	0.03134	0.15842	0.02792	0.21801	0.04684	0.10719	0.03012	0.07101	0.03755	0.09461	0.02738	0.09387
0.038	0.31475	0.03134	0.15842	0.02792	0.21862	0.04684	0.10719	0.03012	0.07101	0.03755	0.09461	0.02738	0.09387
0.038	0.31475	0.03134	0.15842	0.02792	0.21862	0.04684	0.1078	0.03012	0.07101	0.03755	0.09461	0.02738	0.09387
0.038	0.31536	0.03066	0.15842	0.02792	0.21862	0.04684	0.1078	0.03012	0.07101	0.03755	0.09461	0.02738	0.09445
0.038	0.31536	0.03066	0.15842	0.02792	0.21862	0.04684	0.1078	0.03012	0.07101	0.03755	0.09461	0.02738	0.09445
0.038	0.31536	0.03066	0.15842	0.02792	0.21862	0.04684	0.10719	0.03012	0.07101	0.03755	0.09461	0.02738	0.09445
0.038	0.31536	0.03066	0.15903	0.02792	0.21862	0.04684	0.1078	0.03012	0.07101	0.03755	0.09461	0.02738	0.09445
0.038	0.31597	0.03066	0.15903	0.02792	0.21923	0.04684	0.1078	0.03012	0.07161	0.03755	0.09461	0.02738	0.09445
0.038	0.31597	0.03134	0.15903	0.02792	0.21923	0.04684	0.1078	0.03012	0.07101	0.03755	0.09461	0.02738	0.09445
0.038	0.31597	0.03134	0.15903	0.02792	0.21923	0.04684	0.1078	0.03012	0.07101	0.03755	0.09461	0.02738	0.09445
0.038	0.31658	0.03202	0.15903	0.02792	0.21923	0.04684	0.1078	0.03012	0.07101	0.03755	0.09461	0.02738	0.09445
0.038	0.31658	0.03202	0.15903	0.02792	0.21923	0.04684	0.1078	0.03012	0.07101	0.03755	0.0952	0.02738	0.09445
0.038	0.31719	0.03202	0.15964	0.02792	0.21984	0.04684	0.1078	0.03012	0.07101	0.03755	0.09461	0.02738	0.09445
0.038	0.31719	0.03134	0.15964	0.02892	0.21984	0.04684	0.1078	0.03012	0.07101	0.03755	0.0952	0.02738	0.09445
0.038	0.31719	0.03134	0.15964	0.02892	0.21984	0.04684	0.1078	0.03012	0.07161	0.03755	0.0952	0.02738	0.09445
0.038	0.3178	0.03134	0.15964	0.02892	0.21984	0.04684	0.1078	0.03012	0.07161	0.03853	0.0952	0.02738	0.09445
0.038	0.3178	0.03134	0.16025	0.02892	0.21984	0.04684	0.1078	0.03012	0.07101	0.03853	0.0952	0.02738	0.09445
0.038	0.31841	0.03134	0.15964	0.02892	0.22046	0.04684	0.1078	0.03012	0.07101	0.03853	0.0952	0.02738	0.09445
0.038	0.31902	0.03134	0.16025	0.02892	0.22046	0.04684	0.1078	0.03012	0.07101	0.03853	0.0952	0.02738	0.09445
0.038	0.31902	0.03134	0.16025	0.02892	0.22046	0.04684	0.1078	0.03012	0.07101	0.03853	0.0952	0.02738	0.09445
0.038	0.31902	0.03202	0.16086	0.02892	0.22046	0.04684	0.1084	0.03012	0.07101	0.03853	0.0952	0.02738	0.09445
0.039	0.31963	0.03202	0.16086	0.02892	0.22046	0.04783	0.1084	0.03012	0.07101	0.03853	0.0952	0.02738	0.09503
0.039	0.31963	0.03202	0.16086	0.02892	0.22107	0.04783	0.1084	0.03012	0.07101	0.03853	0.0952	0.02738	0.09503
0.039	0.32025	0.03202	0.16086	0.02892	0.22107	0.04783	0.1084	0.03012	0.07101	0.03853	0.0952	0.02738	0.09561
0.039	0.32025	0.03202	0.16086	0.02892	0.22107	0.04783	0.1084	0.03012	0.07101	0.03853	0.09579	0.02738	0.09561
0.039	0.32025	0.03202	0.16086	0.02892	0.22107	0.04783	0.1084	0.03012	0.07101	0.03853	0.09579	0.02738	0.09561
0.039	0.32086	0.03202	0.16147	0.02892	0.22168	0.04783	0.1084	0.03012	0.07101	0.03853	0.09579	0.02738	0.09561
0.039	0.32086	0.03202	0.16147	0.02892	0.22168	0.04783	0.1084	0.03079	0.07101	0.03853	0.09579	0.02738	0.09561
0.039	0.32147	0.0327	0.16147	0.02892	0.22168	0.04783	0.1084	0.03079	0.07101	0.03853	0.09579	0.02738	0.09561
0.039	0.32147	0.0327	0.16147	0.02892	0.22229	0.04783	0.1084	0.03079	0.07101	0.03853	0.09579	0.02738	0.09561
0.039	0.32208	0.03202	0.16147	0.02892	0.22229	0.04783	0.1084	0.03079	0.07101	0.03853	0.09579	0.02836	0.09561
0.039	0.32208	0.03202	0.16147	0.02892	0.22229	0.04783	0.1084	0.03079	0.07101	0.03853	0.09579	0.02836	0.09561
0.039	0.32269	0.03202	0.16209	0.02892	0.22229	0.04783	0.109	0.03079	0.07101	0.03853	0.09579	0.02836	0.09561
0.039	0.32269	0.03202	0.16209	0.02892	0.22229	0.04783	0.109	0.03079	0.07101	0.03853	0.09579	0.02836	0.09561
0.039	0.32269	0.03202	0.16209	0.02892	0.22291	0.04783	0.109	0.03079	0.07101	0.03853	0.09579	0.02836	0.09561
0.039	0.32269	0.03202	0.16209	0.02892	0.22291	0.04783	0.109	0.03079	0.07101	0.03853	0.09579	0.02836	0.09561
0.039	0.32269	0.03202	0.16209	0.02892	0.22291	0.04783	0.109	0.03079	0.07101	0.03853	0.09579	0.02836	0.09561
0.039	0.3233	0.03134	0.16209	0.02892	0.22352	0.04783	0.1096	0.03012	0.07101	0.03853	0.09638	0.02836	0.09619
0.039	0.3233	0.03202	0.16209	0.02892	0.22352	0.04783	0.1096	0.03012	0.07101	0.03853	0.09638	0.02836	0.09619
0.039	0.3233	0.03202	0.16209	0.02892	0.22352	0.04783	0.1096	0.03012	0.07161	0.03853	0.09638	0.02836	0.09619
0.039	0.32391	0.03202	0.1627	0.02892	0.22352	0.04783	0.1096	0.03012	0.07101	0.03853	0.09638	0.02836	0.09619
0.039	0.32391	0.03202	0.1627	0.02892	0.22413	0.04783	0.1096	0.03012	0.07101	0.03853	0.09696	0.02836	0.09619
0.039	0.32391	0.03202	0.1627	0.02892	0.22413	0.04783	0.1096	0.03079	0.07161	0.03853	0.09696	0.02836	0.09619
0.039	0.32391	0.03202	0.1627	0.02892	0.22413	0.04783	0.1096	0.03079	0.07161	0.03853	0.09696	0.02836	0.09619
0.039	0.32391	0.03202	0.16331	0.02892	0.22413	0.04783	0.1102	0.03079	0.07161	0.03853	0.09696	0.02836	0.09619
0.039	0.32391	0.03202	0.16331	0.02892	0.22474	0.04783	0.1102	0.03079	0.07161	0.03853	0.09696	0.02836	0.09619
0.039	0.32452	0.03202	0.16331	0.02892	0.22474	0.04783	0.1102	0.03079	0.07161	0.03853	0.09696	0.02836	0.09619
0.039	0.32452	0.03202	0.16331	0.02892	0.22536	0.04783	0.1102	0.03079	0.07161	0.03853	0.09696	0.02836	0.09619
0.039	0.32514	0.03202	0.16331	0.02892	0.22536	0.04783	0.1102	0.03079	0.07161	0.03853	0.09696	0.02836	0.09677
0.039	0.32514	0.0327	0.16331	0.02892	0.22536	0.04783	0.1102	0.03079	0.07161	0.03853	0.09755	0.02836	0.09677
0.039	0.32514	0.0327	0.16392	0.02892	0.22536	0.04783	0.11081	0.03079	0.07161	0.03853	0.09696	0.02836	0.09677
0.039	0.32514	0.0327	0.16392	0.02892	0.22536	0.04783	0.11081	0.03079	0.07101	0.03853	0.09696	0.02836	0.09677
0.039	0.32575	0.0327	0.16392	0.02892	0.22536	0.04783	0.11081	0.03079	0.07161	0.03853	0.09696	0.02836	0.09677
0.039	0.32575	0.0327	0.16392	0.02892	0.22536	0.04783	0.11081	0.03079	0.07101	0.03853	0.09755	0.02836	0.09677
0.039	0.32636	0.0327	0.16392	0.02892	0.22597	0.04783	0.11081	0.03079	0.07101	0.03853	0.09696	0.02836	0.09677
0.039	0.32636	0.0327	0.16453	0.02892	0.22597	0.04783	0.11081	0.03079	0.07101	0.03853	0.09755	0.02836	0.09677
0.039	0.32636	0.0327	0.16453	0.02892	0.22658	0.04783	0.11081	0.03079	0.07101	0.03952	0.09755	0.02836	0.09677
0.039	0.32697	0.0327	0.16453	0.02892	0.22658	0.04783	0.11081	0.03079	0.07101	0.03952	0.09755	0.02836	0.09735
0.039	0.32758	0.0327	0.16453	0.02892	0.22658	0.04783	0.11081	0.03079	0.07101	0.03952	0.09755	0.02836	0.09735
0.039	0.32758	0.0327	0.16514	0.02892	0.22658	0.04783	0.11081	0.03079	0.07101	0.03952	0.09755	0.02836	0.09735
0.039	0.32758	0.0327	0.16514	0.02892	0.22719	0.04783	0.11081	0.03079	0.07101	0.03952	0.09755	0.02836	0.09735
0.039	0.32758	0.0327	0.16514	0.02892	0.22658	0.04783	0.11081	0.03079	0.07101	0.03952	0.09755	0.02836	0.09735
0.039	0.32819	0.0327	0.16576	0.02892	0.22658	0.04783	0.11141	0.03079	0.07101	0.03952	0.09814	0.02836	0.09735
0.039	0.32819	0.0327	0.16576	0.02892	0.22719	0.04783	0.11141	0.03079	0.07101	0.03952	0.09814	0.02836	0.09735
0.039	0.32819	0.0327	0.16576	0.02892	0.22719	0.04783	0.11141	0.03079	0.07161	0.03952	0.09814	0.02836	0.09735
0.039	0.32819	0.0327	0.16576	0.02892	0.22719	0.04883	0.11141	0.03079	0.07101	0.03952	0.09814	0.02836	0.09735
0.039	0.32819	0.0327	0.16576	0.02892	0.22719	0.04883	0.11141	0.03146	0.07161	0.03952	0.09814	0.02836	0.09735
0.039	0.3288	0.0327	0.16576	0.02892	0.22719	0.04883	0.11141	0.03146	0.07161	0.03952	0.09814	0.02836	0.09735
0.039	0.3288	0.0327	0.16576	0.02892	0.22781	0.04883	0.11141	0.03146	0.07161	0.03952	0.09873	0.02836	0.09735
0.039	0.32941	0.0327	0.16576	0.02892	0.22781	0.04883	0.11141	0.03146	0.07161	0.03952	0.09873	0.02933	0.09735
0.039	0.32941	0.0327	0.16576	0.02892	0.22781	0.04883	0.11141	0.03146	0.07161	0.03952	0.09873	0.02933	0.09735
0.04	0.32941	0.0327	0.16576	0.02892	0.22842	0.04883	0.11201	0.03146	0.07161	0.03952	0.09873	0.02933	0.09735
0.04	0.32941	0.0327	0.16576	0.02892	0.22842	0.04883	0.11201	0.03146	0.07161	0.03952	0.09873	0.02933	0.09735
0.04	0.33002	0.0327	0.16576	0.02991	0.22903	0.04883	0.11201	0.03146	0.07161	0.03952	0.09873	0.02933	0.09735
0.04	0.33002	0.0327	0.16637	0.02991	0.22903	0.04883	0.11141	0.03146	0.07161	0.03952	0.09873	0.02933	0.09793
0.04	0.33002	0.0327	0.16637	0.02991	0.22903	0.04883	0.11141	0.03146	0.07161	0.03952	0.09873	0.02933	0.09793
0.04	0.33002	0.0327	0.16637	0.02991	0.22903	0.04883	0.11141	0.03146	0.07161	0.03952	0.09873	0.02933	0.09793
0.04	0.33064	0.0327	0.16637	0.02991	0.22903	0.04883	0.11141	0.03146	0.07161	0.03952	0.09873	0.02933	0.09793
0.04	0.33064	0.03338	0.16698	0.02991	0.22903	0.04883	0.11141	0.03146	0.07161	0.03952	0.09873	0.02933	0.09793
0.04	0.33064	0.03338	0.16698	0.02991	0.22903	0.04883	0.11141	0.03146	0.07161	0.03952	0.09873	0.02933	0.09793
0.04	0.33125	0.03338	0.16698	0.02991	0.22903	0.04883	0.11141	0.03146	0.07161	0.03952	0.09873	0.02933	0.09793
0.04	0.33125	0.03338	0.16698	0.02991	0.22903	0.04883	0.11141	0.03146	0.07161	0.03952	0.09873	0.02933	0.09793
0.04	0.33125	0.03338	0.16698	0.02991	0.22964	0.04883	0.11141	0.03146	0.07221	0.03952	0.09873	0.02933	0.09851
0.04	0.33186	0.03338	0.16698	0.02991	0.22964	0.04883	0.11141	0.03146	0.07221	0.03952	0.09873	0.02933	0.09851
0.04	0.33186	0.03338	0.16759	0.02991	0.22964	0.04883	0.11141	0.03146	0.07221	0.03952	0.09873	0.02933	0.09851
0.04	0.33186	0.03338	0.16698	0.02991	0.22964	0.04883	0.11141	0.03146	0.07221	0.03952	0.09931	0.02933	0.09851
0.04	0.33186	0.0327	0.16759	0.02991	0.22964	0.04883	0.11141	0.03146	0.07221	0.03952	0.09931	0.02933	0.09851
0.04	0.33247	0.0327	0.16759	0.02991	0.22964	0.04883	0.11141	0.03146	0.07221	0.03952	0.09931	0.02933	0.09851
0.04	0.33247	0.03338	0.16759	0.02991	0.23025	0.04883	0.11201	0.03146	0.0728	0.03952	0.09931	0.02933	0.09851
0.04	0.33247	0.03338	0.16759	0.02991	0.23025	0.04883	0.11141	0.03146	0.0728	0.03952	0.09931	0.02933	0.09851
0.04	0.33308	0.03338	0.16759	0.02991	0.23025	0.04883	0.11201	0.03146	0.0728	0.03952	0.09931	0.02933	0.09851
0.04	0.33308	0.0327	0.16759	0.02991	0.23025	0.04883	0.11201	0.03146	0.0728	0.04051	0.09931	0.02933	0.09851
0.04	0.33308	0.03338	0.1682	0.02991	0.23025	0.04883	0.11201	0.03146	0.0728	0.04051	0.09931	0.02933	0.09851
0.04	0.33308	0.03338	0.1682	0.02991	0.23025	0.04883	0.11201	0.03146	0.0728	0.04051	0.09931	0.02933	0.09851
0.04	0.33369	0.03338	0.1682	0.02991	0.23087	0.04883	0.11201	0.03213	0.0728	0.04051	0.09931	0.02933	0.09851
0.04	0.33369	0.03338	0.1682	0.02991	0.23087	0.04883	0.11201	0.03213	0.0728	0.04051	0.09931	0.02933	0.09851
0.04	0.3343	0.03338	0.1682	0.02991	0.23087	0.04883	0.11261	0.03146	0.0728	0.04051	0.09931	0.02933	0.09851
0.04	0.3343	0.03338	0.1682	0.02991	0.23148	0.04883	0.11261	0.03213	0.0728	0.04051	0.09931	0.02933	0.09908
0.04	0.3343	0.03338	0.1682	0.02991	0.23087	0.04883	0.11261	0.03213	0.0728	0.04051	0.09931	0.02933	0.09908
0.04	0.3343	0.03338	0.1682	0.02991	0.23148	0.04883	0.11261	0.03146	0.0728	0.04051	0.09931	0.02933	0.09908
0.04	0.33491	0.03338	0.16881	0.02991	0.23148	0.04883	0.11261	0.03213	0.0728	0.04051	0.09931	0.02933	0.09966
0.04	0.33491	0.03338	0.1682	0.02991	0.23148	0.04883	0.11261	0.03213	0.0728	0.04051	0.09931	0.02933	0.09966
0.04	0.33553	0.03338	0.16881	0.02991	0.23148	0.04883	0.11261	0.03213	0.0728	0.04051	0.09931	0.02933	0.09966
0.04	0.33553	0.03338	0.16881	0.02991	0.23209	0.04883	0.11261	0.03213	0.0728	0.04051	0.09931	0.02933	0.09966
0.04	0.33553	0.03338	0.16881	0.02991	0.23209	0.04883	0.11322	0.03213	0.0728	0.04051	0.09931	0.03031	0.09966
0.04	0.33553	0.0327	0.16881	0.02991	0.23209	0.04883	0.11322	0.03213	0.0728	0.04051	0.09931	0.03031	0.09966
0.04	0.33614	0.0327	0.16881	0.02991	0.23209	0.04883	0.11322	0.03213	0.0728	0.04051	0.09931	0.03031	0.09966
0.04	0.33614	0.0327	0.16881	0.02991	0.23209	0.04883	0.11322	0.03213	0.0728	0.04051	0.09931	0.03031	0.10024
0.04	0.33675	0.0327	0.16943	0.02991	0.2327	0.04883	0.11322	0.03213	0.0728	0.04051	0.09931	0.03031	0.10024
0.04	0.33675	0.0327	0.16943	0.02991	0.2327	0.04883	0.11322	0.03213	0.0728	0.04051	0.09931	0.03031	0.10024
0.04	0.33675	0.03338	0.16943	0.02991	0.2327	0.04883	0.11322	0.03213	0.0728	0.04051	0.09931	0.03031	0.10024
0.04	0.33736	0.03338	0.16943	0.02991	0.2327	0.04983	0.11322	0.03213	0.0728	0.04051	0.09931	0.03031	0.10024
0.041	0.33797	0.03338	0.16943	0.02991	0.23332	0.04983	0.11322	0.03213	0.0728	0.04051	0.09931	0.03031	0.10024
0.041	0.33797	0.03338	0.16943	0.02991	0.23332	0.04983	0.11322	0.03213	0.0728	0.04051	0.09931	0.03031	0.10024
0.041	0.33858	0.03406	0.17004	0.02991	0.23332	0.04983	0.11322	0.03213	0.0728	0.04051	0.09931	0.03031	0.10082
0.041	0.33858	0.03406	0.17004	0.02991	0.23393	0.04983	0.11322	0.03213	0.0728	0.04051	0.09931	0.03031	0.10082
0.041	0.33919	0.03406	0.17004	0.02991	0.23393	0.04983	0.11322	0.0328	0.0728	0.04051	0.09931	0.03031	0.10082
0.041	0.33919	0.03406	0.17004	0.02991	0.23393	0.04983	0.11382	0.0328	0.0728	0.04051	0.0999	0.03031	0.10082
0.041	0.33919	0.03406	0.17004	0.02991	0.23393	0.04983	0.11322	0.03213	0.0728	0.04051	0.0999	0.03031	0.10082
0.041	0.3398	0.03406	0.17004	0.02991	0.23393	0.04983	0.11322	0.03213	0.0728	0.04051	0.0999	0.03031	0.10082
0.041	0.3398	0.03406	0.17065	0.02991	0.23454	0.04983	0.11382	0.03213	0.0728	0.04051	0.0999	0.03031	0.10082
0.041	0.34041	0.03406	0.17065	0.02991	0.23454	0.04983	0.11382	0.03213	0.0728	0.04051	0.0999	0.03031	0.10082
0.041	0.34041	0.03406	0.17065	0.02991	0.23454	0.04983	0.11382	0.03213	0.0728	0.04051	0.0999	0.03031	0.1014
0.041	0.34041	0.03406	0.17065	0.02991	0.23454	0.04983	0.11322	0.03213	0.0728	0.04051	0.0999	0.03031	0.1014
0.041	0.34103	0.03406	0.17065	0.02991	0.23454	0.04983	0.11322	0.03213	0.0728	0.04051	0.0999	0.03031	0.10082
0.041	0.34164	0.03474	0.17065	0.02991	0.23454	0.04983	0.11382	0.0328	0.0728	0.04051	0.0999	0.03031	0.10082
0.041	0.34164	0.03474	0.17065	0.02991	0.23454	0.04983	0.11382	0.0328	0.0728	0.0415	0.0999	0.03031	0.10082
0.041	0.34225	0.03474	0.17065	0.02991	0.23454	0.04983	0.11382	0.0328	0.0734	0.0415	0.0999	0.03031	0.10082
0.041	0.34225	0.03474	0.17065	0.02991	0.23515	0.04983	0.11382	0.0328	0.0728	0.0415	0.0999	0.03031	0.10082
0.041	0.34225	0.03474	0.17065	0.02991	0.23515	0.04983	0.11382	0.0328	0.0728	0.0415	0.0999	0.03031	0.1014
0.041	0.34286	0.03474	0.17065	0.02991	0.23515	0.04983	0.11382	0.0328	0.0734	0.0415	0.0999	0.03031	0.1014
0.041	0.34286	0.03406	0.17126	0.02991	0.23515	0.04983	0.11382	0.0328	0.0734	0.0415	0.0999	0.03129	0.1014
0.041	0.34347	0.03406	0.17126	0.02991	0.23515	0.04983	0.11442	0.0328	0.0734	0.0415	0.0999	0.03129	0.1014
0.041	0.34408	0.03406	0.17126	0.03091	0.23577	0.04983	0.11442	0.0328	0.0734	0.0415	0.0999	0.03129	0.1014
0.041	0.34408	0.03474	0.17126	0.03091	0.23577	0.04983	0.11442	0.0328	0.0734	0.0415	0.0999	0.03129	0.1014
0.041	0.34408	0.03406	0.17126	0.03091	0.23577	0.04983	0.11442	0.0328	0.0734	0.0415	0.0999	0.03129	0.1014
0.041	0.34469	0.03474	0.17126	0.03091	0.23577	0.04983	0.11442	0.0328	0.0734	0.0415	0.0999	0.03129	0.1014
0.041	0.34469	0.03474	0.17126	0.03091	0.23638	0.04983	0.11442	0.0328	0.0734	0.0415	0.0999	0.03129	0.10198
0.041	0.34469	0.03474	0.17126	0.03091	0.23638	0.04983	0.11442	0.0328	0.0734	0.0415	0.0999	0.03129	0.10198
0.041	0.34469	0.03474	0.17126	0.03091	0.23638	0.04983	0.11442	0.0328	0.0734	0.0415	0.0999	0.03129	0.10198
0.041	0.3453	0.03474	0.17187	0.03091	0.23638	0.05082	0.11442	0.03347	0.0734	0.0415	0.0999	0.03129	0.10198
0.041	0.3453	0.03474	0.17187	0.03091	0.23638	0.05082	0.11442	0.03347	0.0734	0.0415	0.10049	0.03129	0.10198
0.041	0.3453	0.03542	0.17187	0.03091	0.23638	0.05082	0.11502	0.03347	0.0734	0.0415	0.10049	0.03129	0.10198
0.041	0.34591	0.03474	0.17187	0.03091	0.23638	0.05082	0.11502	0.03347	0.0734	0.0415	0.10049	0.03129	0.10198
0.041	0.34591	0.03474	0.17187	0.03091	0.23638	0.05082	0.11502	0.03347	0.0734	0.0415	0.10049	0.03129	0.10198
0.041	0.34591	0.03406	0.17187	0.03091	0.23699	0.05082	0.11502	0.0328	0.0734	0.0415	0.10049	0.03129	0.10198
0.041	0.34591	0.03406	0.17187	0.03091	0.23699	0.05082	0.11502	0.0328	0.0734	0.0415	0.10049	0.03129	0.10198
0.041	0.34653	0.03406	0.17187	0.03091	0.2376	0.05082	0.11502	0.0328	0.0734	0.0415	0.10049	0.03129	0.10198
0.041	0.34653	0.03406	0.17187	0.03091	0.2376	0.05082	0.11502	0.0328	0.0734	0.0415	0.10049	0.03129	0.10198
0.041	0.34653	0.03406	0.17187	0.03091	0.2376	0.05082	0.11502	0.0328	0.0734	0.0415	0.10049	0.03129	0.10198
0.041	0.34714	0.03474	0.17248	0.03091	0.2376	0.05082	0.11502	0.0328	0.0734	0.0415	0.10049	0.03129	0.10198
0.041	0.34714	0.03474	0.17248	0.03091	0.2376	0.05082	0.11502	0.0328	0.0734	0.0415	0.10108	0.03129	0.10198
0.041	0.34714	0.03474	0.1731	0.03091	0.2376	0.05082	0.11502	0.0328	0.074	0.0415	0.10108	0.03129	0.10198
0.042	0.34775	0.03474	0.17248	0.03091	0.2376	0.05082	0.11502	0.0328	0.0734	0.0415	0.10108	0.03129	0.10198
0.042	0.34775	0.03474	0.1731	0.03091	0.23822	0.05082	0.11502	0.0328	0.074	0.0415	0.10108	0.03227	0.10256
0.042	0.34775	0.03542	0.1731	0.03091	0.23822	0.05082	0.11502	0.0328	0.074	0.0415	0.10108	0.03227	0.10256
0.042	0.34836	0.03542	0.1731	0.03091	0.23822	0.05082	0.11502	0.0328	0.074	0.0415	0.10108	0.03227	0.10256
0.042	0.34836	0.03542	0.1731	0.03091	0.23822	0.05082	0.11502	0.0328	0.074	0.0415	0.10108	0.03227	0.10256
0.042	0.34836	0.03474	0.1731	0.03091	0.23883	0.05082	0.11502	0.0328	0.074	0.0415	0.10108	0.03227	0.10256
0.042	0.34836	0.03474	0.1731	0.03091	0.23883	0.05082	0.11502	0.0328	0.074	0.0415	0.10108	0.03227	0.10256
0.042	0.34897	0.03474	0.1731	0.03091	0.23883	0.05082	0.11502	0.0328	0.074	0.0415	0.10108	0.03227	0.10256
0.042	0.34897	0.03474	0.1731	0.03091	0.23883	0.05082	0.11502	0.0328	0.074	0.0415	0.10108	0.03227	0.10256
0.042	0.34897	0.03474	0.17371	0.03091	0.23944	0.05082	0.11502	0.0328	0.074	0.0415	0.10108	0.03227	0.10256
0.042	0.34958	0.03474	0.17371	0.03091	0.23944	0.05082	0.11502	0.0328	0.074	0.04249	0.10108	0.03227	0.10314
0.042	0.34958	0.03474	0.17371	0.03091	0.23944	0.05082	0.11502	0.03347	0.074	0.04249	0.10108	0.03227	0.10314
0.042	0.35019	0.03474	0.17371	0.03091	0.23944	0.05082	0.11502	0.03347	0.074	0.04249	0.10166	0.03227	0.10314
0.042	0.35019	0.03542	0.17371	0.03091	0.24005	0.05082	0.11502	0.0328	0.074	0.04249	0.10166	0.03227	0.10314
0.042	0.3508	0.03542	0.17432	0.03091	0.24005	0.05082	0.11502	0.03347	0.074	0.04249	0.10166	0.03227	0.10314
0.042	0.3508	0.03542	0.17432	0.03091	0.24005	0.05082	0.11502	0.03347	0.074	0.04249	0.10166	0.03227	0.10314
0.042	0.3508	0.03542	0.17432	0.03091	0.24067	0.05082	0.11502	0.03414	0.074	0.04249	0.10166	0.03227	0.10314
0.042	0.35142	0.03542	0.17493	0.03091	0.24067	0.05082	0.11502	0.03347	0.074	0.04249	0.10166	0.03227	0.10372
0.042	0.35142	0.03542	0.17493	0.03091	0.24067	0.05082	0.11502	0.03347	0.074	0.04249	0.10166	0.03227	0.10314
0.042	0.35203	0.03542	0.17493	0.03091	0.24067	0.05182	0.11502	0.03347	0.074	0.04249	0.10166	0.03227	0.10314
0.042	0.35203	0.03474	0.17493	0.03091	0.24128	0.05182	0.11502	0.03414	0.074	0.04249	0.10166	0.03227	0.10372
0.042	0.35264	0.03474	0.17493	0.03091	0.24128	0.05182	0.11562	0.03414	0.074	0.04249	0.10166	0.03227	0.10372
0.042	0.35264	0.03474	0.17493	0.03091	0.24128	0.05182	0.11502	0.03414	0.074	0.04249	0.10225	0.03227	0.10372
0.042	0.35325	0.03474	0.17554	0.03091	0.24189	0.05182	0.11562	0.03347	0.074	0.04249	0.10225	0.03227	0.10372
0.042	0.35325	0.03474	0.17554	0.03091	0.24128	0.05182	0.11562	0.03347	0.074	0.04249	0.10225	0.03227	0.10372
0.042	0.35386	0.03474	0.17554	0.03091	0.24189	0.05182	0.11562	0.03414	0.074	0.04249	0.10166	0.03227	0.10372
0.042	0.35386	0.03542	0.17554	0.03091	0.24189	0.05182	0.11562	0.03414	0.074	0.04249	0.10225	0.03227	0.10372
0.042	0.35447	0.03542	0.17554	0.03091	0.24189	0.05182	0.11562	0.03414	0.074	0.04249	0.10225	0.03227	0.10372
0.042	0.35508	0.03542	0.17554	0.03191	0.24189	0.05182	0.11562	0.03414	0.0734	0.04249	0.10225	0.03227	0.10372
0.042	0.35447	0.03542	0.17554	0.03191	0.2425	0.05182	0.11562	0.03414	0.0734	0.04249	0.10225	0.03227	0.10372
0.042	0.35508	0.03542	0.17554	0.03191	0.24311	0.05182	0.11562	0.03414	0.074	0.04249	0.10225	0.03325	0.10372
0.043	0.35508	0.03542	0.17554	0.03191	0.24311	0.05182	0.11562	0.03414	0.074	0.04249	0.10225	0.03325	0.10372
0.043	0.35569	0.03542	0.17554	0.03191	0.24311	0.05182	0.11562	0.03414	0.0734	0.04249	0.10225	0.03325	0.10372
0.043	0.35569	0.03542	0.17615	0.03191	0.24311	0.05182	0.11562	0.03414	0.074	0.04249	0.10225	0.03325	0.1043
0.043	0.35569	0.03542	0.17615	0.03191	0.24311	0.05182	0.11562	0.03347	0.074	0.04249	0.10225	0.03325	0.1043
0.043	0.3563	0.03542	0.17615	0.03191	0.24311	0.05182	0.11562	0.03347	0.074	0.04249	0.10225	0.03325	0.10372
0.043	0.3563	0.03542	0.17615	0.03191	0.24311	0.05182	0.11562	0.03347	0.074	0.04249	0.10225	0.03325	0.1043
0.043	0.3563	0.03542	0.17615	0.03191	0.24373	0.05182	0.11562	0.03347	0.074	0.04249	0.10225	0.03325	0.1043
0.043	0.35692	0.03542	0.17615	0.03191	0.24373	0.05182	0.11562	0.03414	0.074	0.04249	0.10284	0.03325	0.1043
0.043	0.35692	0.03542	0.17677	0.03191	0.24373	0.05182	0.11562	0.03414	0.074	0.04347	0.10284	0.03325	0.10488
0.043	0.35753	0.03542	0.17677	0.03191	0.24373	0.05182	0.11562	0.03414	0.074	0.04347	0.10284	0.03325	0.10488
0.043	0.35753	0.03542	0.17677	0.03191	0.24373	0.05182	0.11623	0.03414	0.074	0.04347	0.10284	0.03325	0.10488
0.043	0.35753	0.03542	0.17677	0.03191	0.24434	0.05182	0.11623	0.03481	0.074	0.04347	0.10284	0.03325	0.10488
0.043	0.35814	0.0361	0.17677	0.03191	0.24434	0.05282	0.11623	0.03481	0.074	0.04347	0.10284	0.03325	0.10546
0.043	0.35814	0.0361	0.17677	0.03191	0.24434	0.05282	0.11623	0.03414	0.074	0.04347	0.10284	0.03325	0.10546
0.043	0.35814	0.0361	0.17738	0.03191	0.24495	0.05282	0.11623	0.03414	0.074	0.04347	0.10284	0.03325	0.10546
0.043	0.35875	0.0361	0.17738	0.03191	0.24495	0.05282	0.11623	0.03414	0.074	0.04347	0.10343	0.03325	0.10546
0.043	0.35875	0.0361	0.17738	0.03191	0.24495	0.05282	0.11623	0.03414	0.074	0.04347	0.10343	0.03325	0.10546
0.043	0.35936	0.0361	0.17738	0.03191	0.24495	0.05282	0.11623	0.03414	0.074	0.04347	0.10343	0.03325	0.10546
0.043	0.35936	0.0361	0.17738	0.03191	0.24495	0.05282	0.11623	0.03414	0.074	0.04347	0.10343	0.03325	0.10546
0.043	0.35997	0.0361	0.17738	0.03191	0.24556	0.05282	0.11623	0.03414	0.074	0.04347	0.10343	0.03325	0.10546
0.043	0.35997	0.0361	0.17799	0.03191	0.24556	0.05282	0.11623	0.03481	0.074	0.04347	0.10343	0.03325	0.10546
0.043	0.35997	0.0361	0.17799	0.03191	0.24556	0.05282	0.11623	0.03481	0.074	0.04347	0.10343	0.03325	0.10546
0.043	0.35997	0.0361	0.17799	0.03191	0.24618	0.05282	0.11623	0.03481	0.074	0.04347	0.10343	0.03325	0.10546
0.043	0.36058	0.0361	0.17799	0.03191	0.24618	0.05282	0.11623	0.03481	0.074	0.04347	0.10343	0.03325	0.10546
0.043	0.36119	0.0361	0.17799	0.03191	0.24618	0.05282	0.11683	0.03414	0.0734	0.04347	0.10401	0.03325	0.10546
0.043	0.36119	0.03542	0.1786	0.03191	0.24618	0.05282	0.11683	0.03481	0.0734	0.04347	0.10401	0.03325	0.10546
0.043	0.36119	0.03542	0.1786	0.03191	0.24679	0.05282	0.11683	0.03414	0.0734	0.04347	0.10401	0.03325	0.10546
0.043	0.3618	0.03542	0.17799	0.03191	0.24679	0.05282	0.11683	0.03414	0.074	0.04347	0.10401	0.03325	0.10546
0.043	0.36242	0.0361	0.1786	0.03191	0.24679	0.05282	0.11683	0.03414	0.074	0.04347	0.10401	0.03325	0.10546
0.043	0.36242	0.0361	0.1786	0.03191	0.2474	0.05282	0.11743	0.03414	0.074	0.04347	0.10401	0.03325	0.10546
0.043	0.36242	0.0361	0.1786	0.03191	0.2474	0.05282	0.11743	0.03414	0.074	0.04347	0.10401	0.03325	0.10604
0.043	0.36242	0.0361	0.1786	0.03191	0.2474	0.05282	0.11743	0.03481	0.074	0.04347	0.1046	0.03325	0.10604
0.043	0.36303	0.0361	0.1786	0.03191	0.24801	0.05282	0.11743	0.03481	0.074	0.04347	0.1046	0.03325	0.10604
0.043	0.36364	0.0361	0.1786	0.03191	0.24801	0.05282	0.11743	0.03481	0.074	0.04347	0.10401	0.03422	0.10546
0.043	0.36364	0.0361	0.1786	0.03191	0.24863	0.05282	0.11743	0.03481	0.074	0.04347	0.10401	0.03422	0.10604
0.043	0.36364	0.0361	0.17921	0.03191	0.24801	0.05282	0.11743	0.03481	0.074	0.04347	0.10401	0.03422	0.10604
0.043	0.36425	0.0361	0.17921	0.03191	0.24863	0.05282	0.11743	0.03481	0.074	0.04347	0.10401	0.03422	0.10604
0.043	0.36425	0.0361	0.17921	0.03191	0.24863	0.05282	0.11803	0.03481	0.074	0.04347	0.10401	0.03422	0.10604
0.043	0.36425	0.0361	0.17921	0.03191	0.24863	0.05282	0.11803	0.03481	0.074	0.04446	0.10401	0.03422	0.10604
0.043	0.36486	0.0361	0.17982	0.03191	0.24863	0.05282	0.11803	0.03481	0.074	0.04446	0.1046	0.03422	0.10604
0.043	0.36547	0.0361	0.17982	0.03191	0.24863	0.05282	0.11803	0.03481	0.074	0.04446	0.10401	0.03422	0.10604
0.043	0.36547	0.0361	0.17982	0.03191	0.24924	0.05282	0.11743	0.03481	0.074	0.04446	0.10401	0.03422	0.10604
0.044	0.36547	0.0361	0.17982	0.03191	0.24924	0.05282	0.11743	0.03414	0.074	0.04446	0.1046	0.03422	0.10604
0.044	0.36608	0.0361	0.17982	0.03191	0.24924	0.05381	0.11743	0.03481	0.074	0.04446	0.1046	0.03422	0.10604
0.044	0.36669	0.0361	0.17982	0.03191	0.24924	0.05381	0.11743	0.03481	0.074	0.04446	0.1046	0.03422	0.10604
0.044	0.36669	0.0361	0.17982	0.03191	0.24924	0.05381	0.11803	0.03481	0.074	0.04446	0.1046	0.03422	0.10604
0.044	0.36731	0.0361	0.17982	0.03191	0.24924	0.05381	0.11803	0.03481	0.074	0.04446	0.1046	0.03422	0.10604
0.044	0.36731	0.0361	0.18044	0.03191	0.24985	0.05381	0.11803	0.03481	0.074	0.04446	0.1046	0.03422	0.10604
0.044	0.36792	0.0361	0.18044	0.03191	0.25046	0.05381	0.11803	0.03481	0.074	0.04446	0.1046	0.03422	0.10604
0.044	0.36792	0.03679	0.18044	0.03191	0.25046	0.05381	0.11803	0.03481	0.074	0.04446	0.1046	0.03422	0.10604
0.044	0.36792	0.0361	0.18105	0.03191	0.25046	0.05381	0.11803	0.03481	0.074	0.04446	0.1046	0.03422	0.10662
0.044	0.36792	0.03679	0.18105	0.0329	0.25046	0.05381	0.11803	0.03481	0.074	0.04446	0.1046	0.03422	0.10662
0.044	0.36853	0.03679	0.18105	0.0329	0.25046	0.05381	0.11803	0.03481	0.074	0.04446	0.1046	0.03422	0.10662
0.044	0.36853	0.03679	0.18105	0.0329	0.25108	0.05381	0.11803	0.03481	0.074	0.04446	0.10519	0.03422	0.10662
0.044	0.36853	0.03679	0.18105	0.0329	0.25108	0.05381	0.11803	0.03481	0.074	0.04446	0.10519	0.03422	0.10662
0.044	0.36975	0.03679	0.18105	0.0329	0.25108	0.05381	0.11803	0.03481	0.074	0.04446	0.10519	0.03422	0.10662
0.044	0.36975	0.03679	0.18105	0.0329	0.25169	0.05381	0.11803	0.03548	0.074	0.04446	0.10519	0.03422	0.10662
0.044	0.36975	0.0361	0.18166	0.0329	0.2523	0.05381	0.11803	0.03548	0.074	0.04446	0.10519	0.03422	0.10662
0.044	0.37036	0.0361	0.18166	0.0329	0.2523	0.05381	0.11864	0.03548	0.074	0.04446	0.10519	0.03422	0.10662
0.044	0.37036	0.0361	0.18166	0.0329	0.2523	0.05381	0.11803	0.03548	0.074	0.04446	0.10519	0.03422	0.10662
0.044	0.37036	0.0361	0.18166	0.0329	0.2523	0.05381	0.11864	0.03548	0.074	0.04446	0.10519	0.03422	0.10662
0.044	0.37097	0.0361	0.18166	0.0329	0.2523	0.05381	0.11864	0.03548	0.074	0.04446	0.10519	0.03422	0.10662
0.044	0.37036	0.0361	0.18166	0.0329	0.2523	0.05381	0.11864	0.03548	0.074	0.04446	0.10519	0.03422	0.1072
0.044	0.37097	0.0361	0.18166	0.0329	0.2523	0.05381	0.11864	0.03548	0.074	0.04446	0.10578	0.03422	0.1072
0.044	0.37097	0.03679	0.18227	0.0329	0.25291	0.05381	0.11864	0.03548	0.07459	0.04446	0.10578	0.03422	0.1072
0.044	0.37158	0.03679	0.18227	0.0329	0.25291	0.05381	0.11864	0.03548	0.074	0.04446	0.10519	0.03422	0.1072
0.044	0.37158	0.03679	0.18227	0.0329	0.25291	0.05381	0.11864	0.03548	0.074	0.04446	0.10519	0.03422	0.1072
0.044	0.37158	0.03679	0.18227	0.0329	0.25291	0.05481	0.11864	0.03548	0.074	0.04446	0.10519	0.03422	0.1072
0.044	0.37219	0.03679	0.18288	0.0329	0.25353	0.05481	0.11864	0.03548	0.074	0.04545	0.10519	0.03422	0.1072
0.044	0.37219	0.03679	0.18288	0.0329	0.25353	0.05481	0.11924	0.03548	0.074	0.04545	0.10519	0.03422	0.1072
0.044	0.37219	0.03679	0.18288	0.0329	0.25353	0.05481	0.11924	0.03548	0.07459	0.04545	0.10519	0.03422	0.1072
0.044	0.37281	0.03679	0.18288	0.0329	0.25414	0.05481	0.11924	0.03548	0.07459	0.04545	0.10519	0.03422	0.1072
0.044	0.37342	0.03679	0.18288	0.0329	0.25414	0.05481	0.11924	0.03548	0.074	0.04545	0.10519	0.03422	0.1072
0.045	0.37342	0.03679	0.18349	0.0329	0.25414	0.05481	0.11924	0.03548	0.074	0.04545	0.10578	0.03422	0.1072
0.045	0.37342	0.03679	0.18349	0.0329	0.25414	0.05481	0.11924	0.03548	0.074	0.04545	0.10578	0.03422	0.1072
0.045	0.37403	0.03679	0.18349	0.0329	0.25414	0.05481	0.11924	0.03615	0.074	0.04545	0.10578	0.03422	0.1072
0.045	0.37403	0.03679	0.18349	0.0329	0.25414	0.05481	0.11984	0.03615	0.074	0.04545	0.10578	0.03422	0.10778
0.045	0.37403	0.03747	0.18349	0.0329	0.25475	0.05481	0.11924	0.03615	0.074	0.04545	0.10578	0.03422	0.10778
0.045	0.37403	0.03679	0.18411	0.0329	0.25475	0.05481	0.11984	0.03615	0.074	0.04545	0.10578	0.03422	0.10778
0.045	0.37464	0.03679	0.18411	0.0329	0.25475	0.05481	0.11984	0.03548	0.07459	0.04545	0.10578	0.03422	0.10778
0.045	0.37464	0.03747	0.18472	0.0329	0.25536	0.05481	0.11984	0.03548	0.07459	0.04545	0.10578	0.03422	0.10778
0.045	0.37525	0.03747	0.18411	0.0329	0.25536	0.05481	0.11984	0.03548	0.07459	0.04545	0.10578	0.0352	0.10778
0.045	0.37525	0.03747	0.18472	0.0329	0.25536	0.05481	0.11984	0.03548	0.07459	0.04545	0.10578	0.0352	0.10778
0.045	0.37525	0.03747	0.18472	0.0329	0.25597	0.05481	0.11984	0.03548	0.07459	0.04545	0.10578	0.0352	0.10778
0.045	0.37586	0.03747	0.18472	0.0329	0.25597	0.05481	0.11984	0.03548	0.07459	0.04545	0.10578	0.0352	0.10778
0.045	0.37586	0.03747	0.18472	0.0329	0.25597	0.0558	0.12044	0.03548	0.07459	0.04545	0.10578	0.0352	0.10778
0.045	0.37586	0.03747	0.18472	0.0329	0.25597	0.0558	0.12044	0.03548	0.07459	0.04545	0.10578	0.0352	0.10778
0.045	0.37586	0.03679	0.18472	0.0329	0.25659	0.0558	0.12044	0.03615	0.07459	0.04545	0.10578	0.0352	0.1072
0.045	0.37647	0.03747	0.18533	0.0329	0.25659	0.0558	0.12044	0.03548	0.07459	0.04545	0.10578	0.0352	0.10778
0.045	0.37647	0.03747	0.18533	0.0329	0.25659	0.0558	0.12044	0.03615	0.07459	0.04545	0.10578	0.0352	0.10778
0.045	0.37647	0.03747	0.18533	0.0329	0.25659	0.0558	0.12044	0.03615	0.07459	0.04545	0.10578	0.0352	0.10778
0.045	0.37647	0.03747	0.18533	0.0329	0.25659	0.0558	0.12044	0.03615	0.07459	0.04545	0.10637	0.0352	0.10778
0.045	0.37647	0.03747	0.18533	0.0329	0.2572	0.0558	0.12044	0.03615	0.07459	0.04545	0.10637	0.0352	0.10778
0.045	0.37708	0.03747	0.18594	0.0329	0.2572	0.0558	0.12044	0.03615	0.07459	0.04545	0.10637	0.0352	0.10778
0.045	0.37708	0.03747	0.18594	0.0329	0.2572	0.0558	0.12044	0.03615	0.07459	0.04644	0.10637	0.0352	0.10778
0.045	0.37708	0.03747	0.18594	0.0329	0.2572	0.0558	0.12044	0.03615	0.07519	0.04644	0.10637	0.0352	0.10778
0.045	0.37769	0.03747	0.18594	0.0329	0.2572	0.0558	0.12044	0.03615	0.07459	0.04644	0.10637	0.0352	0.10778
0.045	0.37769	0.03747	0.18655	0.0329	0.2572	0.0558	0.12104	0.03615	0.07459	0.04644	0.10637	0.0352	0.10778
0.045	0.37769	0.03747	0.18655	0.0329	0.25781	0.0558	0.12104	0.03615	0.07459	0.04644	0.10637	0.0352	0.10836
0.045	0.37831	0.03747	0.18655	0.0329	0.25781	0.0558	0.12104	0.03615	0.07519	0.04644	0.10637	0.0352	0.10836
0.045	0.37831	0.03747	0.18655	0.0329	0.25781	0.0558	0.12104	0.03615	0.07459	0.04644	0.10637	0.0352	0.10836
0.045	0.37831	0.03747	0.18655	0.0329	0.25842	0.0558	0.12104	0.03615	0.07459	0.04644	0.10695	0.0352	0.10836
0.045	0.37892	0.03747	0.18655	0.0339	0.25842	0.0558	0.12165	0.03615	0.07459	0.04644	0.10695	0.0352	0.10836
0.046	0.37892	0.03747	0.18655	0.0339	0.25842	0.0558	0.12165	0.03615	0.07459	0.04644	0.10695	0.0352	0.10836
0.046	0.37892	0.03815	0.18655	0.0339	0.25904	0.0558	0.12165	0.03682	0.07459	0.04644	0.10695	0.0352	0.10836
0.046	0.37953	0.03747	0.18655	0.0339	0.25904	0.0558	0.12165	0.03682	0.07459	0.04644	0.10695	0.0352	0.10836
0.046	0.37953	0.03815	0.18716	0.0339	0.25904	0.0558	0.12165	0.03682	0.07459	0.04644	0.10695	0.0352	0.10893
0.046	0.37953	0.03815	0.18716	0.0339	0.25904	0.0558	0.12165	0.03615	0.07459	0.04644	0.10754	0.0352	0.10836
0.046	0.37953	0.03815	0.18716	0.0339	0.25904	0.0558	0.12165	0.03615	0.07459	0.04644	0.10754	0.0352	0.10836
0.046	0.37953	0.03815	0.18778	0.0339	0.25965	0.0558	0.12165	0.03682	0.07459	0.04644	0.10754	0.0352	0.10836
0.046	0.38014	0.03815	0.18778	0.0339	0.25965	0.0568	0.12165	0.03615	0.07459	0.04644	0.10754	0.0352	0.10893
0.046	0.38075	0.03815	0.18778	0.0339	0.25965	0.0568	0.12165	0.03615	0.07459	0.04644	0.10754	0.0352	0.10836
0.046	0.38075	0.03815	0.18778	0.0339	0.25965	0.0568	0.12165	0.03682	0.07459	0.04644	0.10754	0.0352	0.10836
0.046	0.38136	0.03815	0.18778	0.0339	0.25965	0.0568	0.12165	0.03682	0.07459	0.04644	0.10754	0.0352	0.10836
0.046	0.38136	0.03815	0.18839	0.0339	0.26026	0.0568	0.12165	0.03682	0.07519	0.04644	0.10754	0.0352	0.10836
0.046	0.38197	0.03815	0.18839	0.0339	0.26026	0.0568	0.12165	0.03682	0.07519	0.04644	0.10754	0.0352	0.10836
0.046	0.38197	0.03815	0.18839	0.0339	0.26026	0.0568	0.12165	0.03682	0.07459	0.04644	0.10754	0.0352	0.10836
0.046	0.38258	0.03815	0.18839	0.0339	0.26026	0.0568	0.12225	0.03682	0.07459	0.04644	0.10754	0.0352	0.10836
0.046	0.38258	0.03883	0.18839	0.0339	0.26026	0.0568	0.12225	0.03682	0.07519	0.04644	0.10754	0.0352	0.10836
0.046	0.38258	0.03883	0.18839	0.0339	0.26026	0.0568	0.12225	0.03682	0.07519	0.04644	0.10813	0.0352	0.10836
0.046	0.3832	0.03883	0.189	0.0339	0.26087	0.0568	0.12225	0.03682	0.07519	0.04644	0.10813	0.0352	0.10893
0.046	0.3832	0.03883	0.189	0.0339	0.26087	0.0568	0.12225	0.03682	0.07519	0.04644	0.10813	0.0352	0.10893
0.046	0.38381	0.03883	0.189	0.0339	0.26087	0.0568	0.12225	0.03682	0.07519	0.04644	0.10813	0.0352	0.10893
0.046	0.38442	0.03883	0.189	0.0339	0.26087	0.0568	0.12225	0.03682	0.07519	0.04644	0.10813	0.0352	0.10893
0.046	0.38442	0.03815	0.189	0.0339	0.26087	0.0568	0.12225	0.03682	0.07519	0.04644	0.10813	0.0352	0.10893
0.046	0.38503	0.03883	0.189	0.0339	0.26087	0.0568	0.12285	0.03682	0.07519	0.04644	0.10813	0.0352	0.10893
0.046	0.38503	0.03883	0.189	0.0339	0.26149	0.0568	0.12225	0.03682	0.07519	0.04644	0.10813	0.0352	0.10951
0.046	0.38503	0.03883	0.189	0.0339	0.26149	0.0568	0.12285	0.03682	0.07519	0.04644	0.10813	0.0352	0.10951
0.046	0.38564	0.03883	0.18961	0.0339	0.26149	0.0568	0.12285	0.03682	0.07519	0.04644	0.10813	0.0352	0.10951
0.046	0.38564	0.03815	0.18961	0.0339	0.2621	0.0568	0.12285	0.03682	0.07519	0.04644	0.10813	0.0352	0.10951
0.046	0.38564	0.03815	0.18961	0.0339	0.2621	0.0568	0.12285	0.03682	0.07519	0.04644	0.10813	0.03618	0.10951
0.046	0.38625	0.03815	0.18961	0.0339	0.2621	0.0568	0.12285	0.03682	0.07519	0.04644	0.10872	0.03618	0.10951
0.046	0.38625	0.03815	0.19022	0.0339	0.26271	0.0578	0.12285	0.03682	0.07519	0.04743	0.10813	0.03618	0.11009
0.047	0.38625	0.03815	0.19022	0.0339	0.26271	0.0578	0.12225	0.03682	0.07519	0.04743	0.10872	0.03618	0.11009
0.047	0.38686	0.03815	0.19022	0.0339	0.26271	0.0578	0.12285	0.03682	0.07519	0.04743	0.10872	0.03618	0.11009
0.047	0.38747	0.03815	0.19022	0.0339	0.26271	0.0578	0.12285	0.03682	0.07519	0.04743	0.10872	0.03618	0.11009
0.047	0.38747	0.03815	0.19022	0.0339	0.26271	0.0578	0.12285	0.03749	0.07519	0.04743	0.10872	0.03618	0.11009
0.047	0.3887	0.03815	0.19022	0.0339	0.26332	0.0578	0.12285	0.03682	0.07519	0.04743	0.10872	0.03618	0.11009
0.047	0.3887	0.03883	0.19083	0.0339	0.26332	0.0578	0.12285	0.03682	0.07519	0.04743	0.10872	0.03618	0.11067
0.047	0.3887	0.03883	0.19083	0.0339	0.26332	0.0578	0.12285	0.03682	0.07519	0.04743	0.1093	0.03618	0.11067
0.047	0.3887	0.03883	0.19083	0.0339	0.26332	0.0578	0.12345	0.03749	0.07519	0.04743	0.10872	0.03618	0.11067
0.047	0.38931	0.03883	0.19083	0.0339	0.26394	0.0578	0.12345	0.03682	0.07519	0.04743	0.1093	0.03618	0.11067
0.047	0.38992	0.03883	0.19083	0.0339	0.26394	0.0578	0.12345	0.03682	0.07519	0.04743	0.1093	0.03618	0.11067
0.047	0.38992	0.03883	0.19083	0.0339	0.26394	0.0578	0.12345	0.03682	0.07519	0.04743	0.1093	0.03618	0.11067
0.047	0.38992	0.03883	0.19083	0.0339	0.26455	0.0578	0.12345	0.03682	0.07459	0.04743	0.1093	0.03618	0.11067
0.047	0.39053	0.03883	0.19083	0.0339	0.26455	0.0578	0.12345	0.03749	0.07519	0.04743	0.1093	0.03618	0.11067
0.047	0.39053	0.03883	0.19083	0.0339	0.26455	0.0578	0.12406	0.03682	0.07519	0.04743	0.1093	0.03618	0.11125
0.047	0.39114	0.03883	0.19083	0.0339	0.26516	0.0578	0.12406	0.03682	0.07519	0.04743	0.1093	0.03618	0.11067
0.047	0.39114	0.03883	0.19145	0.0339	0.26516	0.0578	0.12406	0.03749	0.07519	0.04743	0.1093	0.03618	0.11067
0.047	0.39175	0.03883	0.19145	0.0339	0.26516	0.0578	0.12406	0.03749	0.07519	0.04743	0.10989	0.03618	0.11125
0.047	0.39175	0.03883	0.19145	0.0339	0.26516	0.0578	0.12406	0.03749	0.07519	0.04743	0.1093	0.03618	0.11125
0.047	0.39175	0.03883	0.19145	0.0339	0.26577	0.0578	0.12406	0.03749	0.07519	0.04743	0.1093	0.03618	0.11125
0.047	0.39236	0.03951	0.19145	0.0339	0.26577	0.0578	0.12466	0.03749	0.07459	0.04743	0.10989	0.03618	0.11125
0.047	0.39236	0.03951	0.19145	0.0339	0.26577	0.0578	0.12406	0.03682	0.07459	0.04743	0.10989	0.03618	0.11125
0.047	0.39297	0.03951	0.19206	0.0339	0.26577	0.0578	0.12406	0.03682	0.07459	0.04743	0.10989	0.03618	0.11125
0.047	0.39297	0.03883	0.19206	0.0339	0.26577	0.0578	0.12406	0.03749	0.07519	0.04743	0.10989	0.03618	0.11125
0.047	0.39358	0.03883	0.19206	0.0349	0.26638	0.0578	0.12406	0.03682	0.07519	0.04743	0.10989	0.03618	0.11125
0.047	0.39358	0.03883	0.19206	0.0349	0.26638	0.0578	0.12406	0.03749	0.07459	0.04743	0.10989	0.03618	0.11125
0.047	0.39358	0.03883	0.19206	0.0349	0.26638	0.0578	0.12406	0.03749	0.07519	0.04743	0.11048	0.03618	0.11125
0.047	0.3942	0.03883	0.19206	0.0349	0.26638	0.0578	0.12406	0.03749	0.07519	0.04743	0.11048	0.03618	0.11125
0.047	0.3942	0.03883	0.19267	0.0349	0.267	0.0578	0.12406	0.03749	0.07519	0.04743	0.11048	0.03618	0.11183
0.047	0.39481	0.03883	0.19267	0.0349	0.267	0.0578	0.12406	0.03749	0.07519	0.04743	0.11048	0.03618	0.11183
0.047	0.39542	0.03883	0.19267	0.0349	0.267	0.0578	0.12466	0.03749	0.07519	0.04743	0.11048	0.03618	0.11183
0.047	0.39542	0.03883	0.19328	0.0349	0.267	0.0578	0.12466	0.03749	0.07519	0.04743	0.11048	0.03618	0.11183
0.047	0.39603	0.03883	0.19328	0.0349	0.267	0.0578	0.12466	0.03749	0.07519	0.04743	0.11048	0.03618	0.11183
0.047	0.39603	0.03883	0.19328	0.0349	0.267	0.0578	0.12466	0.03749	0.07519	0.04743	0.11048	0.03618	0.11183
0.048	0.39603	0.03883	0.19389	0.0349	0.267	0.0578	0.12466	0.03749	0.07519	0.04743	0.11048	0.03618	0.11183
0.048	0.39664	0.03951	0.19389	0.0349	0.267	0.0578	0.12466	0.03749	0.07519	0.04743	0.11107	0.03618	0.11183
0.048	0.39664	0.03951	0.19389	0.0349	0.26761	0.0578	0.12466	0.03749	0.07459	0.04743	0.11048	0.03618	0.11183
0.048	0.39664	0.03951	0.19389	0.0349	0.26761	0.0578	0.12466	0.03749	0.07459	0.04743	0.11107	0.03618	0.11183
0.048	0.39725	0.03951	0.1945	0.0349	0.26761	0.0578	0.12466	0.03749	0.07459	0.04743	0.11107	0.03618	0.11183
0.048	0.39725	0.03951	0.1945	0.0349	0.26761	0.0578	0.12526	0.03749	0.07519	0.04743	0.11107	0.03618	0.11241
0.048	0.39725	0.0402	0.1945	0.0349	0.26822	0.0578	0.12526	0.03749	0.07459	0.04743	0.11107	0.03618	0.11241
0.048	0.39786	0.03951	0.1945	0.0349	0.26822	0.0578	0.12466	0.03749	0.07519	0.04743	0.11107	0.03618	0.11241
0.048	0.39786	0.03951	0.19511	0.0349	0.26822	0.0578	0.12526	0.03749	0.07519	0.04743	0.11107	0.03618	0.11241
0.048	0.39847	0.03951	0.19511	0.0349	0.26822	0.0578	0.12526	0.03816	0.07519	0.04743	0.11107	0.03618	0.11183
0.048	0.39847	0.03951	0.19511	0.0349	0.26822	0.0578	0.12526	0.03816	0.07519	0.04743	0.11107	0.03618	0.11183
0.048	0.39909	0.03951	0.19511	0.0349	0.26822	0.0578	0.12526	0.03816	0.07519	0.04743	0.11107	0.03618	0.11241
0.048	0.39909	0.03883	0.19511	0.0349	0.26883	0.0578	0.12526	0.03816	0.07519	0.04743	0.11107	0.03618	0.11241
0.048	0.3997	0.03883	0.19511	0.0349	0.26883	0.0578	0.12526	0.03816	0.07519	0.04743	0.11107	0.03618	0.11241
0.048	0.3997	0.03951	0.19511	0.0349	0.26883	0.0578	0.12526	0.03816	0.07519	0.04743	0.11107	0.03618	0.11241
0.048	0.3997	0.03951	0.19573	0.0349	0.26883	0.0578	0.12526	0.03816	0.07519	0.04743	0.11107	0.03618	0.11241
0.048	0.3997	0.03951	0.19573	0.0349	0.26945	0.05879	0.12526	0.03816	0.07519	0.04743	0.11107	0.03716	0.11241
0.048	0.40031	0.0402	0.19573	0.0349	0.26945	0.05879	0.12526	0.03883	0.07519	0.04743	0.11107	0.03716	0.11241
0.048	0.40031	0.0402	0.19573	0.0349	0.26945	0.05879	0.12526	0.03883	0.07519	0.04743	0.11107	0.03716	0.11299
0.048	0.40031	0.0402	0.19573	0.0349	0.26945	0.05879	0.12526	0.03883	0.07519	0.04743	0.11107	0.03716	0.11241
0.048	0.40031	0.0402	0.19573	0.0349	0.26945	0.05879	0.12526	0.03883	0.07519	0.04743	0.11107	0.03716	0.11299
0.048	0.40092	0.0402	0.19573	0.0349	0.26945	0.05879	0.12526	0.03883	0.07519	0.04743	0.11107	0.03716	0.11299
0.048	0.40092	0.0402	0.19573	0.0349	0.27006	0.05879	0.12526	0.03816	0.07519	0.04743	0.11107	0.03716	0.11299
0.048	0.40153	0.0402	0.19573	0.0349	0.27006	0.05879	0.12526	0.03883	0.07519	0.04743	0.11107	0.03716	0.11299
0.048	0.40153	0.03951	0.19634	0.0349	0.27006	0.05879	0.12526	0.03816	0.07519	0.04743	0.11107	0.03716	0.11299
0.048	0.40153	0.0402	0.19634	0.0349	0.27067	0.05879	0.12526	0.03816	0.07519	0.04743	0.11107	0.03716	0.11299
0.048	0.40214	0.03951	0.19634	0.0349	0.27067	0.05879	0.12526	0.03816	0.07519	0.04743	0.11107	0.03716	0.11299
0.048	0.40275	0.0402	0.19634	0.0349	0.27067	0.05879	0.12526	0.03816	0.07519	0.04743	0.11107	0.03716	0.11299
0.048	0.40275	0.03951	0.19634	0.0349	0.27067	0.05879	0.12526	0.03816	0.07519	0.04743	0.11107	0.03716	0.11299
0.048	0.40275	0.03951	0.19634	0.0349	0.27067	0.05879	0.12526	0.03816	0.07519	0.04743	0.11165	0.03716	0.11299
0.048	0.40336	0.03951	0.19634	0.0359	0.27128	0.05879	0.12526	0.03816	0.07519	0.04841	0.11165	0.03716	0.11357
0.048	0.40336	0.03951	0.19634	0.0359	0.27128	0.05879	0.12526	0.03816	0.07519	0.04841	0.11165	0.03716	0.11357
0.048	0.40397	0.03951	0.19634	0.0359	0.27128	0.05879	0.12526	0.03816	0.07519	0.04841	0.11165	0.03716	0.11357
0.048	0.40459	0.03951	0.19695	0.0359	0.27128	0.05879	0.12526	0.03816	0.07519	0.04841	0.11165	0.03716	0.11357
0.048	0.40459	0.0402	0.19695	0.0359	0.27128	0.05879	0.12526	0.03816	0.07519	0.04841	0.11165	0.03716	0.11357
0.048	0.4052	0.0402	0.19695	0.0359	0.2719	0.05879	0.12526	0.03816	0.07519	0.04841	0.11165	0.03716	0.11357
0.048	0.4052	0.0402	0.19695	0.0359	0.2719	0.05879	0.12586	0.03816	0.07519	0.04841	0.11165	0.03716	0.11357
0.048	0.40581	0.0402	0.19695	0.0359	0.2719	0.05879	0.12526	0.03816	0.07519	0.04841	0.11165	0.03716	0.11415
0.048	0.40581	0.0402	0.19695	0.0359	0.2719	0.05879	0.12586	0.03816	0.07519	0.04841	0.11165	0.03716	0.11415
0.048	0.40642	0.0402	0.19695	0.0359	0.2719	0.05879	0.12586	0.03816	0.07519	0.04841	0.11165	0.03716	0.11415
0.048	0.40642	0.0402	0.19756	0.0359	0.27251	0.05879	0.12586	0.03816	0.07519	0.04841	0.11165	0.03716	0.11415
0.048	0.40703	0.0402	0.19756	0.0359	0.27251	0.05879	0.12586	0.03816	0.07519	0.04841	0.11165	0.03716	0.11415
0.048	0.40703	0.0402	0.19756	0.0359	0.27251	0.05879	0.12586	0.03816	0.07519	0.04841	0.11165	0.03716	0.11415
0.048	0.40764	0.0402	0.19756	0.0359	0.27251	0.05879	0.12586	0.03816	0.07519	0.04841	0.11165	0.03716	0.11415
0.048	0.40764	0.0402	0.19756	0.0359	0.27251	0.05879	0.12586	0.03816	0.07519	0.04841	0.11165	0.03716	0.11415
0.048	0.40764	0.0402	0.19756	0.0359	0.27251	0.05879	0.12586	0.03816	0.07519	0.04841	0.11224	0.03716	0.11415
0.048	0.40764	0.0402	0.19756	0.0359	0.27312	0.05879	0.12646	0.03816	0.07519	0.04841	0.11224	0.03716	0.11415
0.048	0.40825	0.0402	0.19756	0.0359	0.27373	0.05879	0.12586	0.03816	0.07519	0.04841	0.11224	0.03813	0.11473
0.048	0.40886	0.0402	0.19756	0.0359	0.27373	0.05879	0.12586	0.03883	0.07519	0.04841	0.11224	0.03813	0.11473
0.048	0.40886	0.0402	0.19756	0.0359	0.27373	0.05879	0.12646	0.03883	0.07519	0.04841	0.11224	0.03813	0.11473
0.048	0.40886	0.0402	0.19817	0.0359	0.27435	0.05879	0.12646	0.03883	0.07519	0.04841	0.11224	0.03813	0.11473
0.048	0.40886	0.0402	0.19756	0.0359	0.27435	0.05979	0.12646	0.03883	0.07519	0.04841	0.11224	0.03813	0.11473
0.048	0.40947	0.0402	0.19817	0.0359	0.27435	0.05979	0.12646	0.03883	0.07519	0.04841	0.11283	0.03813	0.11473
0.048	0.40947	0.0402	0.19817	0.0359	0.27435	0.05979	0.12646	0.03883	0.07519	0.04841	0.11283	0.03813	0.11473
0.048	0.41009	0.0402	0.19817	0.0359	0.27435	0.05979	0.12646	0.03949	0.07519	0.04841	0.11283	0.03813	0.11473
0.048	0.41009	0.0402	0.19817	0.0359	0.27435	0.05979	0.12646	0.03883	0.07579	0.04841	0.11283	0.03813	0.11531
0.048	0.41009	0.0402	0.19878	0.0359	0.27435	0.05979	0.12646	0.03949	0.07579	0.04841	0.11283	0.03813	0.11473
0.048	0.4107	0.0402	0.19878	0.0359	0.27496	0.05979	0.12646	0.03949	0.07519	0.04841	0.11283	0.03813	0.11473
0.048	0.41131	0.0402	0.19878	0.0359	0.27496	0.05979	0.12646	0.03949	0.07519	0.04841	0.11283	0.03813	0.11531
0.049	0.41131	0.0402	0.19878	0.0359	0.27496	0.05979	0.12646	0.03949	0.07519	0.04841	0.11283	0.03813	0.11531
0.049	0.41192	0.04088	0.19878	0.0359	0.27557	0.05979	0.12646	0.03949	0.07519	0.04841	0.11283	0.03813	0.11531
0.049	0.41253	0.04088	0.19878	0.0359	0.27496	0.05979	0.12707	0.03949	0.07519	0.04841	0.11283	0.03813	0.11473
0.049	0.41253	0.04088	0.19878	0.0359	0.27557	0.05979	0.12707	0.03949	0.07519	0.04841	0.11283	0.03813	0.11531
0.049	0.41253	0.04088	0.19878	0.0359	0.27557	0.05979	0.12707	0.03883	0.07579	0.04841	0.11283	0.03813	0.11531
0.049	0.41314	0.04088	0.19878	0.0359	0.27557	0.05979	0.12707	0.03949	0.07579	0.04841	0.11283	0.03813	0.11531
0.049	0.41314	0.04088	0.19878	0.0359	0.27557	0.05979	0.12707	0.03949	0.07579	0.04841	0.11342	0.03813	0.11531
0.049	0.41375	0.04088	0.1994	0.0359	0.27618	0.05979	0.12707	0.03949	0.07579	0.04841	0.11283	0.03813	0.11531
0.049	0.41375	0.0402	0.1994	0.0359	0.27618	0.05979	0.12707	0.03949	0.07579	0.04841	0.11342	0.03813	0.11531
0.049	0.41436	0.0402	0.1994	0.0359	0.27618	0.05979	0.12707	0.03949	0.07579	0.04841	0.11342	0.03813	0.11531
0.049	0.41498	0.0402	0.1994	0.0359	0.27618	0.05979	0.12707	0.04016	0.07579	0.04841	0.11342	0.03813	0.11531
0.049	0.41498	0.04088	0.20001	0.0359	0.27618	0.05979	0.12767	0.04016	0.07579	0.04841	0.11342	0.03813	0.11531
0.049	0.41498	0.04088	0.20001	0.0359	0.27618	0.05979	0.12767	0.04016	0.07579	0.04841	0.11342	0.03813	0.11589
0.049	0.41559	0.04088	0.20001	0.0359	0.2768	0.05979	0.12767	0.03949	0.07579	0.04841	0.11342	0.03813	0.11589
0.049	0.41559	0.04088	0.20001	0.0359	0.2768	0.05979	0.12767	0.03949	0.07579	0.04841	0.11342	0.03813	0.11589
0.049	0.4162	0.04088	0.20062	0.0359	0.2768	0.05979	0.12767	0.03949	0.07579	0.04841	0.11342	0.03813	0.11589
0.049	0.4162	0.04088	0.20062	0.03689	0.2768	0.05979	0.12767	0.03883	0.07579	0.04841	0.11342	0.03813	0.11589
0.049	0.4162	0.04088	0.20062	0.03689	0.27741	0.05979	0.12767	0.03883	0.07579	0.04841	0.11342	0.03813	0.11589
0.049	0.41681	0.04088	0.20062	0.03689	0.27741	0.05979	0.12767	0.03883	0.07638	0.04841	0.11342	0.03813	0.11531
0.049	0.41742	0.04088	0.20062	0.03689	0.27741	0.05979	0.12767	0.03883	0.07638	0.04841	0.11342	0.03911	0.11589
0.049	0.41742	0.04088	0.20062	0.03689	0.27741	0.05979	0.12767	0.03883	0.07638	0.04841	0.114	0.03911	0.11589
0.049	0.41742	0.04088	0.20062	0.03689	0.27741	0.05979	0.12767	0.03883	0.07638	0.04841	0.114	0.03911	0.11589
0.049	0.41803	0.04088	0.20062	0.03689	0.27741	0.05979	0.12767	0.03949	0.07638	0.04841	0.114	0.03911	0.11589
0.049	0.41803	0.04088	0.20062	0.03689	0.27741	0.05979	0.12767	0.03949	0.07579	0.04841	0.114	0.03911	0.11647
0.049	0.41864	0.04088	0.20062	0.03689	0.27802	0.05979	0.12827	0.03949	0.07638	0.04841	0.114	0.03911	0.11647
0.049	0.41925	0.04088	0.20123	0.03689	0.27802	0.05979	0.12827	0.03949	0.07638	0.0494	0.114	0.03911	0.11647
0.049	0.41925	0.04088	0.20123	0.03689	0.27863	0.05979	0.12827	0.03949	0.07638	0.0494	0.114	0.03911	0.11647
0.049	0.41925	0.04088	0.20123	0.03689	0.27863	0.06079	0.12827	0.04016	0.07638	0.0494	0.114	0.03911	0.11647
0.049	0.41986	0.04088	0.20123	0.03689	0.27863	0.06079	0.12827	0.04016	0.07638	0.0494	0.114	0.03911	0.11647
0.049	0.42048	0.04088	0.20184	0.03689	0.27924	0.06079	0.12827	0.04016	0.07638	0.0494	0.114	0.03911	0.11647
0.049	0.42048	0.04088	0.20184	0.03689	0.27924	0.06079	0.12827	0.04016	0.07638	0.0494	0.114	0.03911	0.11647
0.049	0.42109	0.04156	0.20184	0.03689	0.27924	0.06079	0.12827	0.04016	0.07638	0.0494	0.114	0.03911	0.11647
0.049	0.42109	0.04156	0.20184	0.03689	0.27924	0.06079	0.12827	0.03949	0.07638	0.0494	0.114	0.03911	0.11647
0.049	0.4217	0.04156	0.20245	0.03689	0.27924	0.06079	0.12827	0.03949	0.07638	0.0494	0.114	0.03911	0.11647
0.049	0.4217	0.04156	0.20245	0.03689	0.27924	0.06079	0.12827	0.03949	0.07638	0.0494	0.114	0.03911	0.11705
[truncated: 90,539 more rows]

## Sheet: Supplementary Fig. 17.
Supplementary Fig. 17
x-axis data	y-axis data
25	0.73
200	0.86
400	0.88
600	1.6
[truncated: 3 more rows]

## Sheet: Supplementary Fig. 18.
Supplementary Fig. 18
[truncated: 8 more rows]
